# Supplementary material for: Reconstructing the maize leaf regulatory network using ChIP-seq data of 104 transcription factors
Source: Nat Commun. 2020 Oct 9;11:5089. doi: 10.1038/s41467-020-18832-8 (PMC7547689; doi:10.1038/s41467-020-18832-8)
Supplement: Supplementary file 5 — Supplementary Dataset 1–14 [file 41467_2020_18832_MOESM5_ESM.zip]

Archive with 28 entries (28 files):
- Supplementary_Data_1.xlsx
- __MACOSX/._Supplementary_Data_1.xlsx
- Supplementary_Data_2.xlsx
- __MACOSX/._Supplementary_Data_2.xlsx
- Supplementary_Data_3.xlsx
- __MACOSX/._Supplementary_Data_3.xlsx
- Supplementary_Data_4.xlsx
- __MACOSX/._Supplementary_Data_4.xlsx
- Supplementary_Data_5.xlsx
- __MACOSX/._Supplementary_Data_5.xlsx
- Supplementary_Data_6.xlsx
- __MACOSX/._Supplementary_Data_6.xlsx
- Supplementary_Data_7.xlsx
- __MACOSX/._Supplementary_Data_7.xlsx
- Supplementary_Data_8.xlsx
- __MACOSX/._Supplementary_Data_8.xlsx
- Supplementary_Data_9.xlsx
- __MACOSX/._Supplementary_Data_9.xlsx
- Supplementary_Data_10.xlsx
- __MACOSX/._Supplementary_Data_10.xlsx
- Supplementary_Data_11.xlsx
- __MACOSX/._Supplementary_Data_11.xlsx
- Supplementary_Data_12.xlsx
- __MACOSX/._Supplementary_Data_12.xlsx
- Supplementary_Data_13.xlsx
- __MACOSX/._Supplementary_Data_13.xlsx
- Supplementary_Data_14.xlsx
- __MACOSX/._Supplementary_Data_14.xlsx
