# Supplementary material for: Reconstructing the maize leaf regulatory network using ChIP-seq data of 104 transcription factors
Source: Nat Commun. 2020 Oct 9;11:5089. doi: 10.1038/s41467-020-18832-8 (PMC7547689; doi:10.1038/s41467-020-18832-8)
Supplement: Supplementary file 5 — Supplementary Dataset 1–14 [file 41467_2020_18832_MOESM5_ESM.zip › Supplementary_Data_1.xlsx]

## Sheet: Supplementary_Data_1
#Supplementary_Data_1. The 104 maize leaf TFs selected for ChIP-seq
#TF	family	simplename	shortname	v3	v4	clone	plate	position	species	variant	vector	insert type	antibiotic resistance	host strain	comment	locus	insert size	primer_F	primer_R
2	C2C2-COL	COL8	col8	GRMZM2G114137	Zm00001d013443	pUT5887-KJ727843	UTP24	B1	Zea mays	B73	pENTR/SD/D-TOPO	cDNA	Kanamycin	TOP10	The insert for this full length TF ORF clone of the C2C2-CO-like family was cloned without stop codon from maize B73 RNA via RT-PCR	GRMZM2G114137_T01	1239	NA	NA
3	bHLH	bHLH145	bhlh145	GRMZM2G472671	Zm00001d031717	pUT2108-KJ726787	UTP20	C3	Zea mays	B73	pENTR/SD/D-TOPO	cDNA	Kanamycin	TOP10	The insert for this full length TF ORF clone of the bHLH family was cloned without stop codon from Arizona Genomics Institute FlcDNA	GRMZM2G472671_T01	762	NA	NA
4	NAC	NAC49	nactf49	GRMZM2G347043	Zm00001d034601	pUT6090-KJ727976	UTP24	C8	Zea mays	B73	pENTR/SD/D-TOPO	cDNA	Kanamycin	TOP10	The insert for this full length TF ORF clone of the NAC family was cloned without stop codon from maize B73 RNA via RT-PCR	GRMZM2G347043_T01	936	NA	NA
5	GLK	GLK1	glk1	GRMZM2G026833	Zm00001d044785	pUT3357-KJ726818	UTP21	D11	Zea mays	B73	pENTR/SD/D-TOPO	cDNA	Kanamycin	TOP10	The insert for this full length TF ORF clone of the G2-like family was cloned without stop codon from Arizona Genomics Institute FlcDNA	GRMZM2G026833_T01	1428	NA	NA
6	bHLH	bHLH118	bhlh118	GRMZM2G061906	Zm00001d038357	pUT3433-KJ726890	UTP22	E8	Zea mays	B73	pENTR/SD/D-TOPO	cDNA	Kanamycin	TOP10	The insert for this full length TF ORF clone of the bHLH family was cloned without stop codon from Arizona Genomics Institute FlcDNA	GRMZM2G061906_T01	711	NA	NA
9	C2C2-COL	COL2	col2	GRMZM2G144346	Zm00001d033719	pUT5888-KJ727844	UTP24	C1	Zea mays	B73	pENTR/SD/D-TOPO	cDNA	Kanamycin	TOP10	The insert for this full length TF ORF clone of the C2C2-CO-like family was cloned without stop codon from maize B73 RNA via RT-PCR	GRMZM2G144346_T01	1362	NA	NA
13	ZIM	ZIM28	zim28	GRMZM2G116614	Zm00001d020614	pUT6055-KJ727957	UTP24	G5	Zea mays	B73	pENTR/SD/D-TOPO	cDNA	Kanamycin	TOP10	The insert for this full length TF ORF clone of the ZIM family was cloned without stop codon from Arizona Genomics Institute FlcDNA	GRMZM2G116614_T01	654	NA	NA
14	bHLH	bHLH172	bhlh172	GRMZM2G017586	NA	pUT2284-KJ726795	UTP20	G4	Zea mays	B73	pENTR/SD/D-TOPO	cDNA	Kanamycin	TOP10	The insert for this full length TF ORF clone of the bHLH family was cloned without stop codon from Arizona Genomics Institute FlcDNA	GRMZM2G017586_T01	759	NA	NA
15	NAC	NAC109	nactf109	GRMZM2G014653	Zm00001d042609	pUT1169-HQ858713	UTP19a	E4	Zea mays	B73	pENTR/D-TOPO	cDNA	Kanamycin	TOP10	The insert for this full length TF ORF clone of the NAC family was cloned without stop codon from Arizona Genomics Institute FlcDNA	GRMZM2G014653_T01	885	NA	NA
16	bZIP	bZIP38	bzip38	GRMZM2G073892	Zm00001d018571	pUT5756-KJ727804	UTP18	D9	Zea mays	B73	pENTR/SD/D-TOPO	cDNA	Kanamycin	TOP10	The insert for this full length TF ORF clone of the bZIP family was cloned without stop codon from Arizona Genomics Institute FlcDNA	GRMZM2G073892_T01	513	NA	NA
17	Sigma-like	SIG6	sig6	GRMZM2G144196	Zm00001d012810	pUT1442-HQ858744	UTP19a	A8	Zea mays	B73	pENTR/SD/D-TOPO	cDNA	Kanamycin	TOP10	The insert for this full length TF ORF clone of the Sigma70-like family was cloned without stop codon from Arizona Genomics Institute FlcDNA	GRMZM2G144196_T03	1623	NA	NA
21	MYBR	MYBST1	mybst1	GRMZM2G034110	Zm00001d000184	pUT5526-KJ727615	OSU_P_12	B7	Zea mays	B73	pENTR/SD/D-TOPO	cDNA	Kanamycin	TOP10	The insert for this full length TF ORF clone of the MYB-related family was cloned without stop codon	GRMZM2G034110_T01	945	NA	NA
24	C3H	C3H40	c3h40	GRMZM2G177229	Zm00001d020954	pUT3136-JX428536	UTP21	F5	Zea mays	B73	pENTR/SD/D-TOPO	cDNA	Kanamycin	TOP10	The insert for this full length TF ORF clone of the C3H family was cloned without stop codon from Arizona Genomics Institute FlcDNA	GRMZM2G177229_T01	861	NA	NA
25	GRAS	GRAS23	gras23	GRMZM2G157679	Zm00001d042907	pUT3101-JX428503	UTP21	D1	Zea mays	B73	pENTR/SD/D-TOPO	cDNA	Kanamycin	TOP10	The insert for this full length TF ORF clone of the GRAS family was cloned without stop codon from Arizona Genomics Institute FlcDNA	GRMZM2G157679_T01	2427	NA	NA
26	HB	KNOX6	knox6	GRMZM2G370332	Zm00001d015549	pUT1455-HQ858749	UTP19a	E8	Zea mays	B73	pENTR/SD/D-TOPO	cDNA	Kanamycin	TOP10	The insert for this full length TF ORF clone of the HB family was cloned without stop codon from Arizona Genomics Institute FlcDNA	GRMZM2G370332_T01	513	NA	NA
29	Orphan	MAB16	mab16	GRMZM2G172210	Zm00001d007068	pUT6011-KJ727917	UTP27	D8	Zea mays	B73	pENTR/SD/D-TOPO	cDNA	Kanamycin	TOP10	The insert for this full length TF ORF clone of the Orphans family was cloned without stop codon from Arizona Genomics Institute FlcDNA	GRMZM2G172210_T01	1278	NA	NA
30	Alfin-like	ALF2	alf2	GRMZM2G063864	Zm00001d016861	pUT6626-KJ728344	OSU_P_8	G8	Zea mays	B73	pENTR/SD/D-TOPO	cDNA	Kanamycin	TOP10	The insert for this full length TF ORF clone of the Alfin-like family was cloned without stop codon from Arizona Genomics Institute FlcDNA	GRMZM2G063864_T01	765	NA	NA
32	Alfin-like	ALF7	alf7	GRMZM2G107807	Zm00001d050816	pUT5753-KJ727801	UTP18	D6	Zea mays	B73	pENTR/SD/D-TOPO	cDNA	Kanamycin	TOP10	The insert for this full length TF ORF clone of the Alfin-like family was cloned without stop codon from Arizona Genomics Institute FlcDNA	GRMZM2G107807_T01	765	NA	NA
34	MYBR	MYBR26	mybr26	GRMZM2G112764	Zm00001d024644	pUT5358-KJ727499	UTP02	D5	Zea mays	B73	pENTR/SD/D-TOPO	cDNA	Kanamycin	TOP10	The insert for this full length TF ORF clone of the MYB-related family was cloned without stop codon from Arizona Genomics Institute FlcDNA	GRMZM2G112764_T01	1110	NA	NA
38	MYBR	MYBR43	mybr43	GRMZM5G813892	Zm00001d029875	pUT5394-KJ727534	UTP02	H9	Zea mays	B73	pENTR/SD/D-TOPO	cDNA	Kanamycin	TOP10	The insert for this full length TF ORF clone of the MYB-related family was cloned without stop codon from Arizona Genomics Institute FlcDNA	GRMZM5G813892_T01	951	NA	NA
40	MYBR	MYBR96	mybr96	GRMZM2G145041	Zm00001d014863	pUT6597-KJ728316	OSU_P_8	B5	Zea mays	B73	pENTR/SD/D-TOPO	cDNA	Kanamycin	TOP10	The insert for this full length TF ORF clone of the MYB-related family was cloned without stop codon from maize B73 RNA via RT-PCR	GRMZM2G145041_T01	1296	NA	NA
41	C2H2	CCHH133	cchh133	GRMZM5G885700	Zm00001d016793	pUT3393-KJ726853	UTP22	G3	Zea mays	B73	pENTR/SD/D-TOPO	cDNA	Kanamycin	TOP10	The insert for this full length TF ORF clone of the C2H2 family was cloned without stop codon from Arizona Genomics Institute FlcDNA	GRMZM5G885700_T02	1062	NA	NA
54	TCP	TCP23	tcptf23	GRMZM2G120151	Zm00001d038683	pUT6189-KJ728043	UTP25	G5	Zea mays	B73	pENTR/SD/D-TOPO	cDNA	Kanamycin	TOP10	The insert for this full length TF ORF clone of the TCP family was cloned without stop codon from maize B73 genomic DNA	GRMZM2G120151_T01	894	NA	NA
55	MYB	MYB6	myb6	GRMZM2G047626	Zm00001d041576	pUT1131-HQ858675	UTP19a	E1	Zea mays	B73	pENTR/D-TOPO	cDNA	Kanamycin	TOP10	The insert for this full length TF ORF clone of the MYB family was cloned without stop codon from Arizona Genomics Institute FlcDNA	GRMZM2G047626_T01	750	NA	NA
56	MYB	MYB62	myb62	GRMZM2G013581	Zm00001d035604	pUT6642-KJ728360	OSU_P_8	G10	Zea mays	B73	pENTR/SD/D-TOPO	cDNA	Kanamycin	TOP10	The insert for this full length TF ORF clone of the MYB family was cloned without stop codon from maize B73 RNA via RT-PCR	GRMZM2G013581_T01	918	NA	NA
58	GLK	GLK53	glk53	GRMZM2G052544	Zm00001d015407	pUT6198-KJ728052	UTP25	H6	Zea mays	B73	pENTR/SD/D-TOPO	cDNA	Kanamycin	TOP10	The insert for this full length TF ORF clone of the G2-like family was cloned without stop codon from maize B73 RNA via RT-PCR	GRMZM2G052544_T01	1128	NA	NA
59	ZIM	ZIM16	zim16	GRMZM2G445634	Zm00001d027901	pUT6194-KJ728048	UTP25	D6	Zea mays	B73	pENTR/SD/D-TOPO	cDNA	Kanamycin	TOP10	The insert for this full length TF ORF clone of the ZIM family was cloned without stop codon from maize B73 RNA via RT-PCR	GRMZM2G445634_T01	543	NA	NA
61	C2C2-COL	COL13	col13	GRMZM2G038783	Zm00001d046925	pUT5885-KJ727841	UTP23	H12	Zea mays	B73	pENTR/SD/D-TOPO	cDNA	Kanamycin	TOP10	The insert for this full length TF ORF clone of the C2C2-CO-like family was cloned without stop codon from maize B73 RNA via RT-PCR	GRMZM2G038783_T01	1092	NA	NA
64	EREB	EREB172	ereb172	GRMZM2G369472	Zm00001d031796	pUT5387-KJ727527	UTP02	A9	Zea mays	B73	pENTR/SD/D-TOPO	cDNA	Kanamycin	TOP10	The insert for this full length TF ORF clone of the AP2-EREBP family was cloned without stop codon from maize B73 genomic DNA	GRMZM2G369472_T01	807	NA	NA
66	WRKY	WRKY53	wrky53	GRMZM2G125653	Zm00001d020492	pUT3166-KJ726810	UTP26	E2	Zea mays	B73	pENTR/SD/D-TOPO	cDNA	Kanamycin	TOP10	The insert for this full length TF ORF clone of the WRKY family was cloned without stop codon from Arizona Genomics Institute FlcDNA	GRMZM2G125653_T01	906	NA	NA
69	ZIM	ZIM18	zim18	GRMZM2G145412	Zm00001d033050	pUT3682-KJ726981	UTP23	E1	Zea mays	B73	pENTR/SD/D-TOPO	cDNA	Kanamycin	TOP10	The insert for this full length TF ORF clone of the ZIM family was cloned without stop codon from maize B73 genomic DNA	GRMZM2G145412_T01	546	NA	NA
70	MYBR	MYBR40	mybr40	GRMZM2G088005	Zm00001d013777	NA	NA	NA	Zea mays	B74	pHW	cDNA	NA	NA	The insert for this full length TF ORF clone was cloned without stop codon from maize B73 RNA via RT-PCR in CUHK Zhong Lab	GRMZM2G088005_T01	1320	AAAGCAGGCTTCcccgggATGTCGGGTTGGTCCCCAGA	AAGCTGGGTCctcgagATCGGACTCCTCGATCTCATC
72	EREB	EREB97	ereb97	GRMZM2G068967	Zm00001d002364	pUT5449-KJ727589	OSU_P_10	G7	Zea mays	B73	pENTR/SD/D-TOPO	cDNA	Kanamycin	TOP10	The insert for this full length TF ORF clone of the AP2-EREBP family was cloned without stop codon from Arizona Genomics Institute FlcDNA	GRMZM2G068967_T01	666	NA	NA
79	ZIM	ZIM1	zim1	GRMZM2G126507	Zm00001d020409	NA	NA	NA	Zea mays	B73	pHW	cDNA	NA	NA	The insert for this full length TF ORF clone was cloned without stop codon from maize B73 RNA via RT-PCR in CUHK Zhong Lab	GRMZM2G126507_T01	1212	AAAGCAGGCTTCcccgggATGGCAAAATCTGGTGCCTC	AAGCTGGGTCctcgagGATCTGTAGTTTTGTACTGGGGGA
80	EREB	EREB209	ereb209	GRMZM2G089995	Zm00001d049364	pUT5645-KJ727706	OSU_P_9	D12	Zea mays	B73	pENTR/SD/D-TOPO	cDNA	Kanamycin	TOP10	The insert for this full length TF ORF clone of the AP2-EREBP family was cloned without stop codon from maize B73 genomic DNA	GRMZM2G089995_T01	609	NA	NA
84	ZIM	ZIM3	zim3	GRMZM2G145458	Zm00001d033049	pUT5636-KJ727697	UTP23	H8	Zea mays	B73	pENTR/SD/D-TOPO	cDNA	Kanamycin	TOP10	The insert for this full length TF ORF clone of the ZIM family was cloned without stop codon from maize B73 genomic DNA	GRMZM2G145458_T01	486	NA	NA
85	EREB	EREB147	ereb147	GRMZM2G310368	Zm00001d043205	pUT4161-KJ727077	OSU_P_1	E6	Zea mays	B73	pENTR/SD/D-TOPO	cDNA	Kanamycin	TOP10	The insert for this full length TF ORF clone of the AP2-EREBP family was cloned without stop codon by de novo synthesis, using a codon optimization approach to increase expression in maize	GRMZM2G310368_T01	711	NA	NA
87	bHLH	bHLH47	bhlh47	GRMZM2G065374	Zm00001d034298	NA	NA	NA	Zea mays	B73	pHW	cDNA	NA	NA	The insert for this full length TF ORF clone was cloned without stop codon from maize B73 RNA via RT-PCR in CUHK Zhong Lab	GRMZM2G065374_T01	1569	AAAGCAGGCTTCcccgggATGTCTCGTGTGAATGGAGTC	AAGCTGGGTCctcgagAACTCTATGTAAAGTTGGTGGTTGC
89	C2C2-COL	COL7	col7	AC233888.1_FG002	Zm00001d025770	pUT6100-KJ727984	UTP24	C9	Zea mays	B73	pENTR/SD/D-TOPO	cDNA	Kanamycin	TOP10	The insert for this full length TF ORF clone of the C2C2-CO-like family was cloned without stop codon from maize B73 RNA via RT-PCR	AC233888.1_FGT002	969	NA	NA
90	EREB	EREB34	ereb34	GRMZM5G846057	Zm00001d039077	pUT5361-KJ727502	UTP02	G5	Zea mays	B73	pENTR/SD/D-TOPO	cDNA	Kanamycin	TOP10	The insert for this full length TF ORF clone of the AP2-EREBP family was cloned without stop codon from Arizona Genomics Institute FlcDNA	GRMZM5G846057_T01	861	NA	NA
91	Orphan	COL18	col18	GRMZM2G148772	Zm00001d015468	NA	NA	NA	Zea mays	B73	pHW	cDNA	NA	NA	The insert for this full length TF ORF clone was cloned without stop codon from maize B73 RNA via RT-PCR in CUHK Zhong Lab	GRMZM2G148772_T01	1119	AAAGCAGGCTTCcccgggATGGAGGCCCTGGTGGGGAG	AAGCTGGGTCctcgagGAATGTGGGCACGACGCCGT
97	EREB	EREB198	ereb198	GRMZM2G055180	Zm00001d002762	pUT5377-KJ727518	UTP02	G7	Zea mays	B73	pENTR/SD/D-TOPO	cDNA	Kanamycin	TOP10	The insert for this full length TF ORF clone of the AP2-EREBP family was cloned without stop codon from maize B73 genomic DNA	GRMZM2G055180_T01	837	NA	NA
98	GRAS	GRAS49	gras49	GRMZM5G821439	Zm00001d006551	pUT5952-KJ727860	UTP27	A1	Zea mays	B73	pENTR/SD/D-TOPO	cDNA	Kanamycin	TOP10	The insert for this full length TF ORF clone of the GRAS family was cloned without stop codon from Arizona Genomics Institute FlcDNA	GRMZM5G821439_T01	1710	NA	NA
100	GNAT	HAG7	hagtf7	GRMZM2G031062	Zm00001d034417	pUT5732-KJ727783	UTP18	B9	Zea mays	B73	pENTR/SD/D-TOPO	cDNA	Kanamycin	TOP10	The insert for this full length TF ORF clone of the GNAT family was cloned without stop codon from maize B73 genomic DNA	GRMZM2G031062_T01	579	NA	NA
103	C2C2-COL	COL3	col3	GRMZM2G021777	Zm00001d017176	NA	NA	NA	Zea mays	B73	pHW	cDNA	NA	NA	The insert for this full length TF ORF clone was cloned without stop codon from maize B73 RNA via RT-PCR in CUHK Zhong Lab	GRMZM2G021777_T01	1005	AAAGCAGGCTTCcccgggATGGACACCGCGGCGGAGCT	AAGCTGGGTCctcgagACAGAAGGACGGGACGACGC
104	GLK	GLK9	glk9	AC234520.1_FG003	Zm00001d030891	pUT6233-KJ728067	OSU_P_5	F8	Zea mays	B73	pENTR/SD/D-TOPO	cDNA	Kanamycin	TOP10	The insert for this full length TF ORF clone of the G2-like family was cloned without stop codon by de novo synthesis, using a codon optimization approach to increase expression in maize	AC234520.1_FGT003	558	NA	NA
106	EREB	EREB109	ereb109	GRMZM2G141679	Zm00001d020267	pUT5789-KJ727836	UTP18	G6	Zea mays	B73	pENTR/SD/D-TOPO	cDNA	Kanamycin	TOP10	The insert for this full length TF ORF clone of the AP2-EREBP family was cloned without stop codon from maize B73 RNA via RT-PCR	GRMZM2G141679_T01	888	NA	NA
109	bHLH	bHLH129	bhlh129	GRMZM5G856837	Zm00001d014995	pUT3411-KJ726870	UTP22	H5	Zea mays	B73	pENTR/SD/D-TOPO	cDNA	Kanamycin	TOP10	The insert for this full length TF ORF clone of the bHLH family was cloned without stop codon from Arizona Genomics Institute FlcDNA	GRMZM5G856837_T01	705	NA	NA
111	WRKY	WRKY82	wrky82	GRMZM5G863420	Zm00001d038843	pUT6645-KJ728363	OSU_P_8	B11	Zea mays	B73	pENTR/SD/D-TOPO	cDNA	Kanamycin	TOP10	The insert for this full length TF ORF clone of the WRKY family was cloned without stop codon from maize B73 RNA via RT-PCR	GRMZM5G863420_T01	663	NA	NA
113	HMG	HMG1	hmg1	GRMZM5G834758	Zm00001d014858	pUT5351-KJ727492	UTP02	E4	Zea mays	B73	pENTR/SD/D-TOPO	cDNA	Kanamycin	TOP10	The insert for this full length TF ORF clone of the HMG family was cloned without stop codon from Arizona Genomics Institute FlcDNA	GRMZM5G834758_T02	471	NA	NA
115	WRKY	WRKY94	wrky94	GRMZM2G148561	Zm00001d050195	pUT6293-KJ728127	OSU_P_6	B4	Zea mays	B73	pENTR/SD/D-TOPO	cDNA	Kanamycin	TOP10	The insert for this full length TF ORF clone of the WRKY family was cloned without stop codon by de novo synthesis, using a codon optimization approach to increase expression in maize	GRMZM2G148561_T01	918	NA	NA
117	EREB	EREB17	ereb17	GRMZM2G029323	Zm00001d052229	pUT3212-JX469951	UTP26	G6	Zea mays	B73	pENTR/SD/D-TOPO	cDNA	Kanamycin	TOP10	The insert for this full length TF ORF clone of the AP2-EREBP family was cloned without stop codon from Arizona Genomics Institute FlcDNA	GRMZM2G029323_T01	948	NA	NA
119	bHLH	bHLH162	bhlh162	GRMZM2G093744	Zm00001d024679	NA	NA	NA	Zea mays	B73	pHW	cDNA	NA	NA	The insert for this full length TF ORF clone was cloned without stop codon from maize B73 RNA via RT-PCR in CUHK Zhong Lab	GRMZM2G093744_T01	771	AAAGCAGGCTTCcccgggATGTCTCTCGCCCCGGACCC	AAGCTGGGTCctcgagTGCAACAGGAGGGCACGCTT
123	GLK	GLK52	glk52	GRMZM2G124495	Zm00001d026542	pUT3371-KJ726831	UTP22	A1	Zea mays	B73	pENTR/SD/D-TOPO	cDNA	Kanamycin	TOP10	The insert for this full length TF ORF clone of the G2-like family was cloned without stop codon from Arizona Genomics Institute FlcDNA	GRMZM2G124495_T01	1374	NA	NA
124	EREB	EREB211	ereb211	GRMZM2G138396	Zm00001d005892	pUT6288-KJ728122	OSU_P_6	E3	Zea mays	B73	pENTR/SD/D-TOPO	cDNA	Kanamycin	TOP10	The insert for this full length TF ORF clone of the AP2-EREBP family was cloned without stop codon by de novo synthesis, using a codon optimization approach to increase expression in maize	GRMZM2G138396_T01	789	NA	NA
125	EREB	EREB98	ereb98	GRMZM2G052720	Zm00001d053859	pUT6250-KJ728084	OSU_P_5	G10	Zea mays	B73	pENTR/SD/D-TOPO	cDNA	Kanamycin	TOP10	The insert for this full length TF ORF clone of the AP2-EREBP family was cloned without stop codon by de novo synthesis, using a codon optimization approach to increase expression in maize	GRMZM2G052720_T01	588	NA	NA
127	ZIM	ZIM27	zim27	GRMZM5G838098	Zm00001d027900	pUT6066-KJ727958	UTP24	H5	Zea mays	B73	pENTR/SD/D-TOPO	cDNA	Kanamycin	TOP10	The insert for this full length TF ORF clone of the ZIM family was cloned without stop codon from Arizona Genomics Institute FlcDNA	GRMZM5G838098_T01	585	NA	NA
128	WRKY	WRKY25	wrky25	GRMZM2G324999	Zm00001d032265	pUT3452-KJ726907	UTP26	D9	Zea mays	B73	pENTR/SD/D-TOPO	cDNA	Kanamycin	TOP10	The insert for this full length TF ORF clone of the WRKY family was cloned without stop codon from Arizona Genomics Institute FlcDNA	GRMZM2G324999_T01	999	NA	NA
135	MYB	MYB4	myb4	GRMZM2G131442	Zm00001d048647	pUT6719-KJ728414	OSU_P_11	A3	Zea mays	B73	pENTR/SD/D-TOPO	cDNA	Kanamycin	TOP10	The insert for this full length TF ORF clone of the MYB family was cloned without stop codon from maize B73 RNA via RT-PCR	GRMZM2G131442_T02	1056	NA	NA
136	EREB	EREB54	ereb54	GRMZM2G020054	Zm00001d024324	pUT6542-KJ728265	OSU_P_7	C10	Zea mays	B73	pENTR/SD/D-TOPO	cDNA	Kanamycin	TOP10	The insert for this full length TF ORF clone of the AP2-EREBP family was cloned without stop codon from maize B73 genomic DNA	GRMZM2G020054_T01	558	NA	NA
139	bHLH	bHLH91	bhlh91	GRMZM2G049229	Zm00001d047017	NA	NA	NA	Zea mays	B73	pHW	cDNA	NA	NA	The insert for this full length TF ORF clone was cloned without stop codon from maize B73 RNA via RT-PCR in CUHK Zhong Lab	GRMZM2G049229_T01	2109	AAAGCAGGCTTCcccgggATGAACCTGTGGACGGACGA	AAGCTGGGTCctcgagCCTGCCCATGACAGACCCGG
140	EREB	EREB71	ereb71	GRMZM2G113060	Zm00001d048208	pUT5410-KJ727550	UTP02	H11	Zea mays	B73	pENTR/SD/D-TOPO	cDNA	Kanamycin	TOP10	The insert for this full length TF ORF clone of the AP2-EREBP family was cloned without stop codon from Arizona Genomics Institute FlcDNA	GRMZM2G113060_T01	891	NA	NA
142	bHLH	bHLH108	bhlh108	GRMZM2G119823	Zm00001d025141	pUT6163-KJ728026	UTP25	C3	Zea mays	B73	pENTR/SD/D-TOPO	cDNA	Kanamycin	TOP10	The insert for this full length TF ORF clone of the bHLH family was cloned without stop codon from maize B73 RNA via RT-PCR	GRMZM2G119823_T02	786	NA	NA
148	bHLH	bHLH43	bhlh43	GRMZM2G165042	Zm00001d033267	pUT4131-KJ727067	OSU_P_1	G7	Zea mays	B73	pENTR/SD/D-TOPO	cDNA	Kanamycin	TOP10	The insert for this full length TF ORF clone of the bHLH family was cloned without stop codon by de novo synthesis, using a codon optimization approach to increase expression in maize	GRMZM2G165042_T01	1686	NA	NA
149	bHLH	bHLH163	bhlh163	GRMZM5G865967	Zm00001d031044	NA	NA	NA	Zea mays	B73	pHW	cDNA	NA	NA	The insert for this full length TF ORF clone was cloned without stop codon from maize B73 RNA via RT-PCR in CUHK Zhong Lab	GRMZM5G865967_T01	1191	AAAGCAGGCTTCcccgggATGCAGACAGCGATCGAGCA	AAGCTGGGTCctcgagGGCTTGCCATAGTTTTCGCG
152	EREB	EREB102	ereb102	GRMZM2G052667	Zm00001d020595	NA	NA	NA	Zea mays	B73	pHW	cDNA	NA	NA	The insert for this full length TF ORF clone was cloned without stop codon from maize B73 RNA via RT-PCR in CUHK Zhong Lab	GRMZM2G052667_T01	1254	AAAGCAGGCTTCcccgggATGTGCGGCGGCGCCATCCT	AAGCTGGGTCctcgagATAAGCACCAGCTGCTGCCA
153	EREB	EREB18	ereb18	GRMZM2G055204	Zm00001d018081	NA	NA	NA	Zea mays	B73	pHW	cDNA	NA	NA	The insert for this full length TF ORF clone was cloned without stop codon from maize B73 RNA via RT-PCR in CUHK Zhong Lab	GRMZM2G055204_T01	1023	AAAGCAGGCTTCcccgggATGGCCGCAGCCATCGACAT	AAGCTGGGTCctcgagTGACAGGATGGAATCCCAGT
157	bHLH	bHLH136	bhlh136	GRMZM2G144275	Zm00001d021019	pUT3425-KJ726884	UTP22	F7	Zea mays	B73	pENTR/SD/D-TOPO	cDNA	Kanamycin	TOP10	The insert for this full length TF ORF clone of the bHLH family was cloned without stop codon from Arizona Genomics Institute FlcDNA	GRMZM2G144275_T05	1059	NA	NA
158	bZIP	bZIP104	bzip104	GRMZM2G098904	Zm00001d015421	pUT3178-JX469922	UTP26	E3	Zea mays	B73	pENTR/SD/D-TOPO	cDNA	Kanamycin	TOP10	The insert for this full length TF ORF clone of the bZIP family was cloned without stop codon from Arizona Genomics Institute FlcDNA	GRMZM2G098904_T01	993	NA	NA
159	bZIP	bZIP113	bzip113	GRMZM2G445575	Zm00001d026398	pUT3490-KJ726944	UTP25	H8	Zea mays	B73	pENTR/SD/D-TOPO	cDNA	Kanamycin	TOP10	The insert for this full length TF ORF clone of the bZIP family was cloned without stop codon from Arizona Genomics Institute FlcDNA	GRMZM2G445575_T01	1218	NA	NA
161	C2C2-DOF	DOF30	dof30	AC233935.1_FG005	Zm00001d028625	NA	NA	NA	Zea mays	B73	pHW	cDNA	NA	NA	The insert for this full length TF ORF clone was cloned without stop codon from maize B73 RNA via RT-PCR in CUHK Zhong Lab	AC233935.1_FG005	1161	AAAGCAGGCTTCcccgggATGGTCTTCCCTTCACCTTCA	AAGCTGGGTCctcgagCGACAAGCCACTGTCATTGCA
162	C2C2-DOF	DOF17	dof17	GRMZM2G114998	Zm00001d051439	NA	NA	NA	Zea mays	B73	pHW	cDNA	NA	NA	The insert for this full length TF ORF clone was cloned without stop codon from maize B73 RNA via RT-PCR in CUHK Zhong Lab	GRMZM2G114998_T01	1101	AAAGCAGGCTTCcccgggATGGATGCGGCGCAGTGGCA	AAGCTGGGTCctcgagCCAAGGGCCTCCACCACCAT
163	C2C2-DOF	DOF21	dof21	GRMZM2G162749	Zm00001d027846	pUT3075-JX428479	UTP20	G10	Zea mays	B73	pENTR/SD/D-TOPO	cDNA	Kanamycin	TOP10	The insert for this full length TF ORF clone of the C2C2-DOF family was cloned without stop codon from Arizona Genomics Institute FlcDNA	GRMZM2G162749_T01	1296	NA	NA
164	GATA	GATA12	gata12	AC194965.4_FG004	Zm00001d037605	NA	NA	NA	Zea mays	B73	pHW	cDNA	NA	NA	The insert for this full length TF ORF clone was cloned without stop codon from maize B73 RNA via RT-PCR in CUHK Zhong Lab	AC194965.4_FG004	429	AAAGCAGGCTTCcccgggATGATGATGGATTCCGCGGA	AAGCTGGGTCctcgagGCCATGTAGCAGCGTGGATC
170	ELF3	PCO135758	pco135758	GRMZM2G045275	Zm00001d044232	NA	NA	NA	Zea mays	B73	pHW	cDNA	NA	NA	The insert for this full length TF ORF clone was cloned without stop codon from maize B73 RNA via RT-PCR in CUHK Zhong Lab	GRMZM2G045275_T01	2268	AAAGCAGGCTTCcccgggATGACGAGGGGAGGCGGTGG	AAGCTGGGTCctcgagCGAATCATTTTGGTTCCTCTCCAT
171	GLK	GLK11	glk11	AC233960.1_FG003	Zm00001d017726	NA	NA	NA	Zea mays	B73	pHW	cDNA	NA	NA	The insert for this full length TF ORF clone was cloned without stop codon from maize B73 RNA via RT-PCR in CUHK Zhong Lab	AC233960.1_FG003	837	AAAGCAGGCTTCcccgggATGAACATGTTCGATGGGATGGAGA	AAGCTGGGTCctcgagCCGCATGTGTTGATTCATCTTCA
172	GLK	GLK2	glk2	GRMZM2G087804	Zm00001d039260	pUT5628-KJ727689	UTP23	H7	Zea mays	B73	pENTR/SD/D-TOPO	cDNA	Kanamycin	TOP10	The insert for this full length TF ORF clone of the G2-like family was cloned without stop codon from Arizona Genomics Institute FlcDNA	GRMZM2G087804_T03	1383	NA	NA
173	GLK	GLK25	glk25	AC234155.1_FG002	Zm00001d010634	NA	NA	NA	Zea mays	B73	pHW	cDNA	NA	NA	The insert for this full length TF ORF clone was cloned without stop codon from maize B73 RNA via RT-PCR in CUHK Zhong Lab	AC234155.1_FG002	1179	AAAGCAGGCTTCcccgggATGGAGCAGCATCCGTTTTTGC	AAGCTGGGTCctcgagGCCCCAGCTGAAGCCATTCA
174	HB	HB34	hb34	GRMZM2G002915	Zm00001d005692	pUT5437-KJ727577	OSU_P_10	C6	Zea mays	B73	pENTR/SD/D-TOPO	cDNA	Kanamycin	TOP10	The insert for this full length TF ORF clone of the HB family was cloned without stop codon from Arizona Genomics Institute FlcDNA	GRMZM2G002915_T01	849	NA	NA
177	HB	HB66	hb66	GRMZM2G351330	Zm00001d002799	pUT6527-KJ728250	OSU_P_7	D8	Zea mays	B73	pENTR/SD/D-TOPO	cDNA	Kanamycin	TOP10	The insert for this full length TF ORF clone of the HB family was cloned without stop codon from maize B73 RNA via RT-PCR	GRMZM2G351330_T01	783	NA	NA
178	HB	HB33	hb33	GRMZM2G011588	Zm00001d033378	NA	NA	NA	Zea mays	B73	pHW	cDNA	NA	NA	The insert for this full length TF ORF clone was cloned without stop codon from maize B73 RNA via RT-PCR in CUHK Zhong Lab	GRMZM2G011588_T01	1953	AAAGCAGGCTTCcccgggATGGCTACTTATTACTCGAGCCC	AAGCTGGGTCctcgagGGCCACGAAATCATGCATCAGA
179	HB	HB38	hb38	GRMZM2G013617	Zm00001d035907	pUT6565-KJ728286	OSU_P_8	B1	Zea mays	B73	pENTR/SD/D-TOPO	cDNA	Kanamycin	TOP10	The insert for this full length TF ORF clone of the HB family was cloned without stop codon from Arizona Genomics Institute FlcDNA	GRMZM2G013617_T01	1494	NA	NA
180	HB	HB84	hb84	GRMZM2G099319	Zm00001d031182	pUT5467-KJ727607	UTP25	F9	Zea mays	B73	pENTR/SD/D-TOPO	cDNA	Kanamycin	TOP10	The insert for this full length TF ORF clone of the HB family was cloned without stop codon from Arizona Genomics Institute FlcDNA	GRMZM2G099319_T01	2004	NA	NA
181	HB	HB70	hb70	GRMZM2G396527	Zm00001d025964	pUT6707-KJ728402	OSU_P_11	E1	Zea mays	B73	pENTR/SD/D-TOPO	cDNA	Kanamycin	TOP10	The insert for this full length TF ORF clone of the HB family was cloned without stop codon from maize B73 genomic DNA	GRMZM2G396527_T01	492	NA	NA
183	MYB	MYB88	myb88	GRMZM2G048136	Zm00001d048623	pUT5992-KJ727898	UTP27	A6	Zea mays	B73	pENTR/SD/D-TOPO	cDNA	Kanamycin	TOP10	The insert for this full length TF ORF clone of the MYB family was cloned without stop codon from maize B73 RNA via RT-PCR	GRMZM2G048136_T02	684	NA	NA
184	MYB	MYB38	myb38	GRMZM2G084583	Zm00001d032024	pUT4037-KJ727035	OSU_P_1	G11	Zea mays	B73	pENTR/SD/D-TOPO	cDNA	Kanamycin	TOP10	The insert for this full length TF ORF clone of the MYB family was cloned without stop codon by de novo synthesis, using a codon optimization approach to increase expression in maize	GRMZM2G084583_T01	762	NA	NA
185	MYB	MYB56	myb56	GRMZM2G130149	Zm00001d030678	pUT5678-KJ727737	UTP25	A12	Zea mays	B73	pENTR/SD/D-TOPO	cDNA	Kanamycin	TOP10	The insert for this full length TF ORF clone of the MYB family was cloned without stop codon from Arizona Genomics Institute FlcDNA	GRMZM2G130149_T01	726	NA	NA
186	MYB	MYB37	myb37	GRMZM2G455869	Zm00001d013399	pUT6466-KJ728192	OSU_P_6	G12	Zea mays	B73	pENTR/SD/D-TOPO	cDNA	Kanamycin	TOP10	The insert for this full length TF ORF clone of the MYB family was cloned without stop codon from maize B73 RNA via RT-PCR	GRMZM2G455869_T01	720	NA	NA
189	MYB	MYB81	myb81	GRMZM2G020772	Zm00001d039893	pUT3155-JX469910	UTP26	H1	Zea mays	B73	pENTR/SD/D-TOPO	cDNA	Kanamycin	TOP10	The insert for this full length TF ORF clone of the MYB family was cloned without stop codon from Arizona Genomics Institute FlcDNA	GRMZM2G020772_T01	912	NA	NA
190	MYBR	MYBR17	mybr17	GRMZM2G071977	Zm00001d044409	pUT3161-JX469912	UTP26	C2	Zea mays	B73	pENTR/SD/D-TOPO	cDNA	Kanamycin	TOP10	The insert for this full length TF ORF clone of the MYB-related family was cloned without stop codon from Arizona Genomics Institute FlcDNA	GRMZM2G071977_T01	873	NA	NA
191	MYBR	MYBR32	mybr32	GRMZM2G088524	Zm00001d029963	pUT5398-KJ727538	UTP02	D10	Zea mays	B73	pENTR/SD/D-TOPO	cDNA	Kanamycin	TOP10	The insert for this full length TF ORF clone of the MYB-related family was cloned without stop codon from Arizona Genomics Institute FlcDNA	GRMZM2G088524_T01	843	NA	NA
193	MYBR	MYBR64	mybr64	GRMZM2G118693	Zm00001d051458	pUT5349-KJ727490	UTP02	C4	Zea mays	B73	pENTR/SD/D-TOPO	cDNA	Kanamycin	TOP10	The insert for this full length TF ORF clone of the MYB-related family was cloned without stop codon from Arizona Genomics Institute FlcDNA	GRMZM2G118693_T02	453	NA	NA
195	MYBR	MYBR41	mybr41	GRMZM2G150260	Zm00001d044117	pUT6714-KJ728409	OSU_P_11	D2	Zea mays	B73	pENTR/SD/D-TOPO	cDNA	Kanamycin	TOP10	The insert for this full length TF ORF clone of the MYB-related family was cloned without stop codon from maize B73 RNA via RT-PCR	GRMZM2G150260_T01	279	NA	NA
196	MYBR	MYBR87	mybr87	GRMZM2G158117	Zm00001d009599	pUT5995-KJ727901	UTP27	D6	Zea mays	B73	pENTR/SD/D-TOPO	cDNA	Kanamycin	TOP10	The insert for this full length TF ORF clone of the MYB-related family was cloned without stop codon from maize B73 RNA via RT-PCR	GRMZM2G158117_T01	261	NA	NA
198	LHY	LHY1	lhy1	GRMZM2G474769	Zm00001d024546	NA	NA	NA	Zea mays	B73	pHW	cDNA	NA	NA	The insert for this full length TF ORF clone was cloned without stop codon from maize B73 RNA via RT-PCR in CUHK Zhong Lab	GRMZM2G474769_T01	2067	AAAGCAGGCTTCcccgggATGCCGGCTAGGGGAGAGGG	AAGCTGGGTCctcgagTGTTGATGCTTCACTATCAAGACGA
199	NAC	NAC23	nactf23	GRMZM2G068973	Zm00001d012527	pUT3135-JX428535	UTP21	E5	Zea mays	B73	pENTR/SD/D-TOPO	cDNA	Kanamycin	TOP10	The insert for this full length TF ORF clone of the NAC family was cloned without stop codon from Arizona Genomics Institute FlcDNA	GRMZM2G068973_T01	924	NA	NA
202	PRR	Orphan	orphan180	GRMZM2G179024	Zm00001d021291	NA	NA	NA	Zea mays	B73	pHW	cDNA	NA	NA	The insert for this full length TF ORF clone was cloned without stop codon from maize B73 RNA via RT-PCR in CUHK Zhong Lab	GRMZM2G179024_T01	1887	AAAGCAGGCTTCcccgggATGGGGGGAGGATTGGATGA	AAGCTGGGTCctcgagGCTTCCTTGGATGCTATGATCTTG
219	bZIP	bZIP40	bzip40	AC203957.3_FG004	Zm00001d005578	NA	NA	NA	Zea mays	B73	pHW	cDNA	NA	NA	The insert for this full length TF ORF clone was cloned without stop codon from maize B73 RNA via RT-PCR in CUHK Zhong Lab	AC203957.3_FG004	513	AAAGCAGGCTTCcccgggATGTCAAGTGGAAGCTCGTTTG	AAGCTGGGTCctcgagATAATAGCACCGGTACGCGT
221	bZIP	bZIP9	bzip9	GRMZM2G092137	Zm00001d020025	pUT5418-KJ727558	UTP02	H12	Zea mays	B73	pENTR/SD/D-TOPO	cDNA	Kanamycin	TOP10	The insert for this full length TF ORF clone of the bZIP family was cloned without stop codon from Arizona Genomics Institute FlcDNA	GRMZM2G092137_T01	468	NA	NA
224	MYB	MYB31	myb31	GRMZM2G050305	Zm00001d006236	pUT1854-HQ858793	UTP20	A2	Zea mays	B73	pENTR/SD/D-TOPO	cDNA	Kanamycin	TOP10	The insert for this full length TF ORF clone of the MYB family was cloned without stop codon from Arizona Genomics Institute FlcDNA	GRMZM2G050305_T01	819	NA	NA
226	WRKY	WRKY95	wrky95	GRMZM2G151763	Zm00001d043950	pUT5403-KJ727543	UTP02	A11	Zea mays	B73	pENTR/SD/D-TOPO	cDNA	Kanamycin	TOP10	The insert for this full length TF ORF clone of the WRKY family was cloned without stop codon from Arizona Genomics Institute FlcDNA	GRMZM2G151763_T01	1143	NA	NA
235	C2C2-DOF	DOF22	dof22	GRMZM2G171852	Zm00001d017575	pUT3968-KJ726996	UTP23	D3	Zea mays	B73	pENTR/SD/D-TOPO	cDNA	Kanamycin	TOP10	The insert for this full length TF ORF clone of the C2C2-DOF family was cloned without stop codon from maize B73 genomic DNA	GRMZM2G171852_T01	1077	NA	NA
237	TCP	TCP10	tcptf10	GRMZM2G142751	Zm00001d037221	pUT3376-KJ726836	UTP22	F1	Zea mays	B73	pENTR/SD/D-TOPO	cDNA	Kanamycin	TOP10	The insert for this full length TF ORF clone of the TCP family was cloned without stop codon from Arizona Genomics Institute FlcDNA	GRMZM2G142751_T01	1137	NA	NA
LG2	bZIP	LG2	lg2	GRMZM2G060216	Zm00001d042777	NA	NA	NA	Zea mays	B73	pHW	cDNA	NA	NA	The insert for this full length TF ORF clone was cloned without stop codon from maize B73 RNA via RT-PCR in SAU Li Lab	GRMZM2G060216_T01	1593	NA	NA
