# Supplementary material for: Reconstructing the maize leaf regulatory network using ChIP-seq data of 104 transcription factors
Source: Nat Commun. 2020 Oct 9;11:5089. doi: 10.1038/s41467-020-18832-8 (PMC7547689; doi:10.1038/s41467-020-18832-8)
Supplement: Supplementary file 5 — Supplementary Dataset 1–14 [file 41467_2020_18832_MOESM5_ESM.zip › Supplementary_Data_2.xlsx]

## Sheet: Supplementary_Data_2
#Supplemental_Data_2. Quality control information of the ChIP-seq libraries
#Normalized strand cross-correlation (NSC) and relative strand cross-correlation (RSC) measure enrichment independently of TF ChIP-seq peak calling from the phantompeakqualtools.
#Info	ID	TF number	Replicate	numReads	NSC	RSC	QualityTag
Maize ChIP-Seq Alfin-like_TF30 Zm00001d016861 replicate 1	Zm00001d016861	TF30	replicate 1	6523046	1.32004	1.26037	1
Maize ChIP-Seq Alfin-like_TF30 Zm00001d016861 replicate 2	Zm00001d016861	TF30	replicate 2	10932265	1.26672	1.07157	1
Maize ChIP-Seq Alfin-like_TF32 Zm00001d050816 replicate 1	Zm00001d050816	TF32	replicate 1	19016676	1.27042	1.29381	1
Maize ChIP-Seq Alfin-like_TF32 Zm00001d050816 replicate 2	Zm00001d050816	TF32	replicate 2	5224941	1.49862	1.05998	1
Maize ChIP-Seq bHLH_TF109 Zm00001d014995 replicate 1	Zm00001d014995	TF109	replicate 1	11390540	2.44795	1.02828	1
Maize ChIP-Seq bHLH_TF109 Zm00001d014995 replicate 2	Zm00001d014995	TF109	replicate 2	17189745	1.89422	1.40982	1
Maize ChIP-Seq bHLH_TF119 Zm00001d024679 replicate 1	Zm00001d024679	TF119	replicate 1	9782312	2.38683	1.13605	1
Maize ChIP-Seq bHLH_TF119 Zm00001d024679 replicate 2	Zm00001d024679	TF119	replicate 2	11352912	3.21704	1.2071	1
Maize ChIP-Seq bHLH_TF139 Zm00001d047017 replicate 1	Zm00001d047017	TF139	replicate 1	9316929	2.06403	1.20933	1
Maize ChIP-Seq bHLH_TF139 Zm00001d047017 replicate 2	Zm00001d047017	TF139	replicate 2	10953535	1.21951	1.84965	2
Maize ChIP-Seq bHLH_TF14 GRMZM2G017586 replicate 1	GRMZM2G017586	TF14	replicate 1	10229816	1.91214	1.36342	1
Maize ChIP-Seq bHLH_TF14 GRMZM2G017586 replicate 2	GRMZM2G017586	TF14	replicate 2	9075632	2.49301	1.65812	2
Maize ChIP-Seq bHLH_TF142 Zm00001d025141 replicate 1	Zm00001d025141	TF142	replicate 1	7056209	1.24989	4.35611	2
Maize ChIP-Seq bHLH_TF142 Zm00001d025141 replicate 2	Zm00001d025141	TF142	replicate 2	10746724	1.17393	4.0025	2
Maize ChIP-Seq bHLH_TF148 Zm00001d033267 replicate 1	Zm00001d033267	TF148	replicate 1	16621577	2.48576	1.30217	1
Maize ChIP-Seq bHLH_TF148 Zm00001d033267 replicate 2	Zm00001d033267	TF148	replicate 2	7146584	4.21304	1.4744	1
Maize ChIP-Seq bHLH_TF149 Zm00001d031044 replicate 1	Zm00001d031044	TF149	replicate 1	11646730	2.12812	1.37718	1
Maize ChIP-Seq bHLH_TF149 Zm00001d031044 replicate 2	Zm00001d031044	TF149	replicate 2	11805537	2.18648	1.32645	1
Maize ChIP-Seq bHLH_TF157 Zm00001d021019 replicate 1	Zm00001d021019	TF157	replicate 1	17236977	2.56284	1.46315	1
Maize ChIP-Seq bHLH_TF157 Zm00001d021019 replicate 2	Zm00001d021019	TF157	replicate 2	12027234	2.87642	1.16237	1
Maize ChIP-Seq bHLH_TF3 Zm00001d031717 replicate 1	Zm00001d031717	TF3	replicate 1	5550092	1.35269	0.950684	0
Maize ChIP-Seq bHLH_TF3 Zm00001d031717 replicate 2	Zm00001d031717	TF3	replicate 2	4004508	1.87626	1.14295	1
Maize ChIP-Seq bHLH_TF6 Zm00001d038357 replicate 1	Zm00001d038357	TF6	replicate 1	32147432	1.71035	1.50761	2
Maize ChIP-Seq bHLH_TF6 Zm00001d038357 replicate 2	Zm00001d038357	TF6	replicate 2	9386654	2.09292	1.33594	1
Maize ChIP-Seq bHLH_TF87 Zm00001d034298 replicate 1	Zm00001d034298	TF87	replicate 1	7669310	1.77263	1.44714	1
Maize ChIP-Seq bHLH_TF87 Zm00001d034298 replicate 2	Zm00001d034298	TF87	replicate 2	6375338	2.19699	1.36488	1
Maize ChIP-Seq bZIP_TF158 Zm00001d015421 replicate 1	Zm00001d015421	TF158	replicate 1	2873649	1.69704	1.0935	1
Maize ChIP-Seq bZIP_TF158 Zm00001d015421 replicate 2	Zm00001d015421	TF158	replicate 2	7810020	1.4823	1.64776	2
Maize ChIP-Seq bZIP_TF159 Zm00001d026398 replicate 1	Zm00001d026398	TF159	replicate 1	8404229	1.33435	1.42326	1
Maize ChIP-Seq bZIP_TF159 Zm00001d026398 replicate 2	Zm00001d026398	TF159	replicate 2	2050094	2.1776	1.54693	2
Maize ChIP-Seq bZIP_TF159 Zm00001d026398 replicate 3	Zm00001d026398	TF159	replicate 3	2736650	3.27492	1.56322	2
Maize ChIP-Seq bZIP_TF16 Zm00001d018571 replicate 1	Zm00001d018571	TF16	replicate 1	10747517	1.10101	1.48592	1
Maize ChIP-Seq bZIP_TF16 Zm00001d018571 replicate 2	Zm00001d018571	TF16	replicate 2	8129193	1.17226	2.89692	2
Maize ChIP-Seq bZIP_TF219 Zm00001d005578 replicate 1	Zm00001d005578	TF219	replicate 1	7294706	1.28947	1.39936	1
Maize ChIP-Seq bZIP_TF219 Zm00001d005578 replicate 2	Zm00001d005578	TF219	replicate 2	13292098	1.48121	1.461	1
Maize ChIP-Seq bZIP_TF221 Zm00001d020025 replicate 1	Zm00001d020025	TF221	replicate 1	8665864	1.84583	1.1912	1
Maize ChIP-Seq bZIP_TF221 Zm00001d020025 replicate 2	Zm00001d020025	TF221	replicate 2	11812941	2.03652	1.43231	1
Maize ChIP-Seq bZIP_TFLG2 Zm00001d042777 replicate 1	Zm00001d042777	LG2	replicate 1	18989003	1.16952	2.13244	2
Maize ChIP-Seq bZIP_TFLG2 Zm00001d042777 replicate 2	Zm00001d042777	LG2	replicate 2	1301189	3.17475	2.24224	2
Maize ChIP-Seq C2C2-COL_TF103 Zm00001d017176 replicate 1	Zm00001d017176	TF103	replicate 1	6548219	1.32982	2.1081	2
Maize ChIP-Seq C2C2-COL_TF103 Zm00001d017176 replicate 2	Zm00001d017176	TF103	replicate 2	9467894	1.32013	1.94918	2
Maize ChIP-Seq C2C2-COL_TF2 Zm00001d013443 replicate 1	Zm00001d013443	TF2	replicate 1	2550320	3.11846	1.48539	1
Maize ChIP-Seq C2C2-COL_TF2 Zm00001d013443 replicate 2	Zm00001d013443	TF2	replicate 2	5922295	1.51057	1.0508	1
Maize ChIP-Seq C2C2-COL_TF61 Zm00001d046925 replicate 1	Zm00001d046925	TF61	replicate 1	7736823	1.32244	1.22662	1
Maize ChIP-Seq C2C2-COL_TF61 Zm00001d046925 replicate 2	Zm00001d046925	TF61	replicate 2	10124334	1.35914	1.13693	1
Maize ChIP-Seq C2C2-COL_TF89 Zm00001d025770 replicate 1	Zm00001d025770	TF89	replicate 1	9496944	1.74891	1.49355	1
Maize ChIP-Seq C2C2-COL_TF89 Zm00001d025770 replicate 2	Zm00001d025770	TF89	replicate 2	10329282	1.82444	1.29581	1
Maize ChIP-Seq C2C2-COL_TF9 Zm00001d033719 replicate 1	Zm00001d033719	TF9	replicate 1	8284518	1.25137	1.58485	2
Maize ChIP-Seq C2C2-COL_TF9 Zm00001d033719 replicate 2	Zm00001d033719	TF9	replicate 2	4727273	1.36082	1.20108	1
Maize ChIP-Seq C2C2-COL_TF91 Zm00001d015468 replicate 1	Zm00001d015468	TF91	replicate 1	6641257	2.07046	1.30307	1
Maize ChIP-Seq C2C2-COL_TF91 Zm00001d015468 replicate 2	Zm00001d015468	TF91	replicate 2	10228072	1.2283	1.11068	1
Maize ChIP-Seq C2C2-DOF_TF161 Zm00001d028625 replicate 1	Zm00001d028625	TF161	replicate 1	13074188	2.19096	1.21546	1
Maize ChIP-Seq C2C2-DOF_TF161 Zm00001d028625 replicate 2	Zm00001d028625	TF161	replicate 2	14135751	2.89659	1.71761	2
Maize ChIP-Seq C2C2-DOF_TF162 Zm00001d051439 replicate 1	Zm00001d051439	TF162	replicate 1	21255305	1.45634	1.23897	1
Maize ChIP-Seq C2C2-DOF_TF162 Zm00001d051439 replicate 2	Zm00001d051439	TF162	replicate 2	7393480	1.5628	1.14121	1
Maize ChIP-Seq C2C2-DOF_TF163 Zm00001d027846 replicate 1	Zm00001d027846	TF163	replicate 1	8100000	1.19065	1.45593	1
Maize ChIP-Seq C2C2-DOF_TF163 Zm00001d027846 replicate 2	Zm00001d027846	TF163	replicate 2	1967076	1.21564	1.04119	1
Maize ChIP-Seq C2C2-DOF_TF235 Zm00001d017575 replicate 1	Zm00001d017575	TF235	replicate 1	9828410	1.4767	1.32415	1
Maize ChIP-Seq C2C2-DOF_TF235 Zm00001d017575 replicate 2	Zm00001d017575	TF235	replicate 2	10805178	1.53251	1.37906	1
Maize ChIP-Seq C2C2-GATA_TF164 Zm00001d037605 replicate 1	Zm00001d037605	TF164	replicate 1	11101213	1.34781	1.77436	2
Maize ChIP-Seq C2C2-GATA_TF164 Zm00001d037605 replicate 2	Zm00001d037605	TF164	replicate 2	37807194	1.11304	1.29136	1
Maize ChIP-Seq C2H2_TF41 Zm00001d016793 replicate 1	Zm00001d016793	TF41	replicate 1	12541402	2.10302	1.3565	1
Maize ChIP-Seq C2H2_TF41 Zm00001d016793 replicate 2	Zm00001d016793	TF41	replicate 2	23476468	1.5824	1.37511	1
Maize ChIP-Seq C3H_TF17 Zm00001d012810 replicate 1	Zm00001d012810	TF17	replicate 1	14138862	1.16826	2.36822	2
Maize ChIP-Seq C3H_TF17 Zm00001d012810 replicate 2	Zm00001d012810	TF17	replicate 2	16189084	1.18286	0.904575	0
Maize ChIP-Seq C3H_TF24 Zm00001d020954 replicate 1	Zm00001d020954	TF24	replicate 1	10595218	1.21964	1.50633	2
Maize ChIP-Seq C3H_TF24 Zm00001d020954 replicate 2	Zm00001d020954	TF24	replicate 2	6357442	1.23253	4.2472	2
Maize ChIP-Seq EREB_TF106 Zm00001d020267 replicate 1	Zm00001d020267	TF106	replicate 1	9536076	1.65779	0.872357	0
Maize ChIP-Seq EREB_TF106 Zm00001d020267 replicate 2	Zm00001d020267	TF106	replicate 2	19666927	1.33253	2.03665	2
Maize ChIP-Seq EREB_TF117 Zm00001d052229 replicate 1	Zm00001d052229	TF117	replicate 1	5357112	1.56553	1.41632	1
Maize ChIP-Seq EREB_TF117 Zm00001d052229 replicate 2	Zm00001d052229	TF117	replicate 2	6884837	1.51882	1.33505	1
Maize ChIP-Seq EREB_TF124 Zm00001d005892 replicate 1	Zm00001d005892	TF124	replicate 1	9668225	1.54791	1.08815	1
Maize ChIP-Seq EREB_TF124 Zm00001d005892 replicate 2	Zm00001d005892	TF124	replicate 2	5824814	1.76921	1.54468	2
Maize ChIP-Seq EREB_TF125 Zm00001d053859 replicate 1	Zm00001d053859	TF125	replicate 1	11521674	1.28054	1.05715	1
Maize ChIP-Seq EREB_TF125 Zm00001d053859 replicate 2	Zm00001d053859	TF125	replicate 2	7244813	1.37447	2.41725	2
Maize ChIP-Seq EREB_TF136 Zm00001d024324 replicate 1	Zm00001d024324	TF136	replicate 1	11224974	1.55567	1.49029	1
Maize ChIP-Seq EREB_TF136 Zm00001d024324 replicate 2	Zm00001d024324	TF136	replicate 2	9639808	1.53922	1.5064	2
Maize ChIP-Seq EREB_TF140 Zm00001d048208 replicate 1	Zm00001d048208	TF140	replicate 1	5591284	1.22934	2.96306	2
Maize ChIP-Seq EREB_TF140 Zm00001d048208 replicate 2	Zm00001d048208	TF140	replicate 2	3650898	1.45517	2.31678	2
Maize ChIP-Seq EREB_TF152 Zm00001d020595 replicate 1	Zm00001d020595	TF152	replicate 1	14546513	1.82064	1.26104	1
Maize ChIP-Seq EREB_TF152 Zm00001d020595 replicate 2	Zm00001d020595	TF152	replicate 2	5539567	2.74534	1.22155	1
Maize ChIP-Seq EREB_TF153 Zm00001d018081 replicate 1	Zm00001d018081	TF153	replicate 1	12685557	1.30953	1.62949	2
Maize ChIP-Seq EREB_TF153 Zm00001d018081 replicate 2	Zm00001d018081	TF153	replicate 2	14155920	1.13938	2.07043	2
Maize ChIP-Seq EREB_TF64 Zm00001d031796 replicate 1	Zm00001d031796	TF64	replicate 1	25395356	2.83506	1.16545	1
Maize ChIP-Seq EREB_TF64 Zm00001d031796 replicate 2	Zm00001d031796	TF64	replicate 2	27791139	1.66933	1.20918	1
Maize ChIP-Seq EREB_TF72 Zm00001d002364 replicate 1	Zm00001d002364	TF72	replicate 1	7046723	1.80612	2.61986	2
Maize ChIP-Seq EREB_TF72 Zm00001d002364 replicate 2	Zm00001d002364	TF72	replicate 2	3037454	3.07203	1.10278	1
Maize ChIP-Seq EREB_TF80 Zm00001d049364 replicate 1	Zm00001d049364	TF80	replicate 1	43188748	1.25611	1.07379	1
Maize ChIP-Seq EREB_TF80 Zm00001d049364 replicate 2	Zm00001d049364	TF80	replicate 2	17134290	1.66236	2.55345	2
Maize ChIP-Seq EREB_TF85 Zm00001d043205 replicate 1	Zm00001d043205	TF85	replicate 1	12983236	1.63391	1.36498	1
Maize ChIP-Seq EREB_TF85 Zm00001d043205 replicate 2	Zm00001d043205	TF85	replicate 2	11199326	1.8368	1.34287	1
Maize ChIP-Seq EREB_TF90 Zm00001d039077 replicate 1	Zm00001d039077	TF90	replicate 1	9818461	1.20496	1.19514	1
Maize ChIP-Seq EREB_TF90 Zm00001d039077 replicate 2	Zm00001d039077	TF90	replicate 2	6506254	1.30792	1.75264	2
Maize ChIP-Seq EREB_TF97 Zm00001d002762 replicate 1	Zm00001d002762	TF97	replicate 1	3125608	2.00535	1.75467	2
Maize ChIP-Seq EREB_TF97 Zm00001d002762 replicate 2	Zm00001d002762	TF97	replicate 2	8922162	1.68871	1.5447	2
Maize ChIP-Seq ETS_TF170 Zm00001d044232 replicate 1	Zm00001d044232	TF170	replicate 1	26606267	1.76404	1.22451	1
Maize ChIP-Seq ETS_TF170 Zm00001d044232 replicate 2	Zm00001d044232	TF170	replicate 2	12573128	1.27276	1.0284	1
Maize ChIP-Seq ETS_TF170 Zm00001d044232 replicate 3	Zm00001d044232	TF170	replicate 3	3423056	2.70275	1.48882	1
Maize ChIP-Seq GLK_TF104 Zm00001d030891 replicate 1	Zm00001d030891	TF104	replicate 1	14195953	1.27561	1.30728	1
Maize ChIP-Seq GLK_TF104 Zm00001d030891 replicate 2	Zm00001d030891	TF104	replicate 2	12721182	1.20694	2.29768	2
Maize ChIP-Seq GLK_TF123 Zm00001d026542 replicate 1	Zm00001d026542	TF123	replicate 1	45863594	2.10931	1.18123	1
Maize ChIP-Seq GLK_TF123 Zm00001d026542 replicate 2	Zm00001d026542	TF123	replicate 2	5962056	2.75117	1.20317	1
Maize ChIP-Seq GLK_TF171 Zm00001d017726 replicate 1	Zm00001d017726	TF171	replicate 1	39790668	1.26288	1.31542	1
Maize ChIP-Seq GLK_TF171 Zm00001d017726 replicate 2	Zm00001d017726	TF171	replicate 2	7603500	1.69293	1.70428	2
Maize ChIP-Seq GLK_TF172 Zm00001d039260 replicate 1	Zm00001d039260	TF172	replicate 1	5919106	3.00837	1.09246	1
Maize ChIP-Seq GLK_TF172 Zm00001d039260 replicate 2	Zm00001d039260	TF172	replicate 2	32477064	1.21918	1.1082	1
Maize ChIP-Seq GLK_TF173 Zm00001d010634 replicate 1	Zm00001d010634	TF173	replicate 1	6957468	1.58512	1.3564	1
Maize ChIP-Seq GLK_TF173 Zm00001d010634 replicate 2	Zm00001d010634	TF173	replicate 2	6714091	1.84108	1.46419	1
Maize ChIP-Seq GLK_TF5 Zm00001d044785 replicate 1	Zm00001d044785	TF5	replicate 1	2351778	3.03272	1.18702	1
Maize ChIP-Seq GLK_TF5 Zm00001d044785 replicate 2	Zm00001d044785	TF5	replicate 2	4311214	1.95795	0.817228	0
Maize ChIP-Seq GLK_TF5 Zm00001d044785 replicate 3	Zm00001d044785	TF5	replicate 3	1141466	3.70201	1.6408	2
Maize ChIP-Seq GLK_TF58 Zm00001d015407 replicate 1	Zm00001d015407	TF58	replicate 1	17474094	1.17406	2.16846	2
Maize ChIP-Seq GLK_TF58 Zm00001d015407 replicate 2	Zm00001d015407	TF58	replicate 2	11413456	1.16922	2.44809	2
Maize ChIP-Seq GLK_TF58 Zm00001d015407 replicate 3	Zm00001d015407	TF58	replicate 3	5810674	1.54126	1.87451	2
Maize ChIP-Seq GLK_TF58 Zm00001d015407 replicate 4	Zm00001d015407	TF58	replicate 4	4978844	1.71218	1.71639	2
Maize ChIP-Seq GNAT_TF100 Zm00001d034417 replicate 1	Zm00001d034417	TF100	replicate 1	7082924	1.23154	2.006	2
Maize ChIP-Seq GNAT_TF100 Zm00001d034417 replicate 2	Zm00001d034417	TF100	replicate 2	5548884	1.28391	3.2328	2
Maize ChIP-Seq GRAS_TF25 Zm00001d042907 replicate 1	Zm00001d042907	TF25	replicate 1	2295583	2.12112	0.999475	0
Maize ChIP-Seq GRAS_TF25 Zm00001d042907 replicate 2	Zm00001d042907	TF25	replicate 2	7818363	2.36562	1.5134	2
Maize ChIP-Seq GRAS_TF98 Zm00001d006551 replicate 1	Zm00001d006551	TF98	replicate 1	7488222	1.24414	2.16861	2
Maize ChIP-Seq GRAS_TF98 Zm00001d006551 replicate 2	Zm00001d006551	TF98	replicate 2	10121948	1.26454	1.87178	2
Maize ChIP-Seq HB_TF174 Zm00001d005692 replicate 1	Zm00001d005692	TF174	replicate 1	10699102	1.16891	1.58615	2
Maize ChIP-Seq HB_TF174 Zm00001d005692 replicate 2	Zm00001d005692	TF174	replicate 2	10909035	1.57179	1.32489	1
Maize ChIP-Seq HB_TF177 Zm00001d002799 replicate 1	Zm00001d002799	TF177	replicate 1	11174933	1.44714	1.22128	1
Maize ChIP-Seq HB_TF177 Zm00001d002799 replicate 2	Zm00001d002799	TF177	replicate 2	10170070	1.61173	1.23806	1
Maize ChIP-Seq HB_TF178 Zm00001d033378 replicate 1	Zm00001d033378	TF178	replicate 1	22529944	1.10048	2.4417	2
Maize ChIP-Seq HB_TF178 Zm00001d033378 replicate 2	Zm00001d033378	TF178	replicate 2	11114968	1.22446	1.04028	1
Maize ChIP-Seq HB_TF179 Zm00001d035907 replicate 1	Zm00001d035907	TF179	replicate 1	6825175	1.20013	3.63031	2
Maize ChIP-Seq HB_TF179 Zm00001d035907 replicate 2	Zm00001d035907	TF179	replicate 2	24175202	1.09929	2.20341	2
Maize ChIP-Seq HB_TF179 Zm00001d035907 replicate 3	Zm00001d035907	TF179	replicate 3	4174214	1.4008	3.51658	2
Maize ChIP-Seq HB_TF180 Zm00001d031182 replicate 1	Zm00001d031182	TF180	replicate 1	6919287	1.28296	2.70053	2
Maize ChIP-Seq HB_TF180 Zm00001d031182 replicate 2	Zm00001d031182	TF180	replicate 2	27645383	1.0764	1.40955	1
Maize ChIP-Seq HB_TF181 Zm00001d025964 replicate 1	Zm00001d025964	TF181	replicate 1	8849838	1.2187	3.03802	2
Maize ChIP-Seq HB_TF181 Zm00001d025964 replicate 2	Zm00001d025964	TF181	replicate 2	10287387	1.18609	1.43341	1
Maize ChIP-Seq HB_TF26 Zm00001d015549 replicate 1	Zm00001d015549	TF26	replicate 1	12199730	1.53758	1.47852	1
Maize ChIP-Seq HB_TF26 Zm00001d015549 replicate 2	Zm00001d015549	TF26	replicate 2	15413621	1.4958	1.0925	1
Maize ChIP-Seq HMG_TF113 Zm00001d014858 replicate 1	Zm00001d014858	TF113	replicate 1	21831783	1.14989	1.3737	1
Maize ChIP-Seq HMG_TF113 Zm00001d014858 replicate 2	Zm00001d014858	TF113	replicate 2	21189590	1.1058	1.89708	2
Maize ChIP-Seq MYB_TF135 Zm00001d048647 replicate 1	Zm00001d048647	TF135	replicate 1	7199928	2.92718	1.02912	1
Maize ChIP-Seq MYB_TF135 Zm00001d048647 replicate 2	Zm00001d048647	TF135	replicate 2	5567074	1.90275	1.69312	2
Maize ChIP-Seq MYB_TF183 Zm00001d048623 replicate 1	Zm00001d048623	TF183	replicate 1	10580159	1.92662	1.18532	1
Maize ChIP-Seq MYB_TF183 Zm00001d048623 replicate 2	Zm00001d048623	TF183	replicate 2	11883052	2.0777	1.19557	1
Maize ChIP-Seq MYB_TF184 Zm00001d032024 replicate 1	Zm00001d032024	TF184	replicate 1	26891151	1.50375	1.1476	1
Maize ChIP-Seq MYB_TF184 Zm00001d032024 replicate 2	Zm00001d032024	TF184	replicate 2	4776601	1.47196	1.41427	1
Maize ChIP-Seq MYB_TF185 Zm00001d030678 replicate 1	Zm00001d030678	TF185	replicate 1	23370140	1.32648	1.1776	1
Maize ChIP-Seq MYB_TF185 Zm00001d030678 replicate 2	Zm00001d030678	TF185	replicate 2	20697679	1.15518	1.23806	1
Maize ChIP-Seq MYB_TF186 Zm00001d013399 replicate 1	Zm00001d013399	TF186	replicate 1	10082531	1.31962	1.0425	1
Maize ChIP-Seq MYB_TF186 Zm00001d013399 replicate 2	Zm00001d013399	TF186	replicate 2	18556289	1.16073	1.20082	1
Maize ChIP-Seq MYB_TF189 Zm00001d039893 replicate 1	Zm00001d039893	TF189	replicate 1	8935298	2.0045	1.33333	1
Maize ChIP-Seq MYB_TF189 Zm00001d039893 replicate 2	Zm00001d039893	TF189	replicate 2	4209140	2.43895	1.69315	2
Maize ChIP-Seq MYB_TF190 Zm00001d044409 replicate 1	Zm00001d044409	TF190	replicate 1	5495842	1.74393	1.3482	1
Maize ChIP-Seq MYB_TF190 Zm00001d044409 replicate 2	Zm00001d044409	TF190	replicate 2	13944995	1.22333	1.13197	1
Maize ChIP-Seq MYB_TF191 Zm00001d029963 replicate 1	Zm00001d029963	TF191	replicate 1	10009809	1.29172	1.6251	2
Maize ChIP-Seq MYB_TF191 Zm00001d029963 replicate 2	Zm00001d029963	TF191	replicate 2	6748174	1.94473	1.30591	1
Maize ChIP-Seq MYB_TF195 Zm00001d044117 replicate 1	Zm00001d044117	TF195	replicate 1	11953841	1.19302	3.16096	2
Maize ChIP-Seq MYB_TF195 Zm00001d044117 replicate 2	Zm00001d044117	TF195	replicate 2	6883282	1.23557	2.54864	2
Maize ChIP-Seq MYB_TF198 Zm00001d024546 replicate 1	Zm00001d024546	TF198	replicate 1	29858330	1.10397	1.93206	2
Maize ChIP-Seq MYB_TF198 Zm00001d024546 replicate 2	Zm00001d024546	TF198	replicate 2	8839351	1.15475	1.15149	1
Maize ChIP-Seq MYB_TF224 Zm00001d006236 replicate 1	Zm00001d006236	TF224	replicate 1	15931932	2.82134	1.29243	1
Maize ChIP-Seq MYB_TF224 Zm00001d006236 replicate 2	Zm00001d006236	TF224	replicate 2	19485789	2.57433	1.33662	1
Maize ChIP-Seq MYB_TF55 Zm00001d041576 replicate 1	Zm00001d041576	TF55	replicate 1	13452997	1.9647	0.98417	0
Maize ChIP-Seq MYB_TF55 Zm00001d041576 replicate 2	Zm00001d041576	TF55	replicate 2	17082162	1.60553	1.20698	1
Maize ChIP-Seq MYB_TF56 Zm00001d035604 replicate 1	Zm00001d035604	TF56	replicate 1	3597404	1.49273	1.14945	1
Maize ChIP-Seq MYB_TF56 Zm00001d035604 replicate 2	Zm00001d035604	TF56	replicate 2	2134623	2.27498	0.795402	0
Maize ChIP-Seq MYB_TF56 Zm00001d035604 replicate 3	Zm00001d035604	TF56	replicate 3	2680800	2.14305	1.90135	2
Maize ChIP-Seq MYB_TF56 Zm00001d035604 replicate 4	Zm00001d035604	TF56	replicate 4	1656922	1.69777	2.55806	2
Maize ChIP-Seq MYBR_TF193 Zm00001d051458 replicate 1	Zm00001d051458	TF193	replicate 1	6662209	1.18833	3.3202	2
Maize ChIP-Seq MYBR_TF193 Zm00001d051458 replicate 2	Zm00001d051458	TF193	replicate 2	8310197	1.17245	1.46821	1
Maize ChIP-Seq MYBR_TF196 Zm00001d009599 replicate 1	Zm00001d009599	TF196	replicate 1	5666002	1.2679	3.3398	2
Maize ChIP-Seq MYBR_TF196 Zm00001d009599 replicate 2	Zm00001d009599	TF196	replicate 2	5062828	1.25355	3.89235	2
Maize ChIP-Seq MYBR_TF21 Zm00001d000184 replicate 1	Zm00001d000184	TF21	replicate 1	7428148	1.7167	1.10647	1
Maize ChIP-Seq MYBR_TF21 Zm00001d000184 replicate 2	Zm00001d000184	TF21	replicate 2	10920750	1.54435	0.97967	0
Maize ChIP-Seq MYBR_TF34 Zm00001d024644 replicate 1	Zm00001d024644	TF34	replicate 1	10250423	1.38103	1.42707	1
Maize ChIP-Seq MYBR_TF34 Zm00001d024644 replicate 2	Zm00001d024644	TF34	replicate 2	2389454	2.51668	1.83714	2
Maize ChIP-Seq MYBR_TF38 Zm00001d029875 replicate 1	Zm00001d029875	TF38	replicate 1	6094988	1.25803	1.41426	1
Maize ChIP-Seq MYBR_TF38 Zm00001d029875 replicate 2	Zm00001d029875	TF38	replicate 2	12557507	1.18063	1.00367	1
Maize ChIP-Seq MYBR_TF40 Zm00001d014863 replicate 1	Zm00001d014863	TF40	replicate 1	25940847	1.12606	1.50055	2
Maize ChIP-Seq MYBR_TF40 Zm00001d014863 replicate 2	Zm00001d014863	TF40	replicate 2	14478384	1.14921	2.78203	2
Maize ChIP-Seq MYBR_TF70 Zm00001d013777 replicate 1	Zm00001d013777	TF70	replicate 1	2702029	1.85829	1.75469	2
Maize ChIP-Seq MYBR_TF70 Zm00001d013777 replicate 2	Zm00001d013777	TF70	replicate 2	1827714	5.36478	1.17414	1
Maize ChIP-Seq NAC_TF15 Zm00001d042609 replicate 1	Zm00001d042609	TF15	replicate 1	3678517	1.68824	1.26456	1
Maize ChIP-Seq NAC_TF15 Zm00001d042609 replicate 2	Zm00001d042609	TF15	replicate 2	3114498	1.88764	1.7194	2
Maize ChIP-Seq NAC_TF199 Zm00001d012527 replicate 1	Zm00001d012527	TF199	replicate 1	4928105	1.60917	1.6418	2
Maize ChIP-Seq NAC_TF199 Zm00001d012527 replicate 2	Zm00001d012527	TF199	replicate 2	14928682	2.53328	1.18986	1
Maize ChIP-Seq NAC_TF4 Zm00001d034601 replicate 1	Zm00001d034601	TF4	replicate 1	12156546	1.19057	1.8736	2
Maize ChIP-Seq NAC_TF4 Zm00001d034601 replicate 2	Zm00001d034601	TF4	replicate 2	7055969	1.26879	2.87274	2
Maize ChIP-Seq PRR_TF202 Zm00001d021291 replicate 1	Zm00001d021291	TF202	replicate 1	5729496	1.55124	1.82667	2
Maize ChIP-Seq PRR_TF202 Zm00001d021291 replicate 2	Zm00001d021291	TF202	replicate 2	7628922	1.44146	1.90736	2
Maize ChIP-Seq Sigma-like_TF29 Zm00001d007068 replicate 1	Zm00001d007068	TF29	replicate 1	10733934	1.21625	0.930286	0
Maize ChIP-Seq Sigma-like_TF29 Zm00001d007068 replicate 2	Zm00001d007068	TF29	replicate 2	6566051	1.21026	0.916923	0
Maize ChIP-Seq TCP_TF237 Zm00001d037221 replicate 1	Zm00001d037221	TF237	replicate 1	5232330	5.66736	1.41039	1
Maize ChIP-Seq TCP_TF237 Zm00001d037221 replicate 2	Zm00001d037221	TF237	replicate 2	9888602	3.25974	1.39901	1
Maize ChIP-Seq TCP_TF54 Zm00001d038683 replicate 1	Zm00001d038683	TF54	replicate 1	3830632	1.46694	1.11367	1
Maize ChIP-Seq TCP_TF54 Zm00001d038683 replicate 2	Zm00001d038683	TF54	replicate 2	5991161	1.29658	4.00075	2
Maize ChIP-Seq WRKY_TF111 Zm00001d038843 replicate 1	Zm00001d038843	TF111	replicate 1	12964132	1.3428	1.49321	1
Maize ChIP-Seq WRKY_TF111 Zm00001d038843 replicate 2	Zm00001d038843	TF111	replicate 2	17037244	1.3522	1.3311	1
Maize ChIP-Seq WRKY_TF115 Zm00001d050195 replicate 1	Zm00001d050195	TF115	replicate 1	6663713	1.58772	1.22909	1
Maize ChIP-Seq WRKY_TF115 Zm00001d050195 replicate 2	Zm00001d050195	TF115	replicate 2	6911480	1.33758	1.84832	2
Maize ChIP-Seq WRKY_TF128 Zm00001d032265 replicate 1	Zm00001d032265	TF128	replicate 1	12542543	2.09852	1.233	1
Maize ChIP-Seq WRKY_TF128 Zm00001d032265 replicate 2	Zm00001d032265	TF128	replicate 2	9243482	1.77381	1.67169	2
Maize ChIP-Seq WRKY_TF226 Zm00001d043950 replicate 1	Zm00001d043950	TF226	replicate 1	5720715	1.19608	2.72091	2
Maize ChIP-Seq WRKY_TF226 Zm00001d043950 replicate 2	Zm00001d043950	TF226	replicate 2	4431977	1.35486	2.94461	2
Maize ChIP-Seq WRKY_TF66 Zm00001d020492 replicate 1	Zm00001d020492	TF66	replicate 1	11226369	2.2623	1.24547	1
Maize ChIP-Seq WRKY_TF66 Zm00001d020492 replicate 2	Zm00001d020492	TF66	replicate 2	2531125	1.80588	3.67869	2
Maize ChIP-Seq ZIM_TF127 Zm00001d027900 replicate 1	Zm00001d027900	TF127	replicate 1	7264199	1.60471	1.36094	1
Maize ChIP-Seq ZIM_TF127 Zm00001d027900 replicate 2	Zm00001d027900	TF127	replicate 2	8307369	1.26909	2.56294	2
Maize ChIP-Seq ZIM_TF13 Zm00001d020614 replicate 1	Zm00001d020614	TF13	replicate 1	6601475	1.47103	0.820483	0
Maize ChIP-Seq ZIM_TF13 Zm00001d020614 replicate 2	Zm00001d020614	TF13	replicate 2	2772620	1.45113	1.99588	2
Maize ChIP-Seq ZIM_TF59 Zm00001d027901 replicate 1	Zm00001d027901	TF59	replicate 1	15438196	1.1985	1.95522	2
Maize ChIP-Seq ZIM_TF59 Zm00001d027901 replicate 2	Zm00001d027901	TF59	replicate 2	4627642	1.39708	2.10837	2
Maize ChIP-Seq ZIM_TF69 Zm00001d033050 replicate 1	Zm00001d033050	TF69	replicate 1	7121049	1.56278	1.13997	1
Maize ChIP-Seq ZIM_TF69 Zm00001d033050 replicate 2	Zm00001d033050	TF69	replicate 2	6132854	2.1094	1.43403	1
Maize ChIP-Seq ZIM_TF69 Zm00001d033050 replicate 3	Zm00001d033050	TF69	replicate 3	3830792	1.67011	1.95935	2
Maize ChIP-Seq ZIM_TF79 Zm00001d020409 replicate 1	Zm00001d020409	TF79	replicate 1	2405289	1.32751	1.70616	2
Maize ChIP-Seq ZIM_TF79 Zm00001d020409 replicate 2	Zm00001d020409	TF79	replicate 2	4286152	1.22837	2.53266	2
Maize ChIP-Seq ZIM_TF84 Zm00001d033049 replicate 1	Zm00001d033049	TF84	replicate 1	8100963	1.27809	1.95738	2
Maize ChIP-Seq ZIM_TF84 Zm00001d033049 replicate 2	Zm00001d033049	TF84	replicate 2	9513577	1.45767	0.812975	0
