# Supplementary material for: Reconstructing the maize leaf regulatory network using ChIP-seq data of 104 transcription factors
Source: Nat Commun. 2020 Oct 9;11:5089. doi: 10.1038/s41467-020-18832-8 (PMC7547689; doi:10.1038/s41467-020-18832-8)
Supplement: Supplementary file 5 — Supplementary Dataset 1–14 [file 41467_2020_18832_MOESM5_ESM.zip › Supplementary_Data_3.xlsx]

## Sheet: Supplementary_Data_3
#Supplementary_Data_3. List of ChIP-seq and ATAC-seq libraries
#SRA Accession	Info	ID	TF number
SRR12321693	ChIP-seq & ATAC-seq input/control DNA rep1	Input_1	N/A
SRR12321692	ChIP-seq & ATAC-seq input/control DNA rep2	Input_2	N/A
SRR12022262	ChIP-seq & ATAC-seq input/control DNA rep3	Input_3	N/A
SRR12321695	Maize seedling whole leaf ATAC-seq biologic replicate 1	Maize B73 Leaf ATAC-seq rep 1	N/A
SRR12321694	Maize seedling whole leaf ATAC-seq biologic replicate 2	Maize B73 Leaf ATAC-seq rep 2	N/A
SRR5748810	Zea mays B73 leaf mesophyll cell protoplast ATAC-seq rep 1	ZmMC_ATAC_1.1	N/A
SRR5748809	Zea mays B73 leaf mesophyll cell protoplast ATAC-seq rep 2	ZmMC_ATAC_1.2	N/A
SRR5748782	Sorghum bicolor leaf mesophyll cell protoplast ATAC-seq rep1	SbMC_ATAC_1.1	N/A
SRR5748781	Sorghum bicolor leaf mesophyll cell protoplast ATAC-seq rep2	SbMC_ATAC_1.2	N/A
SRR5748780	Sorghum bicolor leaf mesophyll cell protoplast ATAC-seq rep3	SbMC_ATAC_1.3	N/A
SRR5748741	Oryza sativa Japonica leaf mesophyll cell protoplast ATAC-seq rep1	OsMC_ATAC_1.1	N/A
SRR5748740	Oryza sativa Japonica leaf mesophyll cell protoplast ATAC-seq rep2	OsMC_ATAC_1.2	N/A
SRR11470847	Maize leaf mesophyll cell H3K27me3 ChIP-Seq rep 1	MC_H3K27me3_rep1	N/A
SRR11470846	Maize leaf mesophyll cell H3K27me3 ChIP-Seq rep 2	MC_H3K27me3_rep2	N/A
SRR11470844	Maize leaf bundle sheath H3K27me3 ChIP-Seq rep 1	BS_H3K27me3_rep1	N/A
SRR11470845	Maize leaf bundle sheath H3K27me3 ChIP-Seq rep 2	BS_H3K27me3_rep2	N/A
SRR5748816	Maize leaf mesophyll cell H3K27ac ChIP-Seq rep 1	MC_H3K27ac_rep1	N/A
SRR5748815	Maize leaf mesophyll cell H3K27ac ChIP-Seq rep 2	MC_H3K27ac_rep2	N/A
SRR12323019	Maize leaf mesophyll cell H3K36me3 ChIP-Seq	MC_H3K36me3	N/A
SRR12323018	Maize leaf mesophyll cell H3K9ac ChIP-Seq	MC_H3K9ac	N/A
SRR12323017	Maize leaf mesophyll cell Pol2 ChIP-Seq	MC_Pol2	N/A
SRR8525147	Maize ChIP-Seq Alfin-like_TF30 Zm00001d016861 replicate 1	Zm00001d016861	TF30
SRR8525146	Maize ChIP-Seq Alfin-like_TF30 Zm00001d016861 replicate 2	Zm00001d016861	TF30
SRR8525141	Maize ChIP-Seq Alfin-like_TF32 Zm00001d050816 replicate 1	Zm00001d050816	TF32
SRR8525140	Maize ChIP-Seq Alfin-like_TF32 Zm00001d050816 replicate 2	Zm00001d050816	TF32
SRR8525149	Maize ChIP-Seq bHLH_TF109 Zm00001d014995 replicate 1	Zm00001d014995	TF109
SRR8525152	Maize ChIP-Seq bHLH_TF109 Zm00001d014995 replicate 2	Zm00001d014995	TF109
SRR8525080	Maize ChIP-Seq bHLH_TF119 Zm00001d024679 replicate 1	Zm00001d024679	TF119
SRR8525081	Maize ChIP-Seq bHLH_TF119 Zm00001d024679 replicate 2	Zm00001d024679	TF119
SRR8524983	Maize ChIP-Seq bHLH_TF139 Zm00001d047017 replicate 1	Zm00001d047017	TF139
SRR8524984	Maize ChIP-Seq bHLH_TF139 Zm00001d047017 replicate 2	Zm00001d047017	TF139
SRR8525093	Maize ChIP-Seq bHLH_TF14 GRMZM2G017586 replicate 1	GRMZM2G017586	TF14
SRR8525092	Maize ChIP-Seq bHLH_TF14 GRMZM2G017586 replicate 2	GRMZM2G017586	TF14
SRR8525139	Maize ChIP-Seq bHLH_TF142 Zm00001d025141 replicate 1	Zm00001d025141	TF142
SRR8524980	Maize ChIP-Seq bHLH_TF142 Zm00001d025141 replicate 2	Zm00001d025141	TF142
SRR8524981	Maize ChIP-Seq bHLH_TF148 Zm00001d033267 replicate 1	Zm00001d033267	TF148
SRR8524982	Maize ChIP-Seq bHLH_TF148 Zm00001d033267 replicate 2	Zm00001d033267	TF148
SRR8524988	Maize ChIP-Seq bHLH_TF149 Zm00001d031044 replicate 1	Zm00001d031044	TF149
SRR8524989	Maize ChIP-Seq bHLH_TF149 Zm00001d031044 replicate 2	Zm00001d031044	TF149
SRR8525017	Maize ChIP-Seq bHLH_TF157 Zm00001d021019 replicate 1	Zm00001d021019	TF157
SRR8525036	Maize ChIP-Seq bHLH_TF157 Zm00001d021019 replicate 2	Zm00001d021019	TF157
SRR8525056	Maize ChIP-Seq bHLH_TF3 Zm00001d031717 replicate 1	Zm00001d031717	TF3
SRR8525074	Maize ChIP-Seq bHLH_TF3 Zm00001d031717 replicate 2	Zm00001d031717	TF3
SRR8525058	Maize ChIP-Seq bHLH_TF6 Zm00001d038357 replicate 1	Zm00001d038357	TF6
SRR8525057	Maize ChIP-Seq bHLH_TF6 Zm00001d038357 replicate 2	Zm00001d038357	TF6
SRR8525165	Maize ChIP-Seq bHLH_TF87 Zm00001d034298 replicate 1	Zm00001d034298	TF87
SRR8525162	Maize ChIP-Seq bHLH_TF87 Zm00001d034298 replicate 2	Zm00001d034298	TF87
SRR8525016	Maize ChIP-Seq bZIP_TF158 Zm00001d015421 replicate 1	Zm00001d015421	TF158
SRR8525015	Maize ChIP-Seq bZIP_TF158 Zm00001d015421 replicate 2	Zm00001d015421	TF158
SRR8525019	Maize ChIP-Seq bZIP_TF159 Zm00001d026398 replicate 1	Zm00001d026398	TF159
SRR8525018	Maize ChIP-Seq bZIP_TF159 Zm00001d026398 replicate 2	Zm00001d026398	TF159
SRR9051247	Maize ChIP-Seq bZIP_TF159 Zm00001d026398 replicate 3	Zm00001d026398	TF159
SRR8525101	Maize ChIP-Seq bZIP_TF16 Zm00001d018571 replicate 1	Zm00001d018571	TF16
SRR8525100	Maize ChIP-Seq bZIP_TF16 Zm00001d018571 replicate 2	Zm00001d018571	TF16
SRR8525060	Maize ChIP-Seq bZIP_TF219 Zm00001d005578 replicate 1	Zm00001d005578	TF219
SRR8525059	Maize ChIP-Seq bZIP_TF219 Zm00001d005578 replicate 2	Zm00001d005578	TF219
SRR8525062	Maize ChIP-Seq bZIP_TF221 Zm00001d020025 replicate 1	Zm00001d020025	TF221
SRR8525061	Maize ChIP-Seq bZIP_TF221 Zm00001d020025 replicate 2	Zm00001d020025	TF221
SRR8525052	Maize ChIP-Seq bZIP_TFLG2 Zm00001d042777 replicate 1	Zm00001d042777	LG2
SRR8525051	Maize ChIP-Seq bZIP_TFLG2 Zm00001d042777 replicate 2	Zm00001d042777	LG2
SRR8525073	Maize ChIP-Seq C2C2-COL_TF103 Zm00001d017176 replicate 1	Zm00001d017176	TF103
SRR8525075	Maize ChIP-Seq C2C2-COL_TF103 Zm00001d017176 replicate 2	Zm00001d017176	TF103
SRR8525054	Maize ChIP-Seq C2C2-COL_TF2 Zm00001d013443 replicate 1	Zm00001d013443	TF2
SRR8525053	Maize ChIP-Seq C2C2-COL_TF2 Zm00001d013443 replicate 2	Zm00001d013443	TF2
SRR8524999	Maize ChIP-Seq C2C2-COL_TF61 Zm00001d046925 replicate 1	Zm00001d046925	TF61
SRR8524998	Maize ChIP-Seq C2C2-COL_TF61 Zm00001d046925 replicate 2	Zm00001d046925	TF61
SRR8525167	Maize ChIP-Seq C2C2-COL_TF89 Zm00001d025770 replicate 1	Zm00001d025770	TF89
SRR8525166	Maize ChIP-Seq C2C2-COL_TF89 Zm00001d025770 replicate 2	Zm00001d025770	TF89
SRR8525097	Maize ChIP-Seq C2C2-COL_TF9 Zm00001d033719 replicate 1	Zm00001d033719	TF9
SRR8525096	Maize ChIP-Seq C2C2-COL_TF9 Zm00001d033719 replicate 2	Zm00001d033719	TF9
SRR8525087	Maize ChIP-Seq C2C2-COL_TF91 Zm00001d015468 replicate 1	Zm00001d015468	TF91
SRR8525088	Maize ChIP-Seq C2C2-COL_TF91 Zm00001d015468 replicate 2	Zm00001d015468	TF91
SRR8525180	Maize ChIP-Seq C2C2-DOF_TF161 Zm00001d028625 replicate 1	Zm00001d028625	TF161
SRR8525183	Maize ChIP-Seq C2C2-DOF_TF161 Zm00001d028625 replicate 2	Zm00001d028625	TF161
SRR8525178	Maize ChIP-Seq C2C2-DOF_TF162 Zm00001d051439 replicate 1	Zm00001d051439	TF162
SRR8525179	Maize ChIP-Seq C2C2-DOF_TF162 Zm00001d051439 replicate 2	Zm00001d051439	TF162
SRR8525184	Maize ChIP-Seq C2C2-DOF_TF163 Zm00001d027846 replicate 1	Zm00001d027846	TF163
SRR8525185	Maize ChIP-Seq C2C2-DOF_TF163 Zm00001d027846 replicate 2	Zm00001d027846	TF163
SRR8525076	Maize ChIP-Seq C2C2-DOF_TF235 Zm00001d017575 replicate 1	Zm00001d017575	TF235
SRR8525055	Maize ChIP-Seq C2C2-DOF_TF235 Zm00001d017575 replicate 2	Zm00001d017575	TF235
SRR8525181	Maize ChIP-Seq C2C2-GATA_TF164 Zm00001d037605 replicate 1	Zm00001d037605	TF164
SRR8525182	Maize ChIP-Seq C2C2-GATA_TF164 Zm00001d037605 replicate 2	Zm00001d037605	TF164
SRR8525026	Maize ChIP-Seq C2H2_TF41 Zm00001d016793 replicate 1	Zm00001d016793	TF41
SRR8525027	Maize ChIP-Seq C2H2_TF41 Zm00001d016793 replicate 2	Zm00001d016793	TF41
SRR8525176	Maize ChIP-Seq C3H_TF17 Zm00001d012810 replicate 1	Zm00001d012810	TF17
SRR8525177	Maize ChIP-Seq C3H_TF17 Zm00001d012810 replicate 2	Zm00001d012810	TF17
SRR8525172	Maize ChIP-Seq C3H_TF24 Zm00001d020954 replicate 1	Zm00001d020954	TF24
SRR8525173	Maize ChIP-Seq C3H_TF24 Zm00001d020954 replicate 2	Zm00001d020954	TF24
SRR8525048	Maize ChIP-Seq EREB_TF106 Zm00001d020267 replicate 1	Zm00001d020267	TF106
SRR8525151	Maize ChIP-Seq EREB_TF106 Zm00001d020267 replicate 2	Zm00001d020267	TF106
SRR8525082	Maize ChIP-Seq EREB_TF117 Zm00001d052229 replicate 1	Zm00001d052229	TF117
SRR8525083	Maize ChIP-Seq EREB_TF117 Zm00001d052229 replicate 2	Zm00001d052229	TF117
SRR8525077	Maize ChIP-Seq EREB_TF124 Zm00001d005892 replicate 1	Zm00001d005892	TF124
SRR8525078	Maize ChIP-Seq EREB_TF124 Zm00001d005892 replicate 2	Zm00001d005892	TF124
SRR8525114	Maize ChIP-Seq EREB_TF125 Zm00001d053859 replicate 1	Zm00001d053859	TF125
SRR8525113	Maize ChIP-Seq EREB_TF125 Zm00001d053859 replicate 2	Zm00001d053859	TF125
SRR8525105	Maize ChIP-Seq EREB_TF136 Zm00001d024324 replicate 1	Zm00001d024324	TF136
SRR8525104	Maize ChIP-Seq EREB_TF136 Zm00001d024324 replicate 2	Zm00001d024324	TF136
SRR8524985	Maize ChIP-Seq EREB_TF140 Zm00001d048208 replicate 1	Zm00001d048208	TF140
SRR8524986	Maize ChIP-Seq EREB_TF140 Zm00001d048208 replicate 2	Zm00001d048208	TF140
SRR8525014	Maize ChIP-Seq EREB_TF152 Zm00001d020595 replicate 1	Zm00001d020595	TF152
SRR8525013	Maize ChIP-Seq EREB_TF152 Zm00001d020595 replicate 2	Zm00001d020595	TF152
SRR8525012	Maize ChIP-Seq EREB_TF153 Zm00001d018081 replicate 1	Zm00001d018081	TF153
SRR8525011	Maize ChIP-Seq EREB_TF153 Zm00001d018081 replicate 2	Zm00001d018081	TF153
SRR8524996	Maize ChIP-Seq EREB_TF64 Zm00001d031796 replicate 1	Zm00001d031796	TF64
SRR8524995	Maize ChIP-Seq EREB_TF64 Zm00001d031796 replicate 2	Zm00001d031796	TF64
SRR8525118	Maize ChIP-Seq EREB_TF72 Zm00001d002364 replicate 1	Zm00001d002364	TF72
SRR8525120	Maize ChIP-Seq EREB_TF72 Zm00001d002364 replicate 2	Zm00001d002364	TF72
SRR8525068	Maize ChIP-Seq EREB_TF80 Zm00001d049364 replicate 1	Zm00001d049364	TF80
SRR8525069	Maize ChIP-Seq EREB_TF80 Zm00001d049364 replicate 2	Zm00001d049364	TF80
SRR8525136	Maize ChIP-Seq EREB_TF85 Zm00001d043205 replicate 1	Zm00001d043205	TF85
SRR8525134	Maize ChIP-Seq EREB_TF85 Zm00001d043205 replicate 2	Zm00001d043205	TF85
SRR8525044	Maize ChIP-Seq EREB_TF90 Zm00001d039077 replicate 1	Zm00001d039077	TF90
SRR8525043	Maize ChIP-Seq EREB_TF90 Zm00001d039077 replicate 2	Zm00001d039077	TF90
SRR8525086	Maize ChIP-Seq EREB_TF97 Zm00001d002762 replicate 1	Zm00001d002762	TF97
SRR8525047	Maize ChIP-Seq EREB_TF97 Zm00001d002762 replicate 2	Zm00001d002762	TF97
SRR8525186	Maize ChIP-Seq ETS_TF170 Zm00001d044232 replicate 1	Zm00001d044232	TF170
SRR8525187	Maize ChIP-Seq ETS_TF170 Zm00001d044232 replicate 2	Zm00001d044232	TF170
SRR9051246	Maize ChIP-Seq ETS_TF170 Zm00001d044232 replicate 3	Zm00001d044232	TF170
SRR8525089	Maize ChIP-Seq GLK_TF104 Zm00001d030891 replicate 1	Zm00001d030891	TF104
SRR8525161	Maize ChIP-Seq GLK_TF104 Zm00001d030891 replicate 2	Zm00001d030891	TF104
SRR8525111	Maize ChIP-Seq GLK_TF123 Zm00001d026542 replicate 1	Zm00001d026542	TF123
SRR8525079	Maize ChIP-Seq GLK_TF123 Zm00001d026542 replicate 2	Zm00001d026542	TF123
SRR8525002	Maize ChIP-Seq GLK_TF171 Zm00001d017726 replicate 1	Zm00001d017726	TF171
SRR8525001	Maize ChIP-Seq GLK_TF171 Zm00001d017726 replicate 2	Zm00001d017726	TF171
SRR8525004	Maize ChIP-Seq GLK_TF172 Zm00001d039260 replicate 1	Zm00001d039260	TF172
SRR8525003	Maize ChIP-Seq GLK_TF172 Zm00001d039260 replicate 2	Zm00001d039260	TF172
SRR8525006	Maize ChIP-Seq GLK_TF173 Zm00001d010634 replicate 1	Zm00001d010634	TF173
SRR8525005	Maize ChIP-Seq GLK_TF173 Zm00001d010634 replicate 2	Zm00001d010634	TF173
SRR8525119	Maize ChIP-Seq GLK_TF5 Zm00001d044785 replicate 1	Zm00001d044785	TF5
SRR8525138	Maize ChIP-Seq GLK_TF5 Zm00001d044785 replicate 2	Zm00001d044785	TF5
SRR9051245	Maize ChIP-Seq GLK_TF5 Zm00001d044785 replicate 3	Zm00001d044785	TF5
SRR8524997	Maize ChIP-Seq GLK_TF58 Zm00001d015407 replicate 1	Zm00001d015407	TF58
SRR8524994	Maize ChIP-Seq GLK_TF58 Zm00001d015407 replicate 2	Zm00001d015407	TF58
SRR9051242	Maize ChIP-Seq GLK_TF58 Zm00001d015407 replicate 3	Zm00001d015407	TF58
SRR9051249	Maize ChIP-Seq GLK_TF58 Zm00001d015407 replicate 4	Zm00001d015407	TF58
SRR8525122	Maize ChIP-Seq GNAT_TF100 Zm00001d034417 replicate 1	Zm00001d034417	TF100
SRR8525030	Maize ChIP-Seq GNAT_TF100 Zm00001d034417 replicate 2	Zm00001d034417	TF100
SRR8525170	Maize ChIP-Seq GRAS_TF25 Zm00001d042907 replicate 1	Zm00001d042907	TF25
SRR8525171	Maize ChIP-Seq GRAS_TF25 Zm00001d042907 replicate 2	Zm00001d042907	TF25
SRR8525099	Maize ChIP-Seq GRAS_TF98 Zm00001d006551 replicate 1	Zm00001d006551	TF98
SRR8525103	Maize ChIP-Seq GRAS_TF98 Zm00001d006551 replicate 2	Zm00001d006551	TF98
SRR8525010	Maize ChIP-Seq HB_TF174 Zm00001d005692 replicate 1	Zm00001d005692	TF174
SRR8525007	Maize ChIP-Seq HB_TF174 Zm00001d005692 replicate 2	Zm00001d005692	TF174
SRR8525009	Maize ChIP-Seq HB_TF177 Zm00001d002799 replicate 1	Zm00001d002799	TF177
SRR8525008	Maize ChIP-Seq HB_TF177 Zm00001d002799 replicate 2	Zm00001d002799	TF177
SRR8525125	Maize ChIP-Seq HB_TF178 Zm00001d033378 replicate 1	Zm00001d033378	TF178
SRR8525126	Maize ChIP-Seq HB_TF178 Zm00001d033378 replicate 2	Zm00001d033378	TF178
SRR8525127	Maize ChIP-Seq HB_TF179 Zm00001d035907 replicate 1	Zm00001d035907	TF179
SRR8525128	Maize ChIP-Seq HB_TF179 Zm00001d035907 replicate 2	Zm00001d035907	TF179
SRR9051250	Maize ChIP-Seq HB_TF179 Zm00001d035907 replicate 3	Zm00001d035907	TF179
SRR8525129	Maize ChIP-Seq HB_TF180 Zm00001d031182 replicate 1	Zm00001d031182	TF180
SRR8525130	Maize ChIP-Seq HB_TF180 Zm00001d031182 replicate 2	Zm00001d031182	TF180
SRR8525131	Maize ChIP-Seq HB_TF181 Zm00001d025964 replicate 1	Zm00001d025964	TF181
SRR8525132	Maize ChIP-Seq HB_TF181 Zm00001d025964 replicate 2	Zm00001d025964	TF181
SRR8525168	Maize ChIP-Seq HB_TF26 Zm00001d015549 replicate 1	Zm00001d015549	TF26
SRR8525169	Maize ChIP-Seq HB_TF26 Zm00001d015549 replicate 2	Zm00001d015549	TF26
SRR8525107	Maize ChIP-Seq HMG_TF113 Zm00001d014858 replicate 1	Zm00001d014858	TF113
SRR8525133	Maize ChIP-Seq HMG_TF113 Zm00001d014858 replicate 2	Zm00001d014858	TF113
SRR8525112	Maize ChIP-Seq MYB_TF135 Zm00001d048647 replicate 1	Zm00001d048647	TF135
SRR8525109	Maize ChIP-Seq MYB_TF135 Zm00001d048647 replicate 2	Zm00001d048647	TF135
SRR8525123	Maize ChIP-Seq MYB_TF183 Zm00001d048623 replicate 1	Zm00001d048623	TF183
SRR8525124	Maize ChIP-Seq MYB_TF183 Zm00001d048623 replicate 2	Zm00001d048623	TF183
SRR8525160	Maize ChIP-Seq MYB_TF184 Zm00001d032024 replicate 1	Zm00001d032024	TF184
SRR8525159	Maize ChIP-Seq MYB_TF184 Zm00001d032024 replicate 2	Zm00001d032024	TF184
SRR8525158	Maize ChIP-Seq MYB_TF185 Zm00001d030678 replicate 1	Zm00001d030678	TF185
SRR8525157	Maize ChIP-Seq MYB_TF185 Zm00001d030678 replicate 2	Zm00001d030678	TF185
SRR8525156	Maize ChIP-Seq MYB_TF186 Zm00001d013399 replicate 1	Zm00001d013399	TF186
SRR8525155	Maize ChIP-Seq MYB_TF186 Zm00001d013399 replicate 2	Zm00001d013399	TF186
SRR8525154	Maize ChIP-Seq MYB_TF189 Zm00001d039893 replicate 1	Zm00001d039893	TF189
SRR8525153	Maize ChIP-Seq MYB_TF189 Zm00001d039893 replicate 2	Zm00001d039893	TF189
SRR8525164	Maize ChIP-Seq MYB_TF190 Zm00001d044409 replicate 1	Zm00001d044409	TF190
SRR8525163	Maize ChIP-Seq MYB_TF190 Zm00001d044409 replicate 2	Zm00001d044409	TF190
SRR8525041	Maize ChIP-Seq MYB_TF191 Zm00001d029963 replicate 1	Zm00001d029963	TF191
SRR8525042	Maize ChIP-Seq MYB_TF191 Zm00001d029963 replicate 2	Zm00001d029963	TF191
SRR8525037	Maize ChIP-Seq MYB_TF195 Zm00001d044117 replicate 1	Zm00001d044117	TF195
SRR8525038	Maize ChIP-Seq MYB_TF195 Zm00001d044117 replicate 2	Zm00001d044117	TF195
SRR8525045	Maize ChIP-Seq MYB_TF198 Zm00001d024546 replicate 1	Zm00001d024546	TF198
SRR8525046	Maize ChIP-Seq MYB_TF198 Zm00001d024546 replicate 2	Zm00001d024546	TF198
SRR8525071	Maize ChIP-Seq MYB_TF224 Zm00001d006236 replicate 1	Zm00001d006236	TF224
SRR8525070	Maize ChIP-Seq MYB_TF224 Zm00001d006236 replicate 2	Zm00001d006236	TF224
SRR8525022	Maize ChIP-Seq MYB_TF55 Zm00001d041576 replicate 1	Zm00001d041576	TF55
SRR8525023	Maize ChIP-Seq MYB_TF55 Zm00001d041576 replicate 2	Zm00001d041576	TF55
SRR8525028	Maize ChIP-Seq MYB_TF56 Zm00001d035604 replicate 1	Zm00001d035604	TF56
SRR8525029	Maize ChIP-Seq MYB_TF56 Zm00001d035604 replicate 2	Zm00001d035604	TF56
SRR9051244	Maize ChIP-Seq MYB_TF56 Zm00001d035604 replicate 3	Zm00001d035604	TF56
SRR9051243	Maize ChIP-Seq MYB_TF56 Zm00001d035604 replicate 4	Zm00001d035604	TF56
SRR8525039	Maize ChIP-Seq MYBR_TF193 Zm00001d051458 replicate 1	Zm00001d051458	TF193
SRR8525040	Maize ChIP-Seq MYBR_TF193 Zm00001d051458 replicate 2	Zm00001d051458	TF193
SRR8525034	Maize ChIP-Seq MYBR_TF196 Zm00001d009599 replicate 1	Zm00001d009599	TF196
SRR8525035	Maize ChIP-Seq MYBR_TF196 Zm00001d009599 replicate 2	Zm00001d009599	TF196
SRR8525174	Maize ChIP-Seq MYBR_TF21 Zm00001d000184 replicate 1	Zm00001d000184	TF21
SRR8525175	Maize ChIP-Seq MYBR_TF21 Zm00001d000184 replicate 2	Zm00001d000184	TF21
SRR8525145	Maize ChIP-Seq MYBR_TF34 Zm00001d024644 replicate 1	Zm00001d024644	TF34
SRR8525142	Maize ChIP-Seq MYBR_TF34 Zm00001d024644 replicate 2	Zm00001d024644	TF34
SRR8525137	Maize ChIP-Seq MYBR_TF38 Zm00001d029875 replicate 1	Zm00001d029875	TF38
SRR8525135	Maize ChIP-Seq MYBR_TF38 Zm00001d029875 replicate 2	Zm00001d029875	TF38
SRR8525024	Maize ChIP-Seq MYBR_TF40 Zm00001d014863 replicate 1	Zm00001d014863	TF40
SRR8525025	Maize ChIP-Seq MYBR_TF40 Zm00001d014863 replicate 2	Zm00001d014863	TF40
SRR8525033	Maize ChIP-Seq MYBR_TF70 Zm00001d013777 replicate 1	Zm00001d013777	TF70
SRR8525098	Maize ChIP-Seq MYBR_TF70 Zm00001d013777 replicate 2	Zm00001d013777	TF70
SRR8525091	Maize ChIP-Seq NAC_TF15 Zm00001d042609 replicate 1	Zm00001d042609	TF15
SRR8525090	Maize ChIP-Seq NAC_TF15 Zm00001d042609 replicate 2	Zm00001d042609	TF15
SRR8525065	Maize ChIP-Seq NAC_TF199 Zm00001d012527 replicate 1	Zm00001d012527	TF199
SRR8525063	Maize ChIP-Seq NAC_TF199 Zm00001d012527 replicate 2	Zm00001d012527	TF199
SRR8525064	Maize ChIP-Seq NAC_TF4 Zm00001d034601 replicate 1	Zm00001d034601	TF4
SRR8525032	Maize ChIP-Seq NAC_TF4 Zm00001d034601 replicate 2	Zm00001d034601	TF4
SRR8525067	Maize ChIP-Seq PRR_TF202 Zm00001d021291 replicate 1	Zm00001d021291	TF202
SRR8525066	Maize ChIP-Seq PRR_TF202 Zm00001d021291 replicate 2	Zm00001d021291	TF202
SRR8525144	Maize ChIP-Seq Sigma-like_TF29 Zm00001d007068 replicate 1	Zm00001d007068	TF29
SRR8525143	Maize ChIP-Seq Sigma-like_TF29 Zm00001d007068 replicate 2	Zm00001d007068	TF29
SRR8525050	Maize ChIP-Seq TCP_TF237 Zm00001d037221 replicate 1	Zm00001d037221	TF237
SRR8525049	Maize ChIP-Seq TCP_TF237 Zm00001d037221 replicate 2	Zm00001d037221	TF237
SRR8525020	Maize ChIP-Seq TCP_TF54 Zm00001d038683 replicate 1	Zm00001d038683	TF54
SRR8525021	Maize ChIP-Seq TCP_TF54 Zm00001d038683 replicate 2	Zm00001d038683	TF54
SRR8525000	Maize ChIP-Seq WRKY_TF111 Zm00001d038843 replicate 1	Zm00001d038843	TF111
SRR8524987	Maize ChIP-Seq WRKY_TF111 Zm00001d038843 replicate 2	Zm00001d038843	TF111
SRR8525084	Maize ChIP-Seq WRKY_TF115 Zm00001d050195 replicate 1	Zm00001d050195	TF115
SRR8525085	Maize ChIP-Seq WRKY_TF115 Zm00001d050195 replicate 2	Zm00001d050195	TF115
SRR8525108	Maize ChIP-Seq WRKY_TF128 Zm00001d032265 replicate 1	Zm00001d032265	TF128
SRR8525110	Maize ChIP-Seq WRKY_TF128 Zm00001d032265 replicate 2	Zm00001d032265	TF128
SRR8525072	Maize ChIP-Seq WRKY_TF226 Zm00001d043950 replicate 1	Zm00001d043950	TF226
SRR8525031	Maize ChIP-Seq WRKY_TF226 Zm00001d043950 replicate 2	Zm00001d043950	TF226
SRR8524991	Maize ChIP-Seq WRKY_TF66 Zm00001d020492 replicate 1	Zm00001d020492	TF66
SRR8524990	Maize ChIP-Seq WRKY_TF66 Zm00001d020492 replicate 2	Zm00001d020492	TF66
SRR8525116	Maize ChIP-Seq ZIM_TF127 Zm00001d027900 replicate 1	Zm00001d027900	TF127
SRR8525115	Maize ChIP-Seq ZIM_TF127 Zm00001d027900 replicate 2	Zm00001d027900	TF127
SRR8525095	Maize ChIP-Seq ZIM_TF13 Zm00001d020614 replicate 1	Zm00001d020614	TF13
SRR8525094	Maize ChIP-Seq ZIM_TF13 Zm00001d020614 replicate 2	Zm00001d020614	TF13
SRR8524993	Maize ChIP-Seq ZIM_TF59 Zm00001d027901 replicate 1	Zm00001d027901	TF59
SRR8524992	Maize ChIP-Seq ZIM_TF59 Zm00001d027901 replicate 2	Zm00001d027901	TF59
SRR8525102	Maize ChIP-Seq ZIM_TF69 Zm00001d033050 replicate 1	Zm00001d033050	TF69
SRR8525106	Maize ChIP-Seq ZIM_TF69 Zm00001d033050 replicate 2	Zm00001d033050	TF69
SRR9051248	Maize ChIP-Seq ZIM_TF69 Zm00001d033050 replicate 3	Zm00001d033050	TF69
SRR8525121	Maize ChIP-Seq ZIM_TF79 Zm00001d020409 replicate 1	Zm00001d020409	TF79
SRR8525117	Maize ChIP-Seq ZIM_TF79 Zm00001d020409 replicate 2	Zm00001d020409	TF79
SRR8525150	Maize ChIP-Seq ZIM_TF84 Zm00001d033049 replicate 1	Zm00001d033049	TF84
SRR8525148	Maize ChIP-Seq ZIM_TF84 Zm00001d033049 replicate 2	Zm00001d033049	TF84
