# Supplementary material for: Reconstructing the maize leaf regulatory network using ChIP-seq data of 104 transcription factors
Source: Nat Commun. 2020 Oct 9;11:5089. doi: 10.1038/s41467-020-18832-8 (PMC7547689; doi:10.1038/s41467-020-18832-8)
Supplement: Supplementary file 5 — Supplementary Dataset 1–14 [file 41467_2020_18832_MOESM5_ESM.zip › Supplementary_Data_4.xlsx]

## Sheet: Supplementary_Table_4
#Supplementary_Data_4: Pearson correlation of ChIP-seq library replicate bam files
	TF235,Zm00001d017575,C2C2-DOF,235_r1.s.r.bam	TF235,Zm00001d017575,C2C2-DOF,235_r2.s.r.bam	TF161,Zm00001d028625,C2C2-DOF,161_r1.s.r.bam	TF161,Zm00001d028625,C2C2-DOF,161_r2.s.r.bam	TF111,Zm00001d038843,WRKY,111_r1.s.r.bam	TF111,Zm00001d038843,WRKY,111_r2.s.r.bam	TF202,Zm00001d021291,PRR,202_r1.s.r.bam	TF202,Zm00001d021291,PRR,202_r2.s.r.bam	TF189,Zm00001d039893,MYB,189_r1.s.r.bam	TF189,Zm00001d039893,MYB,189_r2.s.r.bam	TF153,Zm00001d018081,EREB,153_r1.s.r.bam	TF153,Zm00001d018081,EREB,153_r2.s.r.bam	TF162,Zm00001d051439,C2C2-DOF,162_r1.s.r.bam	TF162,Zm00001d051439,C2C2-DOF,162_r2.s.r.bam	TF2,Zm00001d013443,C2C2-COL,2_r1.s.r.bam	TF2,Zm00001d013443,C2C2-COL,2_r2.s.r.bam	TF174,Zm00001d005692,HB,174_r1.s.r.bam	TF174,Zm00001d005692,HB,174_r2.s.r.bam	TF135,Zm00001d048647,MYB,135_r1.s.r.bam	TF135,Zm00001d048647,MYB,135_r2.s.r.bam	TF185,Zm00001d030678,MYB,185_r1.s.r.bam	TF185,Zm00001d030678,MYB,185_r2.s.r.bam	TF186,Zm00001d013399,MYB,186_r1.s.r.bam	TF186,Zm00001d013399,MYB,186_r2.s.r.bam	TF54,Zm00001d038683,TCP,54_r1.s.r.bam	TF54,Zm00001d038683,TCP,54_r2.s.r.bam	TF195,Zm00001d044117,MYBR,195_r1.s.r.bam	TF195,Zm00001d044117,MYBR,195_r2.s.r.bam	TF181,Zm00001d025964,HB,181_r1.s.r.bam	TF181,Zm00001d025964,HB,181_r2.s.r.bam	TF142,Zm00001d025141,bHLH,142_r1.s.r.bam	TF142,Zm00001d025141,bHLH,142_r2.s.r.bam	TF199,Zm00001d012527,NAC,199_r1.s.r.bam	TF199,Zm00001d012527,NAC,199_r2.s.r.bam	TF172,Zm00001d039260,GLK,172_r1.s.r.bam	TF172,Zm00001d039260,GLK,172_r2.s.r.bam	TF72,Zm00001d002364,EREB,72_r1.s.r.bam	TF72,Zm00001d002364,EREB,72_r2.s.r.bam	TF5,Zm00001d044785,GLK,5_r1.s.r.bam	TF5,Zm00001d044785,GLK,5_r2.s.r.bam	TF109,Zm00001d014995,bHLH,109_r2.s.r.bam	TF3,Zm00001d031717,bHLH,3_r1.s.r.bam	TF4,Zm00001d034601,NAC,4_r1.s.r.bam	TFLG2,Zm00001d042777,bZIP,LG2_r1.s.r.bam	TFLG2,Zm00001d042777,bZIP,LG2_r2.s.r.bam	TF15,Zm00001d042609,NAC,15_r1.s.r.bam	TF15,Zm00001d042609,NAC,15_r2.s.r.bam	TF180,Zm00001d031182,HB,180_r1.s.r.bam	TF180,Zm00001d031182,HB,180_r2.s.r.bam
TF235,Zm00001d017575,C2C2-DOF,235_r1.s.r.bam	1	0.9213	0.3964	0.5952	0.096	0.1831	0.1146	0.0761	0.0881	0.1196	0.0436	0.0598	0.2721	0.1914	0.0599	0.0472	0.0859	0.0536	0.0166	0.1139	0.0936	0.0295	0.0803	0.0466	0.0097	0.106	0.022	0.2664	0.0348	0.3229	0.038	0.0378	0.0138	0.0597	0.0039	0.0183	0.0049	0.0081	0.0078	0.0076	0.01	0.0158	0.0264	0.006	0.0055	0.0064	0.0058	0.0187	0.0138
TF235,Zm00001d017575,C2C2-DOF,235_r2.s.r.bam	0.9213	1	0.4682	0.707	0.1129	0.2119	0.1389	0.0904	0.1106	0.1475	0.053	0.0741	0.32	0.2307	0.0712	0.0566	0.103	0.0649	0.0197	0.1325	0.1107	0.0347	0.0938	0.0544	0.0122	0.1126	0.0257	0.3135	0.0397	0.3771	0.0423	0.0421	0.0118	0.0668	0.0047	0.0196	0.0051	0.0088	0.0099	0.0092	0.0112	0.0174	0.0302	0.0067	0.0063	0.0079	0.0071	0.0215	0.0157
TF161,Zm00001d028625,C2C2-DOF,161_r1.s.r.bam	0.3964	0.4682	1	0.8647	0.0495	0.0873	0.1137	0.0423	0.1349	0.1203	0.0775	0.1143	0.2269	0.2258	0.0553	0.094	0.1247	0.057	0.0081	0.0498	0.0657	0.0246	0.0758	0.0287	0.0274	0.0564	0.0238	0.257	0.0367	0.2305	0.0409	0.0393	0.0047	0.024	0.0017	0.0071	0.0017	0.003	0.0113	0.0102	0.0034	0.0084	0.0175	0.0034	0.0031	0.0048	0.004	0.0176	0.0235
TF161,Zm00001d028625,C2C2-DOF,161_r2.s.r.bam	0.5952	0.707	0.8647	1	0.0889	0.1564	0.18	0.0749	0.2025	0.193	0.1136	0.1702	0.3117	0.3363	0.09	0.1348	0.1856	0.0884	0.0149	0.0929	0.1083	0.0388	0.1185	0.0495	0.0388	0.0918	0.0388	0.4043	0.0599	0.3823	0.0669	0.0643	0.013	0.0498	0.0031	0.0118	0.0027	0.0053	0.0172	0.015	0.0072	0.0136	0.0283	0.0056	0.0054	0.0076	0.0064	0.0283	0.0328
TF111,Zm00001d038843,WRKY,111_r1.s.r.bam	0.096	0.1129	0.0495	0.0889	1	0.9409	0.0634	0.0377	0.0482	0.0575	0.0281	0.0384	0.0444	0.0433	0.0335	0.0311	0.0458	0.0274	0.0106	0.0545	0.0475	0.0145	0.0409	0.0207	0.008	0.0517	0.0279	0.1331	0.0446	0.1533	0.055	0.0517	0.0034	0.0244	0.0027	0.0102	0.0031	0.0052	0.0046	0.0045	0.0047	0.0083	0.0114	0.0025	0.0025	0.0038	0.0034	0.0213	0.0092
TF111,Zm00001d038843,WRKY,111_r2.s.r.bam	0.1831	0.2119	0.0873	0.1564	0.9409	1	0.1336	0.0807	0.0967	0.1108	0.0584	0.0586	0.0837	0.074	0.0712	0.0645	0.0862	0.056	0.024	0.1214	0.0997	0.0277	0.0869	0.0409	0.0135	0.1172	0.0259	0.2815	0.0411	0.3288	0.0449	0.0446	0.0074	0.0535	0.0067	0.0269	0.0066	0.0112	0.0129	0.0138	0.01	0.0203	0.0269	0.0089	0.0084	0.0077	0.0071	0.0261	0.0199
TF202,Zm00001d021291,PRR,202_r1.s.r.bam	0.1146	0.1389	0.1137	0.18	0.0634	0.1336	1	0.952	0.1812	0.1586	0.1083	0.1391	0.0755	0.1581	0.0922	0.1316	0.1625	0.0802	0.0211	0.0888	0.0981	0.0312	0.1081	0.0384	0.0358	0.0903	0.0273	0.3703	0.0418	0.3467	0.0436	0.0431	0.0079	0.0424	0.0053	0.018	0.0065	0.0105	0.0161	0.0153	0.0064	0.0158	0.0231	0.005	0.0053	0.0076	0.0066	0.0208	0.0288
TF202,Zm00001d021291,PRR,202_r2.s.r.bam	0.0761	0.0904	0.0423	0.0749	0.0377	0.0807	0.952	1	0.0579	0.0625	0.0325	0.035	0.0368	0.0415	0.0392	0.0367	0.0484	0.0302	0.0126	0.0552	0.0477	0.0134	0.0433	0.0198	0.008	0.0473	0.0109	0.1428	0.0171	0.1603	0.0174	0.0175	0.0033	0.026	0.0038	0.0113	0.0042	0.007	0.0055	0.0054	0.0046	0.0084	0.0111	0.0028	0.003	0.0047	0.0044	0.0098	0.008
TF189,Zm00001d039893,MYB,189_r1.s.r.bam	0.0881	0.1106	0.1349	0.2025	0.0482	0.0967	0.1812	0.0579	1	0.9557	0.124	0.1698	0.0749	0.2026	0.0909	0.1565	0.1973	0.0881	0.0158	0.0615	0.0939	0.0316	0.1144	0.0338	0.0458	0.0715	0.0273	0.3801	0.0405	0.3194	0.0423	0.0412	0.0088	0.0336	0.0044	0.0151	0.0025	0.0044	0.0193	0.017	0.0039	0.0124	0.0221	0.0037	0.0041	0.0056	0.0044	0.0191	0.0344
TF189,Zm00001d039893,MYB,189_r2.s.r.bam	0.1196	0.1475	0.1203	0.193	0.0575	0.1108	0.1586	0.0625	0.9557	1	0.0945	0.1338	0.0767	0.1574	0.0815	0.1169	0.1563	0.0768	0.0153	0.0703	0.089	0.0294	0.0956	0.035	0.0333	0.0708	0.0368	0.3238	0.0572	0.2965	0.066	0.0625	0.0146	0.0454	0.0046	0.0159	0.0026	0.0048	0.0166	0.0148	0.0049	0.0118	0.0211	0.0036	0.004	0.0058	0.0049	0.0257	0.0258
TF153,Zm00001d018081,EREB,153_r1.s.r.bam	0.0436	0.053	0.0775	0.1136	0.0281	0.0584	0.1083	0.0325	0.124	0.0945	1	0.9575	0.0451	0.1249	0.0537	0.1048	0.122	0.0526	0.0103	0.0378	0.0543	0.021	0.0709	0.0204	0.0306	0.0571	0.0257	0.243	0.0402	0.2005	0.0463	0.0444	0.005	0.0144	0.0018	0.0085	0.0048	0.0069	0.0112	0.0111	0.0024	0.0095	0.0147	0.0034	0.0033	0.0069	0.0061	0.0186	0.026
TF153,Zm00001d018081,EREB,153_r2.s.r.bam	0.0598	0.0741	0.1143	0.1702	0.0384	0.0586	0.1391	0.035	0.1698	0.1338	0.9575	1	0.0649	0.1899	0.0677	0.1445	0.1811	0.0715	0.0079	0.0331	0.0663	0.0304	0.0928	0.0281	0.0476	0.072	0.0836	0.3256	0.1335	0.2549	0.1704	0.1582	0.0094	0.0153	0.0016	0.0068	0.0021	0.0034	0.0149	0.0138	0.0026	0.0097	0.0164	0.0029	0.0027	0.005	0.0038	0.0535	0.036
TF162,Zm00001d051439,C2C2-DOF,162_r1.s.r.bam	0.2721	0.32	0.2269	0.3117	0.0444	0.0837	0.0755	0.0368	0.0749	0.0767	0.0451	0.0649	1	0.9235	0.0387	0.0528	0.0735	0.0366	0.0082	0.0503	0.0509	0.0184	0.0528	0.0236	0.0145	0.0548	0.0226	0.1779	0.0359	0.1821	0.0421	0.0403	0.0031	0.0213	0.002	0.0087	0.0026	0.0043	0.0072	0.007	0.0044	0.0088	0.0151	0.0035	0.0031	0.004	0.0035	0.0175	0.0149
TF162,Zm00001d051439,C2C2-DOF,162_r2.s.r.bam	0.1914	0.2307	0.2258	0.3363	0.0433	0.074	0.1581	0.0415	0.2026	0.1574	0.1249	0.1899	0.9235	1	0.0774	0.1581	0.1972	0.0801	0.0078	0.0407	0.0757	0.032	0.1057	0.0318	0.0484	0.0683	0.0398	0.3715	0.0615	0.2957	0.0719	0.0684	0.009	0.0189	0.0015	0.0063	0.0019	0.0032	0.0179	0.0161	0.0032	0.0101	0.0191	0.0032	0.0029	0.0048	0.0037	0.0261	0.0377
TF2,Zm00001d013443,C2C2-COL,2_r1.s.r.bam	0.0599	0.0712	0.0553	0.09	0.0335	0.0712	0.0922	0.0392	0.0909	0.0815	0.0537	0.0677	0.0387	0.0774	1	0.948	0.0772	0.0392	0.0101	0.0454	0.0505	0.0159	0.0546	0.0195	0.0177	0.0494	0.0179	0.181	0.028	0.1721	0.0301	0.0292	0.0049	0.0231	0.0044	0.0132	0.0053	0.0087	0.0122	0.0123	0.0041	0.0089	0.0125	0.0026	0.0028	0.0043	0.0038	0.014	0.0146
TF2,Zm00001d013443,C2C2-COL,2_r2.s.r.bam	0.0472	0.0566	0.094	0.1348	0.0311	0.0645	0.1316	0.0367	0.1565	0.1169	0.1048	0.1445	0.0528	0.1581	0.948	1	0.1523	0.0645	0.0089	0.0367	0.0619	0.0244	0.0864	0.0238	0.0388	0.0652	0.0288	0.2975	0.0449	0.2386	0.0506	0.0488	0.0064	0.0158	0.0027	0.0108	0.0064	0.0089	0.0158	0.0159	0.0032	0.0108	0.0184	0.0031	0.0028	0.0071	0.0061	0.0198	0.0308
TF174,Zm00001d005692,HB,174_r1.s.r.bam	0.0859	0.103	0.1247	0.1856	0.0458	0.0862	0.1625	0.0484	0.1973	0.1563	0.122	0.1811	0.0735	0.1972	0.0772	0.1523	1	0.9496	0.01	0.0489	0.0814	0.0333	0.1085	0.034	0.0466	0.0929	0.051	0.3749	0.0801	0.3141	0.0989	0.0936	0.0067	0.0215	0.0028	0.0135	0.0032	0.0044	0.0184	0.0176	0.0031	0.0147	0.0214	0.0045	0.0038	0.0063	0.0051	0.0334	0.0377
TF174,Zm00001d005692,HB,174_r2.s.r.bam	0.0536	0.0649	0.057	0.0884	0.0274	0.056	0.0802	0.0302	0.0881	0.0768	0.0526	0.0715	0.0366	0.0801	0.0392	0.0645	0.9496	1	0.0075	0.0345	0.0432	0.0153	0.0512	0.0177	0.0184	0.0451	0.0187	0.1731	0.0294	0.1576	0.0344	0.033	0.0033	0.0168	0.0023	0.0086	0.0026	0.0038	0.0077	0.0075	0.0023	0.0078	0.0114	0.0024	0.0022	0.0036	0.003	0.0132	0.0154
TF135,Zm00001d048647,MYB,135_r1.s.r.bam	0.0166	0.0197	0.0081	0.0149	0.0106	0.024	0.0211	0.0126	0.0158	0.0153	0.0103	0.0079	0.0082	0.0078	0.0101	0.0089	0.01	0.0075	1	0.9204	0.0204	0.0052	0.0144	0.0062	0.0018	0.0124	0.0035	0.038	0.0054	0.0423	0.0057	0.0056	0.0008	0.0087	0.0008	0.0033	0.0009	0.002	0.001	0.0011	0.0012	0.0024	0.0034	0.0017	0.0018	0.001	0.0008	0.0028	0.0019
TF135,Zm00001d048647,MYB,135_r2.s.r.bam	0.1139	0.1325	0.0498	0.0929	0.0545	0.1214	0.0888	0.0552	0.0615	0.0703	0.0378	0.0331	0.0503	0.0407	0.0454	0.0367	0.0489	0.0345	0.9204	1	0.0861	0.0225	0.0571	0.0275	0.0073	0.0714	0.0136	0.1767	0.0214	0.211	0.0221	0.0223	0.0026	0.0357	0.0037	0.0159	0.0036	0.007	0.0041	0.0047	0.0068	0.0121	0.0155	0.0034	0.0033	0.0042	0.0038	0.0121	0.0083
TF185,Zm00001d030678,MYB,185_r1.s.r.bam	0.0936	0.1107	0.0657	0.1083	0.0475	0.0997	0.0981	0.0477	0.0939	0.089	0.0543	0.0663	0.0509	0.0757	0.0505	0.0619	0.0814	0.0432	0.0204	0.0861	1	0.9764	0.0639	0.0281	0.0164	0.0641	0.0222	0.1988	0.0349	0.2055	0.0401	0.0385	0.0045	0.0308	0.0034	0.0138	0.0038	0.0062	0.0082	0.0082	0.0046	0.0107	0.0163	0.004	0.0041	0.0065	0.006	0.0187	0.017
TF185,Zm00001d030678,MYB,185_r2.s.r.bam	0.0295	0.0347	0.0246	0.0388	0.0145	0.0277	0.0312	0.0134	0.0316	0.0294	0.021	0.0304	0.0184	0.032	0.0159	0.0244	0.0333	0.0153	0.0052	0.0225	0.9764	1	0.0225	0.0113	0.0072	0.0241	0.0143	0.0711	0.0231	0.0689	0.0288	0.027	0.0015	0.0072	0.0012	0.0042	0.0016	0.0021	0.0028	0.0028	0.0011	0.0036	0.0068	0.001	0.0009	0.0044	0.0042	0.0105	0.0081
TF186,Zm00001d013399,MYB,186_r1.s.r.bam	0.0803	0.0938	0.0758	0.1185	0.0409	0.0869	0.1081	0.0433	0.1144	0.0956	0.0709	0.0928	0.0528	0.1057	0.0546	0.0864	0.1085	0.0512	0.0144	0.0571	0.0639	0.0225	1	0.9724	0.0241	0.0685	0.0233	0.2399	0.0364	0.2242	0.0417	0.0403	0.0051	0.0234	0.0027	0.0123	0.0044	0.0066	0.0119	0.0119	0.0041	0.0119	0.018	0.0051	0.0047	0.0057	0.005	0.0184	0.0222
TF186,Zm00001d013399,MYB,186_r2.s.r.bam	0.0466	0.0544	0.0287	0.0495	0.0207	0.0409	0.0384	0.0198	0.0338	0.035	0.0204	0.0281	0.0236	0.0318	0.0195	0.0238	0.034	0.0177	0.0062	0.0275	0.0281	0.0113	0.9724	1	0.0064	0.03	0.0123	0.085	0.0197	0.0901	0.0238	0.0226	0.0017	0.0113	0.0013	0.0054	0.0016	0.0024	0.003	0.003	0.002	0.0047	0.0074	0.0015	0.0014	0.0046	0.0043	0.0101	0.0078
TF54,Zm00001d038683,TCP,54_r1.s.r.bam	0.0097	0.0122	0.0274	0.0388	0.008	0.0135	0.0358	0.008	0.0458	0.0333	0.0306	0.0476	0.0145	0.0484	0.0177	0.0388	0.0466	0.0184	0.0018	0.0073	0.0164	0.0072	0.0241	0.0064	1	0.8807	0.0172	0.0837	0.0276	0.0626	0.0338	0.0316	0.0017	0.0026	0.0003	0.0019	0.0006	0.001	0.0044	0.0041	0.0005	0.0026	0.004	0.0008	0.0006	0.0015	0.0012	0.0108	0.0093
TF54,Zm00001d038683,TCP,54_r2.s.r.bam	0.106	0.1126	0.0564	0.0918	0.0517	0.1172	0.0903	0.0473	0.0715	0.0708	0.0571	0.072	0.0548	0.0683	0.0494	0.0652	0.0929	0.0451	0.0124	0.0714	0.0641	0.0241	0.0685	0.03	0.8807	1	0.0421	0.2294	0.0682	0.2458	0.0877	0.084	0.0048	0.0246	0.0035	0.024	0.0044	0.0066	0.0071	0.0089	0.0048	0.0186	0.019	0.0063	0.0045	0.008	0.0074	0.0296	0.02
TF195,Zm00001d044117,MYBR,195_r1.s.r.bam	0.022	0.0257	0.0238	0.0388	0.0279	0.0259	0.0273	0.0109	0.0273	0.0368	0.0257	0.0836	0.0226	0.0398	0.0179	0.0288	0.051	0.0187	0.0035	0.0136	0.0222	0.0143	0.0233	0.0123	0.0172	0.0421	1	0.8814	0.217	0.0584	0.2902	0.266	0.0016	0.0051	0.0009	0.0039	0.0016	0.002	0.0035	0.0027	0.0012	0.0035	0.0045	0.0009	0.0009	0.0024	0.0017	0.0851	0.0107
TF195,Zm00001d044117,MYBR,195_r2.s.r.bam	0.2664	0.3135	0.257	0.4043	0.1331	0.2815	0.3703	0.1428	0.3801	0.3238	0.243	0.3256	0.1779	0.3715	0.181	0.2975	0.3749	0.1731	0.038	0.1767	0.1988	0.0711	0.2399	0.085	0.0837	0.2294	0.8814	1	0.0977	0.7841	0.1075	0.1063	0.0149	0.0702	0.0101	0.0407	0.0112	0.0179	0.0337	0.0334	0.0148	0.0379	0.0524	0.0123	0.0108	0.0168	0.0145	0.0491	0.0738
TF181,Zm00001d025964,HB,181_r1.s.r.bam	0.0348	0.0397	0.0367	0.0599	0.0446	0.0411	0.0418	0.0171	0.0405	0.0572	0.0402	0.1335	0.0359	0.0615	0.028	0.0449	0.0801	0.0294	0.0054	0.0214	0.0349	0.0231	0.0364	0.0197	0.0276	0.0682	0.217	0.0977	1	0.8214	0.4715	0.4321	0.0025	0.0079	0.0012	0.0061	0.0027	0.0035	0.0056	0.0043	0.0019	0.0057	0.0077	0.0015	0.0013	0.0038	0.0027	0.1383	0.0171
TF181,Zm00001d025964,HB,181_r2.s.r.bam	0.3229	0.3771	0.2305	0.3823	0.1533	0.3288	0.3467	0.1603	0.3194	0.2965	0.2005	0.2549	0.1821	0.2957	0.1721	0.2386	0.3141	0.1576	0.0423	0.211	0.2055	0.0689	0.2242	0.0901	0.0626	0.2458	0.0584	0.7841	0.8214	1	0.0971	0.0968	0.014	0.0868	0.0117	0.0476	0.0127	0.0208	0.0298	0.03	0.018	0.0413	0.0548	0.0135	0.0121	0.0176	0.0155	0.0463	0.0595
TF142,Zm00001d025141,bHLH,142_r1.s.r.bam	0.038	0.0423	0.0409	0.0669	0.055	0.0449	0.0436	0.0174	0.0423	0.066	0.0463	0.1704	0.0421	0.0719	0.0301	0.0506	0.0989	0.0344	0.0057	0.0221	0.0401	0.0288	0.0417	0.0238	0.0338	0.0877	0.2902	0.1075	0.4715	0.0971	1	0.9913	0.003	0.0077	0.0014	0.0075	0.0026	0.0032	0.0057	0.004	0.0017	0.0066	0.0079	0.0019	0.0016	0.0037	0.0023	0.1844	0.0211
TF142,Zm00001d025141,bHLH,142_r2.s.r.bam	0.0378	0.0421	0.0393	0.0643	0.0517	0.0446	0.0431	0.0175	0.0412	0.0625	0.0444	0.1582	0.0403	0.0684	0.0292	0.0488	0.0936	0.033	0.0056	0.0223	0.0385	0.027	0.0403	0.0226	0.0316	0.084	0.266	0.1063	0.4321	0.0968	0.9913	1	0.0031	0.008	0.0014	0.0076	0.0025	0.0032	0.0054	0.0039	0.0018	0.0066	0.008	0.0021	0.0017	0.0036	0.0023	0.1696	0.0204
TF199,Zm00001d012527,NAC,199_r1.s.r.bam	0.0138	0.0118	0.0047	0.013	0.0034	0.0074	0.0079	0.0033	0.0088	0.0146	0.005	0.0094	0.0031	0.009	0.0049	0.0064	0.0067	0.0033	0.0008	0.0026	0.0045	0.0015	0.0051	0.0017	0.0017	0.0048	0.0016	0.0149	0.0025	0.014	0.003	0.0031	1	0.9886	0.0002	0.0006	0.0003	0.0007	0.0007	0.0006	0.0003	0.0008	0.0009	0.0002	0.0002	0.0003	0.0003	0.0011	0.0013
TF199,Zm00001d012527,NAC,199_r2.s.r.bam	0.0597	0.0668	0.024	0.0498	0.0244	0.0535	0.0424	0.026	0.0336	0.0454	0.0144	0.0153	0.0213	0.0189	0.0231	0.0158	0.0215	0.0168	0.0087	0.0357	0.0308	0.0072	0.0234	0.0113	0.0026	0.0246	0.0051	0.0702	0.0079	0.0868	0.0077	0.008	0.9886	1	0.0022	0.0072	0.0025	0.0042	0.0025	0.0024	0.0027	0.0048	0.0076	0.0014	0.0017	0.0027	0.0024	0.0048	0.0028
TF172,Zm00001d039260,GLK,172_r1.s.r.bam	0.0039	0.0047	0.0017	0.0031	0.0027	0.0067	0.0053	0.0038	0.0044	0.0046	0.0018	0.0016	0.002	0.0015	0.0044	0.0027	0.0028	0.0023	0.0008	0.0037	0.0034	0.0012	0.0027	0.0013	0.0003	0.0035	0.0009	0.0101	0.0012	0.0117	0.0014	0.0014	0.0002	0.0022	1	0.9872	0.0011	0.0023	0.001	0.0012	0.0013	0.0006	0.0009	0.0002	0.0003	0.0002	0.0002	0.0007	0.0004
TF172,Zm00001d039260,GLK,172_r2.s.r.bam	0.0183	0.0196	0.0071	0.0118	0.0102	0.0269	0.018	0.0113	0.0151	0.0159	0.0085	0.0068	0.0087	0.0063	0.0132	0.0108	0.0135	0.0086	0.0033	0.0159	0.0138	0.0042	0.0123	0.0054	0.0019	0.024	0.0039	0.0407	0.0061	0.0476	0.0075	0.0076	0.0006	0.0072	0.9872	1	0.0011	0.0026	0.0034	0.0042	0.0018	0.0038	0.004	0.0012	0.001	0.0009	0.0008	0.003	0.0026
TF72,Zm00001d002364,EREB,72_r1.s.r.bam	0.0049	0.0051	0.0017	0.0027	0.0031	0.0066	0.0065	0.0042	0.0025	0.0026	0.0048	0.0021	0.0026	0.0019	0.0053	0.0064	0.0032	0.0026	0.0009	0.0036	0.0038	0.0016	0.0044	0.0016	0.0006	0.0044	0.0016	0.0112	0.0027	0.0127	0.0026	0.0025	0.0003	0.0025	0.0011	0.0011	1	0.9845	0.0003	0.0005	0.0006	0.001	0.0011	0.0004	0.0005	0.0004	0.0004	0.0016	0.0013
TF72,Zm00001d002364,EREB,72_r2.s.r.bam	0.0081	0.0088	0.003	0.0053	0.0052	0.0112	0.0105	0.007	0.0044	0.0048	0.0069	0.0034	0.0043	0.0032	0.0087	0.0089	0.0044	0.0038	0.002	0.007	0.0062	0.0021	0.0066	0.0024	0.001	0.0066	0.002	0.0179	0.0035	0.0208	0.0032	0.0032	0.0007	0.0042	0.0023	0.0026	0.9845	1	0.0006	0.0008	0.001	0.0015	0.0017	0.0007	0.0007	0.0007	0.0007	0.0021	0.0016
TF5,Zm00001d044785,GLK,5_r1.s.r.bam	0.0078	0.0099	0.0113	0.0172	0.0046	0.0129	0.0161	0.0055	0.0193	0.0166	0.0112	0.0149	0.0072	0.0179	0.0122	0.0158	0.0184	0.0077	0.001	0.0041	0.0082	0.0028	0.0119	0.003	0.0044	0.0071	0.0035	0.0337	0.0056	0.0298	0.0057	0.0054	0.0007	0.0025	0.001	0.0034	0.0003	0.0006	1	0.9874	0.0004	0.0036	0.0024	0.0005	0.0003	0.0004	0.0003	0.0022	0.0033
TF5,Zm00001d044785,GLK,5_r2.s.r.bam	0.0076	0.0092	0.0102	0.015	0.0045	0.0138	0.0153	0.0054	0.017	0.0148	0.0111	0.0138	0.007	0.0161	0.0123	0.0159	0.0176	0.0075	0.0011	0.0047	0.0082	0.0028	0.0119	0.003	0.0041	0.0089	0.0027	0.0334	0.0043	0.03	0.004	0.0039	0.0006	0.0024	0.0012	0.0042	0.0005	0.0008	0.9874	1	0.0004	0.0041	0.0036	0.0011	0.0009	0.0004	0.0003	0.0021	0.0037
TF109,Zm00001d014995,bHLH,109_r2.s.r.bam	0.01	0.0112	0.0034	0.0072	0.0047	0.01	0.0064	0.0046	0.0039	0.0049	0.0024	0.0026	0.0044	0.0032	0.0041	0.0032	0.0031	0.0023	0.0012	0.0068	0.0046	0.0011	0.0041	0.002	0.0005	0.0048	0.0012	0.0148	0.0019	0.018	0.0017	0.0018	0.0003	0.0027	0.0013	0.0018	0.0006	0.001	0.0004	0.0004	1	0.0012	0.0028	0.0004	0.0004	0.0004	0.0003	0.0011	0.0007
TF3,Zm00001d031717,bHLH,3_r1.s.r.bam	0.0158	0.0174	0.0084	0.0136	0.0083	0.0203	0.0158	0.0084	0.0124	0.0118	0.0095	0.0097	0.0088	0.0101	0.0089	0.0108	0.0147	0.0078	0.0024	0.0121	0.0107	0.0036	0.0119	0.0047	0.0026	0.0186	0.0035	0.0379	0.0057	0.0413	0.0066	0.0066	0.0008	0.0048	0.0006	0.0038	0.001	0.0015	0.0036	0.0041	0.0012	1	0.0062	0.0023	0.0026	0.001	0.0009	0.0037	0.0039
TF4,Zm00001d034601,NAC,4_r1.s.r.bam	0.0264	0.0302	0.0175	0.0283	0.0114	0.0269	0.0231	0.0111	0.0221	0.0211	0.0147	0.0164	0.0151	0.0191	0.0125	0.0184	0.0214	0.0114	0.0034	0.0155	0.0163	0.0068	0.018	0.0074	0.004	0.019	0.0045	0.0524	0.0077	0.0548	0.0079	0.008	0.0009	0.0076	0.0009	0.004	0.0011	0.0017	0.0024	0.0036	0.0028	0.0062	1	0.0018	0.0014	0.0013	0.0011	0.0043	0.0059
TFLG2,Zm00001d042777,bZIP,LG2_r1.s.r.bam	0.006	0.0067	0.0034	0.0056	0.0025	0.0089	0.005	0.0028	0.0037	0.0036	0.0034	0.0029	0.0035	0.0032	0.0026	0.0031	0.0045	0.0024	0.0017	0.0034	0.004	0.001	0.0051	0.0015	0.0008	0.0063	0.0009	0.0123	0.0015	0.0135	0.0019	0.0021	0.0002	0.0014	0.0002	0.0012	0.0004	0.0007	0.0005	0.0011	0.0004	0.0023	0.0018	1	0.9951	0.0003	0.0003	0.0008	0.0011
TFLG2,Zm00001d042777,bZIP,LG2_r2.s.r.bam	0.0055	0.0063	0.0031	0.0054	0.0025	0.0084	0.0053	0.003	0.0041	0.004	0.0033	0.0027	0.0031	0.0029	0.0028	0.0028	0.0038	0.0022	0.0018	0.0033	0.0041	0.0009	0.0047	0.0014	0.0006	0.0045	0.0009	0.0108	0.0013	0.0121	0.0016	0.0017	0.0002	0.0017	0.0003	0.001	0.0005	0.0007	0.0003	0.0009	0.0004	0.0026	0.0014	0.9951	1	0.0003	0.0003	0.0007	0.0008
TF15,Zm00001d042609,NAC,15_r1.s.r.bam	0.0064	0.0079	0.0048	0.0076	0.0038	0.0077	0.0076	0.0047	0.0056	0.0058	0.0069	0.005	0.004	0.0048	0.0043	0.0071	0.0063	0.0036	0.001	0.0042	0.0065	0.0044	0.0057	0.0046	0.0015	0.008	0.0024	0.0168	0.0038	0.0176	0.0037	0.0036	0.0003	0.0027	0.0002	0.0009	0.0004	0.0007	0.0004	0.0004	0.0004	0.001	0.0013	0.0003	0.0003	1	0.9978	0.0019	0.0025
TF15,Zm00001d042609,NAC,15_r2.s.r.bam	0.0058	0.0071	0.004	0.0064	0.0034	0.0071	0.0066	0.0044	0.0044	0.0049	0.0061	0.0038	0.0035	0.0037	0.0038	0.0061	0.0051	0.003	0.0008	0.0038	0.006	0.0042	0.005	0.0043	0.0012	0.0074	0.0017	0.0145	0.0027	0.0155	0.0023	0.0023	0.0003	0.0024	0.0002	0.0008	0.0004	0.0007	0.0003	0.0003	0.0003	0.0009	0.0011	0.0003	0.0003	0.9978	1	0.0015	0.0022
TF180,Zm00001d031182,HB,180_r1.s.r.bam	0.0187	0.0215	0.0176	0.0283	0.0213	0.0261	0.0208	0.0098	0.0191	0.0257	0.0186	0.0535	0.0175	0.0261	0.014	0.0198	0.0334	0.0132	0.0028	0.0121	0.0187	0.0105	0.0184	0.0101	0.0108	0.0296	0.0851	0.0491	0.1383	0.0463	0.1844	0.1696	0.0011	0.0048	0.0007	0.003	0.0016	0.0021	0.0022	0.0021	0.0011	0.0037	0.0043	0.0008	0.0007	0.0019	0.0015	1	0.973
TF180,Zm00001d031182,HB,180_r2.s.r.bam	0.0138	0.0157	0.0235	0.0328	0.0092	0.0199	0.0288	0.008	0.0344	0.0258	0.026	0.036	0.0149	0.0377	0.0146	0.0308	0.0377	0.0154	0.0019	0.0083	0.017	0.0081	0.0222	0.0078	0.0093	0.02	0.0107	0.0738	0.0171	0.0595	0.0211	0.0204	0.0013	0.0028	0.0004	0.0026	0.0013	0.0016	0.0033	0.0037	0.0007	0.0039	0.0059	0.0011	0.0008	0.0025	0.0022	0.973	1
TF34,Zm00001d024644,MYBR,34_r1.s.r.bam	0.0134	0.0161	0.0313	0.0473	0.0079	0.0149	0.0408	0.0095	0.0666	0.0463	0.0318	0.0472	0.016	0.0552	0.0203	0.0412	0.0503	0.0198	0.0035	0.0083	0.0182	0.0075	0.0268	0.0069	0.0126	0.0167	0.0078	0.0933	0.0117	0.072	0.0132	0.013	0.0019	0.0033	0.0005	0.0022	0.0005	0.0007	0.0047	0.0041	0.0005	0.0026	0.0046	0.0015	0.0011	0.0015	0.0012	0.0049	0.0092
TF34,Zm00001d024644,MYBR,34_r2.s.r.bam	0.0048	0.005	0.002	0.0045	0.0017	0.0035	0.0028	0.0017	0.0025	0.0029	0.0015	0.0017	0.0021	0.0024	0.0017	0.0017	0.0023	0.0013	0.0017	0.002	0.0022	0.0007	0.0019	0.001	0.0004	0.0029	0.0005	0.0063	0.0008	0.0076	0.0009	0.001	0.0002	0.0009	0.0001	0.0006	0.0001	0.0002	0.0002	0.0003	0.0002	0.0004	0.0006	0.0004	0.0001	0.0005	0.0005	0.0004	0.0005
TF17,Zm00001d012810,Sigma-like,17_r1.s.r.bam	0.0102	0.0119	0.0117	0.019	0.0103	0.0114	0.0149	0.0052	0.017	0.0177	0.0123	0.0309	0.0096	0.0216	0.0087	0.015	0.023	0.009	0.0014	0.0063	0.0105	0.0057	0.0111	0.0055	0.0069	0.0144	0.0382	0.0353	0.0613	0.0305	0.0819	0.0754	0.0008	0.0024	0.0003	0.0014	0.0009	0.0008	0.0018	0.0014	0.0005	0.0014	0.0025	0.0004	0.0005	0.0009	0.0007	0.0237	0.0048
TF17,Zm00001d012810,Sigma-like,17_r2.s.r.bam	0.0631	0.0735	0.0304	0.0551	0.0291	0.0621	0.0483	0.028	0.038	0.042	0.0215	0.0246	0.029	0.0318	0.0252	0.0249	0.037	0.0219	0.0078	0.0404	0.0345	0.0105	0.031	0.0153	0.0056	0.0399	0.0092	0.106	0.0145	0.1218	0.016	0.0159	0.0021	0.0175	0.0021	0.0087	0.0023	0.0034	0.0036	0.0036	0.0034	0.0069	0.0088	0.0022	0.0021	0.0029	0.0026	0.0076	0.0066
TF32,Zm00001d050816,Alfin-like,32_r1.s.r.bam	0.0466	0.054	0.0243	0.046	0.0242	0.0511	0.039	0.0227	0.0305	0.0336	0.021	0.0211	0.0239	0.025	0.0252	0.0244	0.0265	0.0162	0.0079	0.033	0.0278	0.0085	0.0264	0.0122	0.0047	0.0311	0.0068	0.0873	0.0113	0.0983	0.0113	0.0113	0.0035	0.0151	0.0023	0.0072	0.0041	0.0062	0.0037	0.0039	0.0029	0.0059	0.0089	0.0017	0.0017	0.0048	0.0046	0.0065	0.0059
TF32,Zm00001d050816,Alfin-like,32_r2.s.r.bam	0.018	0.0212	0.0108	0.0207	0.0089	0.0171	0.0137	0.0077	0.0113	0.0125	0.0074	0.0099	0.0098	0.0116	0.0085	0.0089	0.0107	0.0059	0.0023	0.0106	0.01	0.0034	0.0095	0.0047	0.0022	0.0103	0.0057	0.0313	0.0094	0.035	0.0113	0.0106	0.001	0.0048	0.0006	0.0019	0.0008	0.0014	0.0013	0.0013	0.001	0.0019	0.0026	0.0005	0.0005	0.0014	0.0013	0.0044	0.0024
TF173,Zm00001d010634,GLK,173_r1.s.r.bam	0.0338	0.0408	0.0152	0.0279	0.013	0.0267	0.0194	0.0121	0.0155	0.0183	0.0078	0.0096	0.0141	0.0131	0.0102	0.009	0.0132	0.0084	0.003	0.0171	0.0143	0.0041	0.0124	0.0063	0.002	0.0141	0.0034	0.0423	0.0052	0.0494	0.0053	0.0053	0.0009	0.0078	0.0008	0.0034	0.001	0.0016	0.0014	0.0014	0.002	0.0028	0.0037	0.0008	0.0008	0.001	0.0009	0.003	0.0023
TF173,Zm00001d010634,GLK,173_r2.s.r.bam	0.0514	0.0619	0.0235	0.0434	0.0203	0.0417	0.0302	0.0189	0.0241	0.0288	0.0118	0.0141	0.0217	0.0199	0.0159	0.0136	0.0197	0.013	0.0047	0.0268	0.0222	0.0061	0.0189	0.0097	0.0029	0.021	0.0052	0.0643	0.008	0.0757	0.008	0.0081	0.0013	0.0121	0.0013	0.0052	0.0016	0.0025	0.0022	0.0021	0.003	0.0042	0.0057	0.0011	0.0011	0.0016	0.0015	0.0047	0.0033
TF87,Zm00001d034298,bHLH,87_r1.s.r.bam	0.0221	0.0269	0.0197	0.0318	0.0127	0.0281	0.0323	0.0139	0.0305	0.0274	0.0192	0.0241	0.0142	0.0266	0.0171	0.0233	0.0269	0.0135	0.0036	0.0164	0.0173	0.0054	0.0193	0.0071	0.0062	0.0187	0.0058	0.0767	0.0088	0.0725	0.0096	0.0095	0.0016	0.0089	0.0015	0.0045	0.0013	0.0021	0.0027	0.0027	0.0017	0.0034	0.0044	0.001	0.001	0.0019	0.0017	0.0044	0.0051
TF87,Zm00001d034298,bHLH,87_r2.s.r.bam	0.0296	0.0364	0.0201	0.0345	0.0166	0.0366	0.0368	0.0187	0.0309	0.0306	0.018	0.0202	0.0162	0.0229	0.0195	0.0211	0.0244	0.0144	0.0052	0.0228	0.0213	0.0059	0.0205	0.0084	0.005	0.0203	0.0055	0.0798	0.0084	0.0823	0.0084	0.0084	0.0018	0.0127	0.0018	0.0053	0.0018	0.0029	0.0026	0.0026	0.0023	0.004	0.005	0.0012	0.0013	0.0023	0.0021	0.0046	0.0042
TF41,Zm00001d016793,C2H2,41_r1.s.r.bam	0.0412	0.0485	0.0209	0.0374	0.0167	0.0349	0.0244	0.0153	0.0224	0.0257	0.009	0.0107	0.0186	0.0161	0.0143	0.0108	0.0158	0.0109	0.0043	0.0225	0.0217	0.0067	0.0153	0.0102	0.0021	0.0167	0.0043	0.0508	0.0067	0.0615	0.0071	0.0069	0.0011	0.0121	0.0014	0.0043	0.0009	0.0017	0.0019	0.0018	0.0027	0.0029	0.0046	0.0027	0.0026	0.0017	0.0015	0.0056	0.0049
TF41,Zm00001d016793,C2H2,41_r2.s.r.bam	0.0456	0.0534	0.0271	0.0465	0.0193	0.0403	0.0329	0.0179	0.0323	0.033	0.016	0.0204	0.0225	0.0264	0.0186	0.0195	0.0264	0.0153	0.0049	0.0255	0.0257	0.0082	0.0214	0.0121	0.0047	0.0234	0.0069	0.072	0.0108	0.0795	0.0121	0.0118	0.0015	0.0129	0.0016	0.0053	0.0012	0.0022	0.0028	0.0028	0.003	0.0039	0.0059	0.0029	0.0027	0.0017	0.0015	0.0069	0.0067
TF6,Zm00001d038357,bHLH,6_r1.s.r.bam	0.0462	0.0536	0.0211	0.0395	0.0255	0.0561	0.0496	0.0295	0.0327	0.0359	0.0205	0.0204	0.0216	0.0203	0.0304	0.0237	0.0261	0.0176	0.0087	0.0384	0.0345	0.0102	0.0271	0.0138	0.005	0.0382	0.0131	0.0873	0.0209	0.1034	0.0242	0.0232	0.003	0.0206	0.0022	0.0087	0.0035	0.0056	0.0031	0.003	0.0038	0.0066	0.008	0.002	0.0027	0.0035	0.0034	0.0109	0.0053
TF6,Zm00001d038357,bHLH,6_r2.s.r.bam	0.018	0.0205	0.0077	0.0148	0.0103	0.0238	0.0202	0.0117	0.013	0.0135	0.0087	0.0072	0.0083	0.008	0.0139	0.0107	0.0098	0.007	0.0036	0.0159	0.0141	0.0038	0.0108	0.0056	0.0019	0.0157	0.003	0.0356	0.0047	0.0423	0.0047	0.0048	0.0011	0.0083	0.0009	0.0036	0.0018	0.003	0.0015	0.0014	0.0017	0.0027	0.0032	0.0008	0.0014	0.001	0.0009	0.0028	0.002
TF9,Zm00001d033719,C2C2-COL,9_r1.s.r.bam	0.0303	0.035	0.0299	0.0466	0.0176	0.0356	0.0453	0.0175	0.0455	0.0407	0.031	0.0436	0.0213	0.0446	0.0309	0.0424	0.0472	0.0218	0.0041	0.0208	0.025	0.0096	0.03	0.0109	0.011	0.033	0.0182	0.1005	0.029	0.0939	0.0359	0.0338	0.002	0.0087	0.0014	0.0061	0.0018	0.0028	0.005	0.0051	0.0017	0.0052	0.0068	0.0014	0.0016	0.0026	0.0022	0.0124	0.0094
TF9,Zm00001d033719,C2C2-COL,9_r2.s.r.bam	0.0426	0.0511	0.0469	0.0731	0.023	0.045	0.0661	0.024	0.0703	0.061	0.0447	0.0642	0.0307	0.07	0.0394	0.0594	0.0691	0.0312	0.0052	0.0268	0.0345	0.013	0.0424	0.0149	0.0162	0.0372	0.0199	0.1455	0.0313	0.1305	0.0373	0.0353	0.0028	0.0116	0.0016	0.0062	0.0018	0.003	0.0067	0.0065	0.0024	0.006	0.0086	0.0016	0.0019	0.005	0.0046	0.0137	0.0132
TF179,Zm00001d035907,HB,179_r1.s.r.bam	0.0171	0.0217	0.052	0.0735	0.0132	0.0209	0.0647	0.0132	0.085	0.0614	0.0575	0.0901	0.0271	0.0924	0.0316	0.0727	0.0895	0.0353	0.0025	0.0098	0.0286	0.0132	0.0446	0.0113	0.0234	0.0304	0.0324	0.1528	0.0512	0.1128	0.0649	0.0606	0.0027	0.0036	0.0005	0.0027	0.001	0.0014	0.0074	0.007	0.0006	0.0044	0.0077	0.0013	0.0011	0.0023	0.0017	0.0206	0.0179
TF179,Zm00001d035907,HB,179_r2.s.r.bam	0.0376	0.0389	0.0422	0.0592	0.0209	0.0541	0.0643	0.0231	0.0686	0.0534	0.0507	0.0614	0.03	0.0641	0.0319	0.0602	0.0769	0.0367	0.006	0.0294	0.0349	0.0135	0.0481	0.0144	0.0167	0.064	0.0173	0.1573	0.0271	0.1433	0.034	0.0331	0.0034	0.0114	0.0018	0.013	0.0033	0.0044	0.0076	0.0087	0.0015	0.011	0.0124	0.0042	0.0032	0.0036	0.003	0.0127	0.0172
TF103,Zm00001d017176,C2C2-COL,103_r1.s.r.bam	0.0222	0.0266	0.036	0.0517	0.0152	0.0305	0.0524	0.0169	0.0579	0.0453	0.0411	0.0569	0.0226	0.0584	0.0287	0.0511	0.0585	0.0251	0.0041	0.0177	0.0259	0.0104	0.0343	0.0105	0.0147	0.0303	0.0181	0.1188	0.0288	0.0998	0.0345	0.0327	0.0027	0.0075	0.0012	0.0049	0.0035	0.005	0.0053	0.0053	0.0016	0.0048	0.0084	0.0015	0.0013	0.0041	0.0037	0.0132	0.0131
TF13,Zm00001d020614,ZIM,13_r1.s.r.bam	0.0363	0.0432	0.0327	0.0515	0.0218	0.0497	0.0586	0.0253	0.055	0.0463	0.0372	0.0427	0.0245	0.0457	0.0288	0.0421	0.0508	0.026	0.0076	0.0305	0.0341	0.0113	0.0369	0.0133	0.0113	0.0381	0.0132	0.1171	0.0206	0.1154	0.0236	0.0231	0.0039	0.0157	0.0017	0.0077	0.0042	0.0059	0.0055	0.0059	0.0022	0.0076	0.0093	0.0021	0.0021	0.0052	0.0049	0.0098	0.01
TF13,Zm00001d020614,ZIM,13_r2.s.r.bam	0.1854	0.2292	0.2719	0.4089	0.1029	0.2081	0.3887	0.128	0.4341	0.3491	0.2679	0.3701	0.1573	0.4205	0.1836	0.3318	0.4055	0.1798	0.0294	0.1271	0.1821	0.066	0.2357	0.0729	0.0966	0.165	0.0595	0.8395	0.0901	0.7104	0.0967	0.0951	0.0159	0.0585	0.007	0.0257	0.01	0.0154	0.0388	0.0361	0.0098	0.028	0.0439	0.0093	0.0093	0.0139	0.0115	0.0421	0.0752
TF70,Zm00001d013777,MYBR,70_r1.s.r.bam	0.0169	0.0204	0.0409	0.0566	0.0128	0.0267	0.0572	0.0152	0.0681	0.0503	0.0474	0.0658	0.0229	0.0699	0.0297	0.0592	0.0684	0.0284	0.0039	0.0152	0.027	0.0107	0.0377	0.01	0.0175	0.0292	0.0163	0.1304	0.0257	0.1034	0.0303	0.0288	0.0025	0.0064	0.0013	0.0048	0.0019	0.0029	0.0063	0.0062	0.0011	0.0046	0.0074	0.0015	0.0013	0.0027	0.0022	0.012	0.0152
TF70,Zm00001d013777,MYBR,70_r2.s.r.bam	0.0225	0.0264	0.0221	0.0338	0.0143	0.0338	0.0418	0.0181	0.0393	0.0336	0.0262	0.0293	0.0161	0.0315	0.0249	0.0319	0.0336	0.0174	0.0057	0.0226	0.024	0.0067	0.0252	0.0083	0.0082	0.0248	0.0061	0.0832	0.0095	0.0799	0.0096	0.0096	0.0021	0.0116	0.0019	0.0065	0.0019	0.0033	0.0035	0.0036	0.0018	0.0042	0.0053	0.0014	0.0014	0.0017	0.0015	0.0048	0.0065
TF38,Zm00001d029875,MYBR,38_r1.s.r.bam	0.0392	0.0458	0.0432	0.0656	0.0229	0.0451	0.062	0.0234	0.0696	0.0614	0.0427	0.0619	0.0292	0.0637	0.0306	0.0515	0.0684	0.0309	0.0063	0.0272	0.0344	0.0133	0.0414	0.0148	0.0157	0.0448	0.0264	0.137	0.042	0.1249	0.0525	0.0494	0.0035	0.0121	0.0016	0.0077	0.002	0.0028	0.0076	0.0076	0.0018	0.007	0.0094	0.0021	0.0019	0.0041	0.0037	0.0173	0.0129
TF38,Zm00001d029875,MYBR,38_r2.s.r.bam	0.0284	0.0323	0.0231	0.0364	0.0181	0.0353	0.0371	0.0169	0.0381	0.0379	0.0237	0.0373	0.0188	0.0322	0.0196	0.0281	0.0393	0.0188	0.0046	0.0212	0.023	0.009	0.0258	0.0104	0.009	0.0359	0.029	0.0814	0.0464	0.0816	0.0603	0.0563	0.0026	0.0096	0.0012	0.0066	0.0013	0.0021	0.0036	0.0037	0.0015	0.0052	0.0065	0.0015	0.0013	0.0024	0.0021	0.0189	0.0076
TF190,Zm00001d044409,MYBR,190_r1.s.r.bam	0.0447	0.0542	0.0421	0.0683	0.0217	0.044	0.0557	0.022	0.0671	0.0612	0.0354	0.048	0.0283	0.0563	0.0318	0.0451	0.0554	0.0265	0.0056	0.0274	0.0332	0.0114	0.0359	0.0134	0.0123	0.0315	0.0126	0.1196	0.0197	0.1113	0.0223	0.0216	0.0029	0.0123	0.0016	0.0064	0.0013	0.0023	0.0065	0.0063	0.0023	0.0058	0.0098	0.0028	0.0027	0.0022	0.0018	0.0102	0.0114
TF190,Zm00001d044409,MYBR,190_r2.s.r.bam	0.0304	0.0364	0.0213	0.0373	0.0129	0.0253	0.0259	0.0122	0.026	0.0277	0.0149	0.021	0.0163	0.0246	0.0171	0.0196	0.0247	0.0122	0.0031	0.0156	0.0194	0.0088	0.0175	0.0089	0.0049	0.0202	0.0091	0.0563	0.0147	0.0576	0.0174	0.0167	0.0013	0.0065	0.0009	0.0036	0.0011	0.0016	0.0023	0.0022	0.0013	0.0031	0.0051	0.0009	0.0008	0.0035	0.0033	0.0078	0.0062
TF159,Zm00001d026398,bZIP,159_r1.s.r.bam	0.0138	0.0153	0.0164	0.0243	0.0079	0.018	0.0263	0.0098	0.0282	0.0224	0.0182	0.0236	0.0106	0.0258	0.0127	0.0223	0.0279	0.0129	0.0023	0.0105	0.0135	0.0049	0.0172	0.0055	0.0062	0.0178	0.0052	0.0583	0.008	0.0546	0.0094	0.0092	0.001	0.005	0.0006	0.0033	0.0009	0.0015	0.0024	0.0025	0.001	0.0029	0.0038	0.0012	0.0012	0.0014	0.0012	0.0036	0.0053
TF159,Zm00001d026398,bZIP,159_r2.s.r.bam	0.0241	0.0304	0.0453	0.0683	0.0153	0.029	0.0644	0.0191	0.0774	0.0617	0.0455	0.0665	0.0242	0.0748	0.0303	0.0572	0.072	0.0314	0.0044	0.0172	0.0294	0.011	0.0392	0.0114	0.0172	0.0244	0.0152	0.1368	0.0233	0.113	0.0275	0.0261	0.003	0.0101	0.0009	0.0034	0.0012	0.0019	0.0065	0.0058	0.0014	0.0041	0.007	0.0017	0.0019	0.002	0.0015	0.0099	0.0129
TF139,Zm00001d047017,bHLH,139_r1.s.r.bam	0.0815	0.0984	0.0516	0.0949	0.0379	0.0806	0.0799	0.0417	0.0724	0.0776	0.0374	0.0486	0.0411	0.0582	0.0416	0.0451	0.0577	0.0341	0.0131	0.0565	0.0523	0.0142	0.0469	0.0202	0.0107	0.0438	0.0135	0.1559	0.0207	0.1662	0.0215	0.0212	0.005	0.0296	0.0029	0.0105	0.0041	0.0065	0.0053	0.0051	0.0057	0.01	0.012	0.0027	0.0029	0.0037	0.0033	0.0108	0.0093
TF139,Zm00001d047017,bHLH,139_r2.s.r.bam	0.0115	0.0137	0.0072	0.0196	0.0053	0.0083	0.0086	0.0044	0.0082	0.0159	0.005	0.0153	0.0063	0.0129	0.0047	0.0059	0.0087	0.0038	0.001	0.0055	0.0062	0.0026	0.0056	0.0031	0.0021	0.0065	0.011	0.0211	0.0177	0.0208	0.023	0.0212	0.0021	0.0035	0.0002	0.0009	0.0004	0.0008	0.0006	0.0005	0.0006	0.0011	0.0013	0.0003	0.0003	0.0005	0.0004	0.0071	0.0017
TF64,Zm00001d031796,EREB,64_r1.s.r.bam	0.0536	0.0618	0.0218	0.043	0.0342	0.0837	0.0587	0.0366	0.0388	0.0416	0.0333	0.0229	0.0289	0.0238	0.0409	0.0351	0.0256	0.022	0.0153	0.0554	0.0447	0.0094	0.0392	0.0143	0.0068	0.0401	0.0091	0.1158	0.016	0.1327	0.0128	0.0134	0.0042	0.0251	0.0037	0.0107	0.0096	0.018	0.0042	0.006	0.0066	0.0114	0.0142	0.0042	0.0042	0.0035	0.0034	0.0107	0.0079
TF64,Zm00001d031796,EREB,64_r2.s.r.bam	0.0137	0.0157	0.0065	0.0115	0.0084	0.0258	0.0155	0.009	0.0104	0.0105	0.0106	0.0081	0.0078	0.0078	0.0096	0.0106	0.0092	0.0065	0.0034	0.0132	0.0122	0.0029	0.0138	0.004	0.0023	0.0132	0.0035	0.0345	0.0054	0.0361	0.0053	0.0055	0.0009	0.0054	0.0009	0.003	0.002	0.0042	0.001	0.0025	0.0015	0.006	0.0071	0.0011	0.0008	0.0009	0.0009	0.0031	0.0029
TF80,Zm00001d049364,EREB,80_r1.s.r.bam	0.0657	0.0718	0.0227	0.0439	0.0365	0.0857	0.0522	0.0347	0.0309	0.0366	0.0297	0.0209	0.0319	0.0217	0.0356	0.0328	0.0304	0.0227	0.0121	0.0561	0.0409	0.0109	0.0381	0.0166	0.0059	0.0592	0.0102	0.1255	0.0174	0.1496	0.0178	0.0183	0.0035	0.022	0.0059	0.0161	0.0074	0.0142	0.0045	0.0057	0.0079	0.012	0.0135	0.0048	0.0042	0.0049	0.0046	0.0103	0.0084
TF80,Zm00001d049364,EREB,80_r2.s.r.bam	0.0291	0.0333	0.0112	0.0224	0.0143	0.0305	0.0202	0.0134	0.0126	0.0159	0.011	0.0083	0.0135	0.0101	0.0134	0.0119	0.0102	0.0084	0.0043	0.0208	0.0158	0.0044	0.0135	0.0066	0.002	0.016	0.0044	0.0444	0.007	0.054	0.0071	0.0071	0.0013	0.0089	0.0018	0.004	0.0023	0.0048	0.0015	0.0017	0.0031	0.0034	0.0054	0.0016	0.0016	0.0017	0.0016	0.0043	0.0028
TF178,Zm00001d033378,HB,178_r1.s.r.bam	0.042	0.0425	0.0404	0.0575	0.0223	0.055	0.0612	0.024	0.0624	0.0508	0.0475	0.0561	0.0304	0.0581	0.0305	0.0545	0.0677	0.0319	0.0071	0.031	0.0346	0.0134	0.0449	0.0146	0.0148	0.0631	0.0158	0.148	0.0253	0.1386	0.0308	0.0299	0.0036	0.012	0.0019	0.012	0.0041	0.0055	0.0065	0.0075	0.0018	0.0102	0.013	0.0039	0.003	0.0052	0.0046	0.0122	0.0158
TF178,Zm00001d033378,HB,178_r2.s.r.bam	0.0605	0.0663	0.033	0.055	0.0282	0.0667	0.0578	0.0311	0.0471	0.0476	0.0303	0.0321	0.0296	0.0362	0.0285	0.0337	0.0482	0.0272	0.0083	0.0426	0.0373	0.0116	0.0381	0.0161	0.0082	0.0587	0.0101	0.1276	0.0158	0.1416	0.0178	0.0179	0.0078	0.0239	0.0022	0.0118	0.003	0.0047	0.0045	0.005	0.0031	0.0091	0.0099	0.0031	0.0027	0.0036	0.0033	0.0081	0.0089
TF198,Zm00001d024546,LHY,198_r1.s.r.bam	0.059	0.0643	0.032	0.0508	0.033	0.0803	0.0631	0.035	0.0488	0.0489	0.0386	0.0339	0.0326	0.0333	0.0334	0.0403	0.0497	0.0297	0.0121	0.0502	0.0425	0.014	0.044	0.0179	0.0085	0.0686	0.0131	0.1383	0.0217	0.153	0.0251	0.0251	0.0049	0.022	0.0031	0.0162	0.0066	0.0089	0.0052	0.0065	0.0033	0.0121	0.0146	0.0045	0.0038	0.0082	0.0076	0.0119	0.0121
TF198,Zm00001d024546,LHY,198_r2.s.r.bam	0.055	0.0633	0.0327	0.0544	0.0252	0.0566	0.0516	0.026	0.0438	0.0425	0.0289	0.0339	0.028	0.0389	0.0258	0.0341	0.0458	0.0237	0.0072	0.036	0.0332	0.0113	0.0349	0.015	0.0083	0.0462	0.009	0.1176	0.0144	0.1251	0.0159	0.016	0.0062	0.0187	0.0019	0.0092	0.0022	0.0035	0.0042	0.0046	0.0027	0.0076	0.009	0.0024	0.002	0.0029	0.0026	0.0073	0.0088
TF30,Zm00001d016861,Alfin-like,30_r1.s.r.bam	0.0493	0.058	0.0356	0.0597	0.0275	0.0574	0.0575	0.0283	0.0546	0.0518	0.0343	0.0393	0.0291	0.0433	0.0328	0.0398	0.0468	0.0254	0.012	0.039	0.0366	0.0118	0.0373	0.015	0.0094	0.037	0.0117	0.1202	0.0191	0.1239	0.0206	0.0201	0.0048	0.0185	0.0026	0.0083	0.0043	0.0062	0.0077	0.0079	0.0029	0.0074	0.013	0.0082	0.0081	0.007	0.0066	0.0114	0.011
TF30,Zm00001d016861,Alfin-like,30_r2.s.r.bam	0.0606	0.0711	0.0333	0.0607	0.0294	0.0616	0.051	0.0277	0.0426	0.0449	0.0268	0.0315	0.0307	0.0381	0.0301	0.0323	0.0391	0.0219	0.0083	0.0392	0.0348	0.0108	0.0343	0.0154	0.0071	0.0375	0.0087	0.116	0.014	0.1264	0.0141	0.0142	0.0032	0.0169	0.0033	0.0087	0.0037	0.0058	0.0044	0.0045	0.0036	0.0071	0.0097	0.0021	0.002	0.0049	0.0046	0.0079	0.0079
TF21,Zm00001d000184,MYBR,21_r1.s.r.bam	0.0411	0.05	0.0359	0.0574	0.0231	0.0486	0.057	0.0256	0.0595	0.0586	0.0334	0.0428	0.0262	0.0456	0.031	0.0407	0.0505	0.0259	0.0074	0.0308	0.0332	0.0108	0.0351	0.0132	0.011	0.036	0.0176	0.1133	0.0275	0.1112	0.0329	0.0313	0.0032	0.0152	0.002	0.0083	0.0019	0.0031	0.0055	0.0054	0.0023	0.006	0.0097	0.0018	0.0019	0.0034	0.003	0.0123	0.0092
TF21,Zm00001d000184,MYBR,21_r2.s.r.bam	0.0612	0.0729	0.0417	0.0697	0.0317	0.0657	0.065	0.0329	0.0663	0.073	0.034	0.0448	0.0338	0.0466	0.0347	0.0404	0.0551	0.0301	0.009	0.0419	0.0415	0.0133	0.0408	0.0172	0.011	0.0484	0.0254	0.1308	0.0401	0.1374	0.0496	0.0469	0.0035	0.02	0.0025	0.0114	0.0026	0.004	0.0054	0.0054	0.003	0.0078	0.011	0.0025	0.0024	0.0034	0.003	0.0175	0.0097
TF117,Zm00001d052229,EREB,117_r1.s.r.bam	0.0372	0.0417	0.02	0.034	0.0214	0.0484	0.0394	0.0217	0.029	0.0284	0.0328	0.0271	0.0207	0.0241	0.0236	0.0264	0.0291	0.0165	0.008	0.0334	0.0273	0.0083	0.027	0.0106	0.0065	0.0388	0.0117	0.0892	0.0183	0.0949	0.0216	0.0211	0.0026	0.0128	0.0015	0.0077	0.0031	0.0055	0.0027	0.0031	0.003	0.0067	0.0078	0.002	0.0017	0.0026	0.0024	0.0085	0.006
TF117,Zm00001d052229,EREB,117_r2.s.r.bam	0.038	0.0427	0.0205	0.0349	0.022	0.0498	0.0408	0.0224	0.0302	0.0295	0.0338	0.0279	0.0215	0.025	0.0245	0.0272	0.0301	0.0172	0.0081	0.0344	0.0284	0.0087	0.0279	0.0109	0.0067	0.0397	0.0119	0.092	0.0189	0.0978	0.022	0.0216	0.0028	0.0134	0.0016	0.0079	0.0039	0.0065	0.0034	0.0039	0.0031	0.0074	0.0076	0.0021	0.0018	0.0033	0.0031	0.0087	0.0062
TF106,Zm00001d020267,EREB,106_r1.s.r.bam	0.0244	0.0289	0.0331	0.0495	0.0168	0.0358	0.0524	0.0186	0.056	0.0426	0.0402	0.049	0.0216	0.0532	0.0292	0.0484	0.0521	0.0244	0.0067	0.0247	0.0294	0.0093	0.0344	0.01	0.0132	0.027	0.0088	0.1161	0.0136	0.1009	0.0138	0.0138	0.0025	0.0095	0.0014	0.0048	0.0026	0.0049	0.0055	0.0053	0.0039	0.0048	0.0083	0.0016	0.0015	0.0025	0.0022	0.0067	0.0104
TF106,Zm00001d020267,EREB,106_r2.s.r.bam	0.0451	0.0513	0.0177	0.0341	0.0225	0.0479	0.0378	0.0258	0.0202	0.0248	0.0188	0.0172	0.0205	0.0159	0.0206	0.017	0.0209	0.0143	0.0078	0.0356	0.0277	0.0076	0.0224	0.0109	0.0038	0.034	0.0094	0.0734	0.0151	0.0868	0.0175	0.0172	0.0017	0.0132	0.0068	0.0119	0.0027	0.0051	0.0018	0.002	0.0056	0.0054	0.0119	0.0017	0.0016	0.002	0.0018	0.0076	0.0037
TF55,Zm00001d041576,MYB,55_r1.s.r.bam	0.1391	0.1656	0.0696	0.126	0.0715	0.1567	0.1252	0.0744	0.1009	0.1112	0.0512	0.0473	0.0643	0.0596	0.0668	0.0545	0.0711	0.0501	0.0334	0.1413	0.1132	0.0276	0.0744	0.0345	0.0112	0.0801	0.0174	0.2276	0.027	0.2691	0.0261	0.0261	0.0052	0.0522	0.0058	0.0206	0.006	0.011	0.0084	0.0085	0.009	0.0151	0.0197	0.0045	0.005	0.0065	0.006	0.0161	0.0109
TF55,Zm00001d041576,MYB,55_r2.s.r.bam	0.0144	0.0168	0.0068	0.0116	0.007	0.0158	0.0114	0.0076	0.0083	0.0095	0.0044	0.0037	0.0068	0.0049	0.0061	0.0045	0.0061	0.0042	0.0031	0.0132	0.0116	0.0034	0.0069	0.0034	0.0008	0.0097	0.0017	0.0202	0.0027	0.0251	0.0026	0.0026	0.0006	0.005	0.0009	0.0024	0.0013	0.0021	0.0006	0.0007	0.0019	0.0016	0.002	0.0005	0.0005	0.0006	0.0006	0.0016	0.001
TF58,Zm00001d015407,GLK,58_r1.s.r.bam	0.0357	0.0394	0.0217	0.0364	0.0138	0.0231	0.0237	0.011	0.0229	0.0224	0.0151	0.0288	0.0177	0.0277	0.0108	0.0179	0.0319	0.0127	0.0016	0.0133	0.0152	0.0072	0.0173	0.0085	0.0064	0.0318	0.0199	0.0625	0.0318	0.0632	0.043	0.0404	0.0011	0.0043	0.0005	0.0044	0.0006	0.0007	0.0021	0.0022	0.0014	0.0033	0.0046	0.001	0.0006	0.0008	0.0006	0.0123	0.0058
TF58,Zm00001d015407,GLK,58_r2.s.r.bam	0.12	0.1352	0.1159	0.1812	0.0538	0.0863	0.1334	0.0427	0.1542	0.1302	0.0997	0.1804	0.0782	0.1765	0.0612	0.1221	0.1872	0.0725	0.0065	0.0463	0.071	0.0348	0.0945	0.0371	0.0434	0.1282	0.1019	0.3424	0.1616	0.3001	0.2171	0.2033	0.0053	0.0134	0.0016	0.0161	0.0024	0.0025	0.0136	0.013	0.0045	0.0145	0.0213	0.0041	0.0025	0.0041	0.0027	0.0625	0.0352
TF29,Zm00001d007068,Orphan,29_r1.s.r.bam	0.0531	0.0618	0.0893	0.1297	0.0324	0.0668	0.1238	0.0359	0.1502	0.1119	0.0957	0.1345	0.0522	0.1473	0.0608	0.1195	0.1495	0.0633	0.0095	0.039	0.063	0.0247	0.0838	0.0248	0.0359	0.0725	0.033	0.2809	0.0513	0.2335	0.0621	0.0593	0.0054	0.0177	0.0021	0.0117	0.0027	0.004	0.014	0.0137	0.0022	0.0118	0.016	0.0034	0.0029	0.0043	0.0034	0.0218	0.029
TF29,Zm00001d007068,Orphan,29_r2.s.r.bam	0.0163	0.0198	0.0357	0.0514	0.0112	0.0186	0.0436	0.011	0.065	0.0426	0.0368	0.0542	0.0199	0.0605	0.0228	0.047	0.0586	0.0234	0.0028	0.0101	0.0223	0.0092	0.0322	0.009	0.0147	0.021	0.0172	0.099	0.0266	0.0794	0.0328	0.0309	0.002	0.0048	0.0005	0.0025	0.0007	0.001	0.0056	0.0049	0.0006	0.0035	0.0052	0.0009	0.0009	0.0016	0.0012	0.0111	0.0112
TF61,Zm00001d046925,C2C2-COL,61_r1.s.r.bam	0.027	0.0324	0.0547	0.0782	0.0195	0.0385	0.0784	0.0222	0.0928	0.0695	0.0614	0.0878	0.0312	0.0926	0.0451	0.0797	0.092	0.0384	0.0054	0.022	0.0372	0.015	0.0512	0.0144	0.0232	0.0423	0.026	0.1755	0.0409	0.1409	0.0497	0.047	0.0034	0.0094	0.0013	0.0064	0.0027	0.0039	0.0087	0.0085	0.0017	0.0073	0.011	0.0019	0.0017	0.0032	0.0026	0.0171	0.0183
TF61,Zm00001d046925,C2C2-COL,61_r2.s.r.bam	0.0535	0.0628	0.0612	0.0929	0.0311	0.0644	0.0937	0.0349	0.0975	0.0808	0.0632	0.0874	0.0405	0.0923	0.0588	0.0837	0.0954	0.0435	0.0088	0.0401	0.0491	0.0178	0.0596	0.0198	0.0228	0.0593	0.0294	0.2033	0.0465	0.1813	0.056	0.0533	0.004	0.0175	0.0022	0.0104	0.0035	0.0056	0.0097	0.0095	0.0034	0.0097	0.0124	0.0028	0.0026	0.0042	0.0036	0.0203	0.0185
TF191,Zm00001d029963,MYBR,191_r1.s.r.bam	0.0561	0.0659	0.0739	0.1111	0.0305	0.0621	0.102	0.0332	0.1221	0.1003	0.0733	0.1031	0.0454	0.115	0.0501	0.0915	0.1148	0.0507	0.0083	0.0375	0.0526	0.0195	0.0666	0.021	0.027	0.0586	0.0245	0.2291	0.0379	0.1962	0.0446	0.0429	0.0046	0.0158	0.0024	0.0099	0.0019	0.0031	0.011	0.0106	0.0026	0.0088	0.0138	0.0026	0.0023	0.0036	0.003	0.0168	0.0219
TF191,Zm00001d029963,MYBR,191_r2.s.r.bam	0.0635	0.0741	0.0482	0.0791	0.0343	0.0697	0.0754	0.035	0.0719	0.0693	0.0424	0.0564	0.0363	0.0587	0.0373	0.0479	0.0645	0.0344	0.0162	0.0671	0.1961	0.1588	0.0468	0.019	0.0138	0.0482	0.0276	0.1458	0.0438	0.147	0.0543	0.0512	0.0034	0.0225	0.0024	0.0099	0.0022	0.0037	0.0056	0.0055	0.0029	0.0072	0.0109	0.0021	0.0022	0.003	0.0025	0.0189	0.0112
TF123,Zm00001d026542,GLK,123_r1.s.r.bam	0.1654	0.1994	0.0907	0.1582	0.0698	0.1407	0.1085	0.0667	0.1074	0.1218	0.041	0.0471	0.0742	0.0673	0.0585	0.0472	0.0724	0.051	0.0184	0.0931	0.0851	0.0221	0.0641	0.0325	0.0095	0.0638	0.0258	0.2043	0.0409	0.2435	0.0456	0.0437	0.0057	0.0496	0.0054	0.02	0.0047	0.0081	0.01	0.0093	0.0096	0.0122	0.0192	0.0037	0.0041	0.0048	0.0042	0.0203	0.0098
TF123,Zm00001d026542,GLK,123_r2.s.r.bam	0.0399	0.0483	0.0317	0.0496	0.0177	0.0361	0.0387	0.0183	0.0426	0.0417	0.0207	0.0263	0.0214	0.0331	0.0205	0.0265	0.0346	0.0195	0.0044	0.0221	0.0245	0.0073	0.0233	0.0094	0.0065	0.0197	0.0072	0.0771	0.0113	0.0777	0.0121	0.0118	0.0021	0.0125	0.0014	0.0057	0.0012	0.0024	0.0039	0.0038	0.0019	0.0037	0.0058	0.0011	0.0011	0.0015	0.0013	0.0056	0.0056
TF177,Zm00001d002799,HB,177_r1.s.r.bam	0.0489	0.0582	0.0388	0.0631	0.0224	0.0452	0.0512	0.0231	0.0539	0.0512	0.0306	0.0411	0.0284	0.048	0.026	0.0378	0.054	0.0285	0.0057	0.0285	0.0306	0.0104	0.0338	0.0133	0.0103	0.032	0.0123	0.1122	0.0196	0.1103	0.0221	0.0213	0.0023	0.0129	0.0017	0.0064	0.002	0.003	0.0049	0.0049	0.0023	0.0061	0.008	0.0016	0.0015	0.0028	0.0024	0.0093	0.0093
TF177,Zm00001d002799,HB,177_r2.s.r.bam	0.1554	0.1883	0.097	0.1671	0.066	0.1304	0.1245	0.0683	0.1254	0.1371	0.0571	0.0721	0.0762	0.093	0.0624	0.0669	0.1173	0.074	0.0179	0.0868	0.0828	0.0255	0.0773	0.0368	0.0158	0.0708	0.0247	0.251	0.0389	0.2764	0.0422	0.0408	0.0063	0.0434	0.0054	0.0168	0.0052	0.0079	0.0094	0.0086	0.0069	0.0135	0.0197	0.004	0.0043	0.0083	0.0076	0.02	0.016
TF183,Zm00001d048623,MYB,183_r1.s.r.bam	0.0495	0.0586	0.0262	0.0468	0.0254	0.0565	0.0435	0.0252	0.0369	0.0386	0.0205	0.02	0.0234	0.0241	0.0245	0.0224	0.0259	0.0174	0.0112	0.0462	0.0394	0.0093	0.0286	0.012	0.0048	0.0281	0.0072	0.0843	0.0113	0.0963	0.0112	0.0111	0.0022	0.0178	0.002	0.0071	0.0025	0.0044	0.0035	0.0038	0.0033	0.0058	0.008	0.0021	0.0022	0.0022	0.002	0.0069	0.005
TF183,Zm00001d048623,MYB,183_r2.s.r.bam	0.1176	0.1407	0.072	0.1243	0.0624	0.1363	0.1189	0.0637	0.1096	0.1082	0.0584	0.0628	0.0594	0.0746	0.0641	0.0661	0.0791	0.0484	0.0289	0.115	0.1022	0.0248	0.074	0.031	0.0154	0.0694	0.0193	0.2289	0.0299	0.25	0.0304	0.0299	0.0057	0.0453	0.0048	0.0175	0.0053	0.0093	0.0084	0.0085	0.0078	0.0129	0.0188	0.004	0.0044	0.0056	0.0049	0.0168	0.0139
TF163,Zm00001d027846,C2C2-DOF,163_r1.s.r.bam	0.0358	0.0425	0.0437	0.0652	0.0187	0.0378	0.0571	0.0198	0.0644	0.0533	0.0407	0.0543	0.0278	0.0614	0.028	0.0491	0.0617	0.0278	0.0055	0.0217	0.0299	0.0114	0.0369	0.0122	0.0142	0.0338	0.0141	0.1254	0.0218	0.1086	0.0258	0.0248	0.0029	0.0097	0.002	0.0063	0.0028	0.0036	0.0056	0.0053	0.0014	0.0052	0.0078	0.0015	0.0014	0.0035	0.0031	0.0098	0.012
TF163,Zm00001d027846,C2C2-DOF,163_r2.s.r.bam	0.0355	0.0471	0.1291	0.1842	0.0232	0.0386	0.1544	0.0277	0.2096	0.1509	0.1318	0.1974	0.0609	0.2264	0.0738	0.17	0.2041	0.0786	0.0041	0.0163	0.0618	0.0276	0.1	0.0234	0.0527	0.0548	0.0322	0.3605	0.0489	0.255	0.0566	0.0539	0.0061	0.0058	0.0009	0.0037	0.0008	0.0013	0.0178	0.016	0.0008	0.0078	0.015	0.0022	0.002	0.0036	0.0024	0.02	0.0393
TF66,Zm00001d020492,WRKY,66_r1.s.r.bam	0.043	0.0513	0.0323	0.0525	0.028	0.0617	0.0576	0.0276	0.0516	0.0478	0.0307	0.0353	0.025	0.0388	0.0288	0.0357	0.0443	0.0245	0.0086	0.0353	0.0371	0.0103	0.0343	0.0131	0.009	0.0328	0.0123	0.1069	0.0197	0.1107	0.0218	0.0209	0.0031	0.0191	0.0022	0.0082	0.0026	0.0041	0.0046	0.0047	0.0025	0.0066	0.0088	0.0019	0.0023	0.0029	0.0026	0.0098	0.0082
TF66,Zm00001d020492,WRKY,66_r2.s.r.bam	0.0925	0.1113	0.113	0.1699	0.0539	0.1148	0.1604	0.0567	0.1812	0.1456	0.108	0.1443	0.069	0.1642	0.0769	0.1327	0.1672	0.0766	0.0167	0.0672	0.0877	0.0295	0.1012	0.0326	0.0377	0.0828	0.0283	0.3419	0.0436	0.3029	0.0479	0.0466	0.0072	0.0329	0.0039	0.0158	0.0032	0.0053	0.0152	0.0146	0.0042	0.0142	0.0209	0.0045	0.0045	0.0057	0.0046	0.0204	0.0309
TF171,Zm00001d017726,GLK,171_r1.s.r.bam	0.1749	0.2072	0.093	0.1631	0.068	0.1381	0.1036	0.0636	0.0918	0.1031	0.0466	0.0554	0.0804	0.0771	0.0549	0.0533	0.077	0.0492	0.0167	0.0876	0.0788	0.0229	0.0673	0.0337	0.0108	0.0728	0.0189	0.2215	0.0295	0.2575	0.0303	0.03	0.0064	0.0407	0.0043	0.0176	0.0071	0.0107	0.0079	0.0082	0.0112	0.0133	0.0216	0.0062	0.0059	0.0056	0.005	0.0176	0.015
TF171,Zm00001d017726,GLK,171_r2.s.r.bam	0.1797	0.214	0.0982	0.1743	0.0661	0.1224	0.0961	0.0564	0.0852	0.1014	0.0429	0.0679	0.081	0.0866	0.0493	0.0499	0.0814	0.0472	0.0126	0.0749	0.0692	0.0226	0.0629	0.0332	0.0134	0.0681	0.0391	0.2109	0.062	0.2384	0.076	0.0716	0.0047	0.0338	0.0034	0.0132	0.0037	0.006	0.0078	0.0073	0.0087	0.0116	0.0179	0.0036	0.0035	0.0046	0.0041	0.0278	0.0134
TF170,Zm00001d044232,ELF3,170_r1.s.r.bam	0.0808	0.0967	0.0511	0.0854	0.0486	0.1121	0.1132	0.0623	0.0875	0.0869	0.0531	0.0461	0.0437	0.0489	0.0571	0.0543	0.0647	0.0431	0.0213	0.0774	0.0707	0.0185	0.0615	0.026	0.012	0.0683	0.0169	0.1866	0.0266	0.2097	0.0277	0.0272	0.0067	0.0422	0.0049	0.0194	0.0093	0.0133	0.0079	0.0085	0.0049	0.0128	0.0167	0.0045	0.0051	0.01	0.0094	0.015	0.0118
TF170,Zm00001d044232,ELF3,170_r2.s.r.bam	0.0919	0.11	0.0677	0.1124	0.0373	0.0732	0.0802	0.0371	0.0803	0.0765	0.0464	0.0649	0.0496	0.0774	0.0406	0.0549	0.077	0.0387	0.0089	0.045	0.0522	0.0206	0.053	0.0244	0.0153	0.0536	0.022	0.1715	0.0348	0.1725	0.0415	0.0395	0.0034	0.0206	0.0023	0.0099	0.003	0.0044	0.0071	0.007	0.0044	0.0087	0.0134	0.0025	0.0023	0.009	0.0085	0.019	0.0175
TF221,Zm00001d020025,bZIP,221_r1.s.r.bam	0.0727	0.0894	0.0869	0.1317	0.043	0.0897	0.1281	0.0477	0.1403	0.1157	0.0835	0.1125	0.0545	0.1265	0.0654	0.104	0.1246	0.0586	0.0139	0.0614	0.0689	0.0225	0.0793	0.026	0.0294	0.0627	0.0276	0.2719	0.0423	0.2442	0.0477	0.046	0.0057	0.0281	0.0031	0.0117	0.0038	0.0063	0.0119	0.0113	0.005	0.0112	0.0167	0.0035	0.0037	0.0056	0.0048	0.0205	0.0237
TF221,Zm00001d020025,bZIP,221_r2.s.r.bam	0.1267	0.1512	0.0602	0.1108	0.0641	0.138	0.1071	0.0664	0.0803	0.0949	0.0403	0.0381	0.0567	0.0479	0.0602	0.0451	0.0592	0.0437	0.0208	0.0968	0.0766	0.0192	0.0617	0.0302	0.0082	0.0716	0.0183	0.1988	0.0284	0.239	0.0296	0.0295	0.0052	0.047	0.0051	0.0184	0.0056	0.0096	0.0068	0.0068	0.0082	0.0136	0.0176	0.0047	0.0053	0.0061	0.0057	0.0167	0.0091
TF25,Zm00001d042907,GRAS,25_r1.s.r.bam	0.0519	0.0612	0.0676	0.1003	0.0299	0.0666	0.0986	0.0333	0.1105	0.0852	0.0698	0.0926	0.0422	0.1057	0.0496	0.0899	0.1073	0.0478	0.0084	0.0366	0.0506	0.0187	0.0662	0.0209	0.0246	0.0581	0.0173	0.2213	0.0264	0.1929	0.0292	0.0289	0.0037	0.0149	0.0018	0.0096	0.0033	0.0051	0.0095	0.0094	0.0031	0.01	0.014	0.0038	0.0036	0.0064	0.0059	0.0125	0.0209
TF25,Zm00001d042907,GRAS,25_r2.s.r.bam	0.1245	0.147	0.0697	0.1222	0.0621	0.1345	0.1188	0.065	0.0949	0.0999	0.053	0.0608	0.061	0.0726	0.0604	0.0645	0.0851	0.0513	0.0188	0.0848	0.0752	0.0227	0.0738	0.0334	0.014	0.0815	0.0218	0.2404	0.0341	0.2654	0.0379	0.0376	0.0045	0.0389	0.0052	0.0183	0.0075	0.0114	0.0077	0.008	0.0073	0.015	0.0195	0.0064	0.0067	0.0099	0.0095	0.0183	0.0147
TF128,Zm00001d032265,WRKY,128_r1.s.r.bam	0.0882	0.1061	0.0582	0.1002	0.0516	0.1132	0.1062	0.0531	0.0899	0.0883	0.0549	0.0624	0.0473	0.071	0.0533	0.0701	0.0777	0.0447	0.0163	0.0721	0.0675	0.0189	0.0637	0.0253	0.0155	0.0602	0.0162	0.2094	0.025	0.2227	0.0255	0.0253	0.0041	0.0327	0.0038	0.0133	0.0049	0.0085	0.0082	0.0081	0.0057	0.0112	0.0143	0.0036	0.004	0.0052	0.0048	0.0138	0.0137
TF128,Zm00001d032265,WRKY,128_r2.s.r.bam	0.0929	0.1105	0.0508	0.0911	0.0512	0.1135	0.0936	0.0503	0.0752	0.0782	0.0437	0.0481	0.0449	0.0563	0.0465	0.0565	0.0653	0.0394	0.0161	0.0729	0.0637	0.0174	0.0566	0.0242	0.0115	0.0614	0.0145	0.1869	0.0223	0.2102	0.0234	0.0233	0.0033	0.0324	0.0041	0.0145	0.0042	0.0074	0.0073	0.0072	0.0057	0.0113	0.0137	0.0035	0.0037	0.0048	0.0043	0.0126	0.0114
TF152,Zm00001d020595,EREB,152_r1.s.r.bam	0.0599	0.0702	0.0535	0.0865	0.0376	0.0834	0.0955	0.0428	0.0889	0.0791	0.0633	0.073	0.0409	0.0761	0.051	0.0699	0.0771	0.0401	0.0176	0.0588	0.0568	0.0166	0.0592	0.0203	0.0184	0.0568	0.0185	0.1933	0.0299	0.1885	0.0318	0.0311	0.0072	0.027	0.0032	0.0121	0.0094	0.0143	0.0077	0.0082	0.005	0.0103	0.0164	0.0035	0.0036	0.0065	0.0059	0.0149	0.0157
TF152,Zm00001d020595,EREB,152_r2.s.r.bam	0.0657	0.0778	0.0511	0.0851	0.0374	0.0829	0.0898	0.0421	0.082	0.0761	0.0522	0.0604	0.0393	0.0674	0.0477	0.0592	0.0673	0.0367	0.0161	0.059	0.0542	0.0149	0.054	0.0195	0.0154	0.0496	0.0131	0.1786	0.0201	0.18	0.0199	0.0199	0.0059	0.0271	0.0028	0.0106	0.0058	0.0094	0.0066	0.0067	0.0049	0.0097	0.0141	0.0026	0.0028	0.0056	0.0052	0.0109	0.0123
TF140,Zm00001d048208,EREB,140_r1.s.r.bam	0.0682	0.0787	0.0723	0.1113	0.0401	0.0851	0.1122	0.0413	0.1146	0.0936	0.0821	0.1076	0.0496	0.1124	0.0568	0.0944	0.1166	0.052	0.0124	0.0569	0.0626	0.022	0.0739	0.0247	0.0275	0.0795	0.0303	0.2574	0.0476	0.233	0.0572	0.0551	0.005	0.0207	0.0023	0.0128	0.0044	0.0076	0.0099	0.0099	0.0046	0.0125	0.017	0.004	0.0034	0.0045	0.0037	0.0207	0.0226
TF24,Zm00001d020954,C3H,24_r1.s.r.bam	0.1054	0.1215	0.074	0.1213	0.0544	0.1192	0.1199	0.0592	0.1107	0.1031	0.0738	0.0808	0.0623	0.0894	0.0652	0.0833	0.1019	0.0539	0.0207	0.0786	0.0745	0.0262	0.0797	0.0326	0.0195	0.0937	0.0208	0.2592	0.033	0.2661	0.0356	0.0357	0.009	0.0359	0.005	0.0198	0.0118	0.0154	0.0097	0.0102	0.0058	0.0152	0.0255	0.005	0.0046	0.0166	0.0156	0.0183	0.022
TF90,Zm00001d039077,EREB,90_r1.s.r.bam	0.087	0.0954	0.058	0.0934	0.0433	0.1031	0.0926	0.0436	0.084	0.0741	0.0649	0.0731	0.0515	0.0786	0.0508	0.074	0.092	0.0456	0.0128	0.063	0.0589	0.0208	0.0691	0.0264	0.019	0.0986	0.0202	0.2321	0.0324	0.2352	0.0373	0.0371	0.0047	0.0227	0.0032	0.0186	0.0073	0.0111	0.0095	0.011	0.0055	0.0168	0.0187	0.0055	0.0043	0.0071	0.0064	0.0155	0.0202
TF90,Zm00001d039077,EREB,90_r2.s.r.bam	0.1416	0.1728	0.2237	0.3334	0.0846	0.1751	0.3273	0.1016	0.3689	0.2862	0.2455	0.3284	0.13	0.3629	0.1562	0.2922	0.3516	0.1523	0.0282	0.1131	0.1583	0.0574	0.2033	0.0599	0.0855	0.1528	0.0522	0.7218	0.0793	0.603	0.086	0.0844	0.0138	0.0478	0.0057	0.0239	0.0107	0.0163	0.0305	0.0293	0.0082	0.0252	0.0385	0.0079	0.0076	0.0109	0.0088	0.036	0.0669
TF196,Zm00001d009599,MYBR,196_r1.s.r.bam	0.1068	0.1265	0.0939	0.1493	0.0564	0.1077	0.1291	0.0558	0.1317	0.1219	0.084	0.1198	0.069	0.1198	0.063	0.0955	0.1287	0.062	0.0182	0.0689	0.0776	0.0293	0.084	0.0336	0.0282	0.0849	0.0611	0.2756	0.0985	0.2673	0.1229	0.1152	0.008	0.0314	0.0043	0.016	0.0077	0.0102	0.0114	0.0112	0.005	0.0134	0.0208	0.0048	0.0046	0.0114	0.0104	0.0422	0.0253
TF196,Zm00001d009599,MYBR,196_r2.s.r.bam	0.2561	0.3036	0.2668	0.4157	0.1264	0.2602	0.3737	0.1398	0.3907	0.3284	0.2478	0.3394	0.1776	0.3893	0.1797	0.3065	0.383	0.1731	0.0335	0.1606	0.1927	0.0705	0.2385	0.083	0.0872	0.2127	0.0606	0.8486	0.0925	0.7639	0.1018	0.1008	0.0138	0.063	0.0097	0.0357	0.0099	0.016	0.0342	0.0334	0.0131	0.0352	0.0513	0.0119	0.0106	0.0151	0.0128	0.0455	0.0744
TF69,Zm00001d033050,ZIM,69_r1.s.r.bam	0.064	0.0749	0.065	0.0991	0.0403	0.0887	0.1148	0.0476	0.1111	0.0942	0.0713	0.0872	0.046	0.0917	0.055	0.0826	0.1027	0.0516	0.0151	0.056	0.0642	0.021	0.0697	0.024	0.0227	0.0662	0.0297	0.2229	0.0469	0.2121	0.055	0.0526	0.0067	0.0293	0.0032	0.0142	0.0063	0.0089	0.0101	0.0101	0.0034	0.0128	0.0168	0.0036	0.0039	0.0076	0.0069	0.0216	0.0192
TF69,Zm00001d033050,ZIM,69_r2.s.r.bam	0.2818	0.3395	0.1915	0.323	0.1483	0.3213	0.3568	0.1877	0.2945	0.2948	0.1655	0.1802	0.1494	0.2096	0.1734	0.186	0.2385	0.1436	0.0505	0.2172	0.2019	0.0559	0.1938	0.0802	0.0451	0.1866	0.0489	0.6487	0.0751	0.6944	0.0743	0.0742	0.0176	0.1121	0.0132	0.0461	0.0188	0.0286	0.0275	0.0262	0.0164	0.0344	0.0453	0.012	0.0135	0.0223	0.0209	0.0425	0.0384
TF59,Zm00001d027901,ZIM,59_r1.s.r.bam	0.232	0.2629	0.2139	0.3269	0.127	0.2943	0.3504	0.1443	0.3423	0.2855	0.2285	0.2767	0.1541	0.306	0.1745	0.2729	0.3399	0.1645	0.0363	0.1772	0.1929	0.0656	0.2298	0.0793	0.0741	0.2631	0.0602	0.7754	0.0922	0.74	0.1042	0.104	0.0172	0.0764	0.0103	0.0524	0.0146	0.0224	0.0317	0.0334	0.0125	0.0436	0.0526	0.0145	0.0127	0.0195	0.0173	0.0454	0.0666
TF59,Zm00001d027901,ZIM,59_r2.s.r.bam	0.229	0.2676	0.2191	0.3394	0.1265	0.2862	0.3589	0.1467	0.3569	0.3009	0.2227	0.2756	0.1513	0.3117	0.1735	0.2663	0.3381	0.1651	0.036	0.1748	0.1958	0.064	0.2246	0.0773	0.0726	0.228	0.0577	0.7607	0.0855	0.7231	0.0938	0.0936	0.0171	0.0818	0.0093	0.0455	0.014	0.0208	0.032	0.032	0.0118	0.0394	0.0507	0.0125	0.0118	0.0175	0.0154	0.0426	0.0621
TF124,Zm00001d005892,EREB,124_r1.s.r.bam	0.2077	0.2501	0.2478	0.3824	0.1235	0.2632	0.3852	0.1402	0.4054	0.3304	0.2663	0.341	0.1612	0.3816	0.1991	0.321	0.3721	0.1744	0.0436	0.1729	0.2014	0.0665	0.2405	0.0761	0.0899	0.191	0.0592	0.8338	0.0902	0.7403	0.0936	0.0928	0.0196	0.0765	0.0091	0.0341	0.0158	0.0274	0.0389	0.0379	0.0143	0.0348	0.058	0.0144	0.0143	0.0166	0.0144	0.0486	0.0753
TF100,Zm00001d034417,GNAT,100_r2.s.r.bam	0.2442	0.2924	0.2586	0.4053	0.123	0.2524	0.364	0.1338	0.3864	0.3245	0.2415	0.331	0.1711	0.38	0.1762	0.2967	0.3692	0.1676	0.0324	0.1565	0.1882	0.0674	0.2298	0.0788	0.0843	0.193	0.0594	0.8228	0.0907	0.7392	0.0969	0.0956	0.0145	0.0647	0.0089	0.0323	0.0097	0.0158	0.0321	0.0308	0.013	0.0322	0.0481	0.011	0.0102	0.015	0.0128	0.045	0.0714
TF196,Zm00001d009599,MYBR,196_r2.s.r.bam	0.2561	0.3036	0.2668	0.4157	0.1264	0.2602	0.3737	0.1398	0.3907	0.3284	0.2478	0.3394	0.1776	0.3893	0.1797	0.3065	0.383	0.1731	0.0335	0.1606	0.1927	0.0705	0.2385	0.083	0.0872	0.2127	0.0606	0.8486	0.0925	0.7639	0.1018	0.1008	0.0138	0.063	0.0097	0.0357	0.0099	0.016	0.0342	0.0334	0.0131	0.0352	0.0513	0.0119	0.0106	0.0151	0.0128	0.0455	0.0744
TF124,Zm00001d005892,EREB,124_r2.s.r.bam	0.2636	0.3165	0.2223	0.3636	0.1503	0.3192	0.3736	0.1659	0.3479	0.3132	0.2231	0.2675	0.1676	0.3039	0.1943	0.2602	0.3025	0.1578	0.054	0.2171	0.2124	0.0634	0.2261	0.0822	0.0682	0.1954	0.0565	0.7755	0.0884	0.7537	0.0879	0.0876	0.0186	0.0968	0.0119	0.0403	0.0193	0.0325	0.032	0.031	0.0186	0.0355	0.0522	0.0126	0.013	0.0186	0.0168	0.047	0.057
TF219,Zm00001d005578,bZIP,219_r1.s.r.bam	0.1537	0.1875	0.2406	0.3545	0.0878	0.1819	0.3335	0.1019	0.3954	0.2987	0.2448	0.3373	0.1489	0.3932	0.1631	0.3085	0.3719	0.1604	0.0251	0.1112	0.1614	0.0597	0.2157	0.0633	0.0903	0.1589	0.0543	0.752	0.0813	0.627	0.0874	0.086	0.0131	0.0454	0.0056	0.0238	0.0077	0.0118	0.0402	0.0391	0.0087	0.0268	0.0405	0.0085	0.0081	0.0116	0.0094	0.0381	0.0712
TF219,Zm00001d005578,bZIP,219_r2.s.r.bam	0.1854	0.2208	0.1166	0.2031	0.0996	0.2113	0.205	0.106	0.1706	0.1715	0.1017	0.1225	0.0998	0.138	0.1075	0.1201	0.1501	0.0855	0.0312	0.1443	0.127	0.0374	0.1226	0.0518	0.0296	0.1305	0.0448	0.4158	0.0702	0.4407	0.0793	0.0769	0.0091	0.0637	0.0077	0.0279	0.0101	0.016	0.0139	0.014	0.0123	0.0237	0.0302	0.0083	0.0087	0.0109	0.01	0.0356	0.0269
TF100,Zm00001d034417,GNAT,100_r1.s.r.bam	0.178	0.2139	0.2555	0.3829	0.0959	0.1965	0.3496	0.1063	0.4017	0.3139	0.2564	0.3605	0.1524	0.4089	0.1674	0.3216	0.3956	0.1686	0.0238	0.1147	0.1676	0.0646	0.2258	0.069	0.0942	0.1791	0.0574	0.813	0.0871	0.6817	0.0957	0.0942	0.0145	0.0453	0.0066	0.0267	0.0079	0.0124	0.0349	0.0336	0.0095	0.0286	0.0442	0.0086	0.0074	0.0116	0.0092	0.0409	0.0779
TF127,Zm00001d027900,ZIM,127_r1.s.r.bam	0.1723	0.2076	0.1735	0.2706	0.1016	0.2224	0.299	0.1252	0.2894	0.2486	0.1777	0.2175	0.1159	0.2415	0.1385	0.2065	0.2602	0.1311	0.035	0.1455	0.1622	0.0507	0.1751	0.061	0.0563	0.1507	0.0448	0.5885	0.0684	0.5583	0.0728	0.0717	0.0143	0.0744	0.0102	0.0349	0.0128	0.0197	0.025	0.0245	0.0096	0.0271	0.0375	0.0089	0.0095	0.0119	0.0103	0.034	0.0464
TF16,Zm00001d018571,bZIP,16_r1.s.r.bam	0.1566	0.1766	0.137	0.2113	0.0781	0.1739	0.204	0.0824	0.2046	0.1736	0.1374	0.179	0.101	0.1961	0.102	0.1668	0.2163	0.0998	0.0209	0.106	0.1154	0.0418	0.139	0.0495	0.0463	0.1686	0.0468	0.4824	0.073	0.4576	0.0882	0.0863	0.0089	0.0417	0.0054	0.0308	0.0083	0.0123	0.0185	0.0196	0.008	0.0264	0.0347	0.0091	0.0075	0.0104	0.009	0.0328	0.042
TF16,Zm00001d018571,bZIP,16_r2.s.r.bam	0.2656	0.3009	0.1812	0.295	0.1308	0.2942	0.2899	0.1359	0.2626	0.2425	0.1707	0.2082	0.1489	0.2333	0.1449	0.2014	0.2713	0.1374	0.0372	0.1867	0.1774	0.0597	0.1928	0.0759	0.0529	0.2524	0.058	0.6644	0.0909	0.6791	0.1064	0.1051	0.0119	0.0758	0.009	0.0498	0.0124	0.0188	0.0244	0.0259	0.014	0.0409	0.0497	0.0135	0.0113	0.0148	0.0129	0.044	0.0519
TF104,Zm00001d030891,GLK,104_r1.s.r.bam	0.4043	0.4767	0.1805	0.3361	0.1693	0.3502	0.2382	0.1586	0.1817	0.2262	0.0919	0.098	0.1783	0.1374	0.1264	0.0986	0.1436	0.1002	0.0465	0.2316	0.1871	0.052	0.1526	0.081	0.0176	0.1868	0.044	0.5065	0.068	0.6219	0.0691	0.0688	0.0144	0.101	0.0119	0.0458	0.0167	0.0265	0.0153	0.016	0.0239	0.0332	0.0479	0.0107	0.0105	0.0168	0.0158	0.0401	0.0262
TF104,Zm00001d030891,GLK,104_r2.s.r.bam	0.426	0.5015	0.1808	0.3444	0.1727	0.3543	0.2445	0.1644	0.1704	0.2218	0.0871	0.1007	0.1834	0.1433	0.1259	0.0965	0.1513	0.1013	0.0419	0.2311	0.1813	0.0529	0.1566	0.0861	0.017	0.199	0.0424	0.538	0.0668	0.6599	0.0694	0.0696	0.0119	0.0983	0.0123	0.0448	0.0144	0.0234	0.0167	0.0171	0.024	0.0346	0.0477	0.0112	0.0106	0.0137	0.0126	0.0388	0.0259
TF115,Zm00001d050195,WRKY,115_r1.s.r.bam	0.3658	0.432	0.1549	0.2955	0.181	0.3975	0.2726	0.1744	0.1902	0.2255	0.1018	0.0939	0.1602	0.1232	0.1443	0.1089	0.1485	0.1079	0.0538	0.2552	0.2085	0.0523	0.1654	0.0812	0.0204	0.2029	0.0432	0.5337	0.0666	0.6566	0.0675	0.0679	0.0128	0.1189	0.014	0.0503	0.0167	0.0277	0.017	0.0177	0.0229	0.0367	0.0477	0.0119	0.0127	0.014	0.0129	0.04	0.0249
TF115,Zm00001d050195,WRKY,115_r2.s.r.bam	0.4223	0.4999	0.1891	0.3589	0.1904	0.3873	0.2659	0.1682	0.1922	0.2377	0.104	0.127	0.1854	0.1604	0.1434	0.1156	0.172	0.1125	0.0466	0.2446	0.2032	0.0583	0.1702	0.0895	0.0249	0.2062	0.0729	0.5602	0.1153	0.6768	0.1334	0.128	0.0124	0.11	0.0134	0.0446	0.0152	0.0254	0.0183	0.018	0.0234	0.034	0.0475	0.0102	0.0105	0.0137	0.0125	0.0584	0.0292
TF89,Zm00001d025770,C2C2-COL,89_r1.s.r.bam	0.2937	0.3476	0.1603	0.2831	0.1477	0.3218	0.2984	0.1689	0.2235	0.241	0.1267	0.1332	0.1425	0.1593	0.2147	0.1752	0.1799	0.1142	0.046	0.2162	0.1827	0.0495	0.1661	0.0744	0.0329	0.1965	0.0468	0.5611	0.0736	0.6295	0.0728	0.073	0.0124	0.1013	0.0132	0.0477	0.0175	0.0283	0.0257	0.0253	0.02	0.0354	0.0427	0.0113	0.0118	0.0174	0.0162	0.0419	0.0305
TF89,Zm00001d025770,C2C2-COL,89_r2.s.r.bam	0.2919	0.3496	0.1826	0.3139	0.149	0.3187	0.3231	0.1706	0.264	0.2702	0.1473	0.1662	0.1492	0.1974	0.2238	0.2012	0.2131	0.1275	0.046	0.2124	0.1916	0.0532	0.1787	0.0765	0.0414	0.1882	0.0493	0.6072	0.0763	0.6537	0.0758	0.0757	0.0141	0.1035	0.013	0.0453	0.0156	0.0259	0.0278	0.0269	0.0193	0.0338	0.0439	0.0111	0.0119	0.0165	0.0151	0.0427	0.0358
TF184,Zm00001d032024,MYB,184_r2.s.r.bam	0.3124	0.3668	0.1999	0.3369	0.1527	0.3252	0.3111	0.1617	0.2839	0.2794	0.1568	0.1853	0.1592	0.2126	0.1624	0.1807	0.2417	0.1366	0.0578	0.2521	0.2281	0.0635	0.1953	0.0838	0.0459	0.2198	0.0685	0.6112	0.1078	0.6558	0.1251	0.1212	0.013	0.1106	0.0124	0.0488	0.0151	0.0236	0.0238	0.0234	0.0161	0.0352	0.0524	0.0111	0.0114	0.014	0.0122	0.0524	0.0408
TF85,Zm00001d043205,EREB,85_r1.s.r.bam	0.2441	0.283	0.1489	0.2543	0.1474	0.3379	0.3134	0.1654	0.2397	0.2325	0.1754	0.1728	0.1371	0.1831	0.1711	0.1924	0.2074	0.1253	0.062	0.2338	0.1982	0.0526	0.1898	0.0725	0.0461	0.2176	0.0493	0.6273	0.078	0.6657	0.0804	0.0818	0.0185	0.1008	0.0126	0.0483	0.0257	0.0441	0.0218	0.024	0.0205	0.0395	0.0528	0.0131	0.0134	0.0287	0.027	0.0435	0.0411
TF85,Zm00001d043205,EREB,85_r2.s.r.bam	0.2527	0.3011	0.1627	0.2817	0.1509	0.3321	0.3184	0.1639	0.2609	0.252	0.1752	0.1831	0.1426	0.2021	0.1762	0.1985	0.2113	0.1267	0.0585	0.2299	0.2025	0.0524	0.1893	0.073	0.0477	0.1836	0.0484	0.6319	0.0769	0.6637	0.0753	0.0762	0.0169	0.1027	0.0136	0.0427	0.0275	0.0461	0.0238	0.0244	0.0226	0.0357	0.053	0.0124	0.0135	0.0228	0.0213	0.0446	0.0415
TF184,Zm00001d032024,MYB,184_r1.s.r.bam	0.3199	0.3762	0.1633	0.29	0.1583	0.3538	0.2935	0.1755	0.2341	0.2501	0.1257	0.114	0.1501	0.1374	0.1546	0.1334	0.1706	0.1185	0.0672	0.279	0.2291	0.0557	0.1755	0.0797	0.0274	0.2041	0.0437	0.5369	0.0687	0.6301	0.0696	0.0698	0.0141	0.1255	0.0132	0.0526	0.0189	0.0298	0.0196	0.0202	0.0197	0.0364	0.0514	0.0118	0.0125	0.016	0.0145	0.0399	0.0284
TF125,Zm00001d053859,EREB,125_r1.s.r.bam	0.2838	0.3244	0.1273	0.2338	0.1635	0.3633	0.2732	0.1634	0.187	0.2049	0.1379	0.1356	0.1432	0.1326	0.1529	0.1456	0.169	0.1088	0.0549	0.2435	0.1947	0.0532	0.1768	0.0776	0.0346	0.2452	0.0808	0.5697	0.1291	0.6563	0.1512	0.1466	0.0157	0.1014	0.0129	0.0537	0.0233	0.0389	0.0223	0.0251	0.0232	0.0442	0.0523	0.0157	0.0152	0.0199	0.0187	0.0634	0.0342
TF125,Zm00001d053859,EREB,125_r2.s.r.bam	0.3158	0.3624	0.1345	0.2509	0.1638	0.3717	0.2626	0.1607	0.1771	0.1986	0.1229	0.1104	0.1464	0.1265	0.1451	0.1319	0.1555	0.1048	0.0505	0.2469	0.1936	0.0506	0.1709	0.0772	0.0271	0.2351	0.0461	0.5586	0.0695	0.6567	0.0753	0.0768	0.0128	0.1023	0.0125	0.0519	0.0196	0.0333	0.0178	0.0203	0.0238	0.0414	0.0504	0.0139	0.0133	0.0142	0.0129	0.0412	0.0315
TF97,Zm00001d002762,EREB,97_r1.s.r.bam	0.206	0.2425	0.1076	0.1948	0.113	0.2496	0.2139	0.1213	0.1571	0.1665	0.107	0.1026	0.1042	0.1143	0.1134	0.1112	0.1304	0.0844	0.0424	0.1742	0.14	0.0373	0.1287	0.0546	0.0245	0.1407	0.0329	0.4266	0.0522	0.4748	0.0499	0.0501	0.0145	0.0787	0.0095	0.0319	0.0175	0.0295	0.0129	0.0139	0.0151	0.0277	0.0362	0.0118	0.012	0.0164	0.0154	0.0298	0.0238
TF97,Zm00001d002762,EREB,97_r2.s.r.bam	0.1933	0.2302	0.151	0.2501	0.1099	0.2384	0.2624	0.1207	0.2356	0.2154	0.1569	0.1816	0.1177	0.2026	0.1351	0.1783	0.2081	0.1104	0.0393	0.1622	0.1525	0.0449	0.1605	0.0591	0.0466	0.1471	0.0405	0.5451	0.0626	0.538	0.062	0.0617	0.0146	0.0719	0.0087	0.0295	0.0156	0.0269	0.0196	0.0201	0.0136	0.0283	0.0391	0.0107	0.0109	0.0148	0.0135	0.0332	0.0391
TF136,Zm00001d024324,EREB,136_r1.s.r.bam	0.2186	0.2542	0.0876	0.1715	0.1195	0.2631	0.1808	0.1162	0.1172	0.1381	0.083	0.0686	0.1034	0.0797	0.1093	0.0899	0.0901	0.0698	0.0398	0.1787	0.1344	0.0323	0.1147	0.0521	0.0187	0.1409	0.0306	0.3794	0.0504	0.4536	0.0481	0.0491	0.0102	0.0761	0.0105	0.0335	0.0204	0.0361	0.0121	0.0136	0.0221	0.028	0.0375	0.0108	0.0109	0.0133	0.0127	0.0304	0.0192
TF136,Zm00001d024324,EREB,136_r2.s.r.bam	0.2846	0.3331	0.115	0.2245	0.1489	0.327	0.2283	0.1474	0.1503	0.1787	0.0978	0.083	0.1315	0.1005	0.132	0.1056	0.1135	0.0877	0.0487	0.2252	0.1706	0.0412	0.1431	0.0672	0.0215	0.1705	0.0375	0.4695	0.0598	0.5657	0.0579	0.059	0.011	0.0959	0.0136	0.0416	0.0228	0.04	0.014	0.0153	0.0257	0.0333	0.0462	0.0138	0.014	0.0153	0.0144	0.0364	0.0224
TF26,Zm00001d015549,HB,26_r1.s.r.bam	0.2917	0.3456	0.14	0.2592	0.1391	0.2939	0.2342	0.1425	0.1727	0.2035	0.0921	0.1003	0.1335	0.1246	0.1202	0.1025	0.145	0.0971	0.0421	0.2009	0.1613	0.045	0.1412	0.0693	0.0215	0.1631	0.0462	0.4713	0.0728	0.5545	0.0791	0.0773	0.0097	0.0891	0.0112	0.0372	0.0119	0.0197	0.016	0.0155	0.0163	0.0292	0.0378	0.0092	0.0096	0.0137	0.0127	0.0393	0.0235
TF26,Zm00001d015549,HB,26_r2.s.r.bam	0.2542	0.2967	0.1048	0.201	0.1298	0.2898	0.2075	0.1315	0.1347	0.1633	0.0806	0.07	0.1136	0.0863	0.114	0.0872	0.1116	0.0817	0.0425	0.1971	0.1513	0.039	0.127	0.0613	0.0158	0.1677	0.0342	0.4144	0.0531	0.5057	0.0554	0.056	0.0097	0.0852	0.0106	0.0394	0.0146	0.0241	0.0153	0.0164	0.0162	0.0307	0.035	0.0094	0.0097	0.0142	0.0135	0.0317	0.0194
TF40,Zm00001d014863,MYBR,40_r1.s.r.bam	0.3549	0.3972	0.143	0.2634	0.1533	0.3469	0.2235	0.1449	0.1446	0.1737	0.1076	0.1056	0.1645	0.1273	0.1247	0.1179	0.1632	0.1008	0.042	0.2205	0.1671	0.0525	0.1651	0.0809	0.0235	0.2684	0.0449	0.5503	0.0725	0.6565	0.0813	0.0822	0.0113	0.0835	0.0132	0.0577	0.0193	0.0298	0.0157	0.0194	0.0214	0.0442	0.0533	0.0158	0.0129	0.0204	0.0191	0.0395	0.0352
TF40,Zm00001d014863,MYBR,40_r2.s.r.bam	0.3385	0.3819	0.1344	0.251	0.1428	0.3194	0.2039	0.1324	0.1345	0.1621	0.0935	0.101	0.154	0.1248	0.109	0.1061	0.1557	0.0919	0.0342	0.1994	0.1534	0.0491	0.1519	0.0762	0.0222	0.2443	0.0395	0.5188	0.0641	0.6227	0.0728	0.0737	0.0092	0.0757	0.01	0.0501	0.0141	0.0229	0.0143	0.0176	0.0216	0.0406	0.0476	0.0146	0.0117	0.0124	0.0111	0.0352	0.0334
TF14,GRMZM2G017586,bHLH,14_r1.s.r.bam	0.1345	0.1561	0.1445	0.2185	0.0895	0.2083	0.2694	0.1101	0.2521	0.2028	0.1787	0.2182	0.1036	0.2242	0.143	0.2146	0.235	0.1124	0.0333	0.1378	0.1494	0.0468	0.1655	0.0531	0.0589	0.1794	0.0635	0.5601	0.0991	0.5241	0.1142	0.111	0.0142	0.0648	0.0083	0.0368	0.0172	0.025	0.029	0.0305	0.0173	0.0376	0.0484	0.0219	0.0215	0.0141	0.0124	0.0512	0.0521
TF14,GRMZM2G017586,bHLH,14_r2.s.r.bam	0.1701	0.1986	0.1052	0.18	0.1014	0.2208	0.223	0.1168	0.1685	0.1631	0.1149	0.1376	0.0947	0.1307	0.1254	0.1331	0.1498	0.084	0.0354	0.153	0.1398	0.0391	0.1279	0.0513	0.035	0.1642	0.0805	0.4202	0.1278	0.4515	0.1566	0.1489	0.0138	0.0779	0.0082	0.0353	0.0179	0.0264	0.0146	0.015	0.0192	0.0325	0.0369	0.008	0.0087	0.0118	0.0106	0.058	0.0274
TF224,Zm00001d006236,MYB,224_r1.s.r.bam	0.185	0.2225	0.111	0.1924	0.1047	0.2357	0.2253	0.1248	0.1926	0.1889	0.1024	0.0968	0.094	0.11	0.1181	0.111	0.1301	0.0861	0.0503	0.1948	0.1689	0.0389	0.127	0.0529	0.0248	0.1245	0.0288	0.3871	0.0443	0.4339	0.0418	0.042	0.009	0.092	0.0097	0.0349	0.0129	0.0208	0.0148	0.0147	0.0132	0.0229	0.0365	0.0081	0.0095	0.0093	0.0082	0.0265	0.0214
TF224,Zm00001d006236,MYB,224_r2.s.r.bam	0.2144	0.2567	0.12	0.2117	0.1175	0.262	0.2391	0.1363	0.1982	0.2019	0.104	0.0964	0.1043	0.1114	0.1264	0.1118	0.1341	0.0915	0.0543	0.2171	0.1841	0.0426	0.1356	0.0587	0.0242	0.1379	0.0316	0.4109	0.0487	0.4704	0.0469	0.047	0.0098	0.1005	0.0105	0.0381	0.0141	0.0226	0.0161	0.0161	0.0144	0.0255	0.0396	0.0089	0.0103	0.01	0.0089	0.028	0.0204
TF148,Zm00001d033267,bHLH,148_r1.s.r.bam	0.2133	0.254	0.1	0.1845	0.1219	0.2839	0.2469	0.149	0.1724	0.1827	0.0996	0.082	0.1017	0.0892	0.141	0.1123	0.1136	0.0864	0.0484	0.2061	0.1702	0.0371	0.1301	0.0565	0.0224	0.1713	0.0366	0.4256	0.057	0.5071	0.0556	0.0566	0.0116	0.1046	0.0119	0.0446	0.0161	0.026	0.0145	0.0155	0.0221	0.035	0.0368	0.0113	0.0127	0.0122	0.0111	0.035	0.0187
TF148,Zm00001d033267,bHLH,148_r2.s.r.bam	0.173	0.2084	0.1064	0.1844	0.1053	0.2448	0.2569	0.1375	0.1912	0.1857	0.1176	0.1141	0.0926	0.1226	0.1432	0.1378	0.1406	0.0907	0.0411	0.1723	0.1542	0.0367	0.1328	0.0519	0.0323	0.1591	0.0366	0.4458	0.0559	0.489	0.0548	0.0557	0.0113	0.0906	0.0104	0.0391	0.0145	0.023	0.0151	0.0156	0.0178	0.0334	0.0326	0.0087	0.0105	0.0133	0.0123	0.0326	0.0235
TF193,Zm00001d051458,MYBR,193_r1.s.r.bam	0.1036	0.1279	0.2534	0.3606	0.0661	0.1242	0.3297	0.0767	0.4183	0.306	0.2706	0.3968	0.1316	0.4338	0.1545	0.3394	0.4151	0.166	0.0183	0.0686	0.1441	0.0622	0.2155	0.0575	0.1042	0.1493	0.0779	0.7715	0.1203	0.5916	0.1424	0.136	0.0137	0.0249	0.0038	0.0175	0.0067	0.0089	0.0356	0.0337	0.0042	0.0226	0.0376	0.0072	0.0061	0.0116	0.009	0.05	0.0814
TF193,Zm00001d051458,MYBR,193_r2.s.r.bam	0.0498	0.0665	0.2289	0.3137	0.0414	0.0729	0.5624	0.3494	0.3891	0.267	0.2538	0.3746	0.111	0.4151	0.1367	0.325	0.3842	0.1484	0.009	0.0334	0.1165	0.0519	0.1907	0.0434	0.1009	0.1082	0.0639	0.6792	0.0974	0.4848	0.1136	0.1085	0.0116	0.0109	0.0018	0.0084	0.0027	0.0043	0.037	0.035	0.0019	0.0164	0.0298	0.0046	0.0038	0.0077	0.0054	0.0409	0.077
TF79,Zm00001d020409,ZIM,79_r2.s.r.bam	0.0778	0.0959	0.217	0.3057	0.0509	0.0999	0.2906	0.065	0.3639	0.2617	0.235	0.3399	0.1078	0.3786	0.133	0.2971	0.3629	0.1448	0.0132	0.0532	0.1211	0.0515	0.186	0.0475	0.0908	0.1279	0.0469	0.6755	0.0705	0.5113	0.0793	0.0775	0.0114	0.02	0.0023	0.0141	0.0028	0.0044	0.031	0.0294	0.0028	0.0197	0.031	0.0057	0.0047	0.0076	0.0055	0.0297	0.0701
TF226,Zm00001d043950,WRKY,226_r1.s.r.bam	0.0642	0.0813	0.1701	0.2401	0.0456	0.0818	0.2152	0.0484	0.2796	0.2015	0.1822	0.27	0.0877	0.2913	0.1048	0.2295	0.276	0.1096	0.0099	0.042	0.0953	0.0405	0.1433	0.0369	0.0713	0.0947	0.0659	0.5046	0.1022	0.3807	0.1242	0.1175	0.009	0.0157	0.002	0.0098	0.0033	0.0051	0.0237	0.0222	0.0031	0.0145	0.0241	0.0042	0.0037	0.0067	0.005	0.0437	0.0557
TF226,Zm00001d043950,WRKY,226_r2.s.r.bam	0.086	0.1058	0.155	0.2248	0.0541	0.1047	0.2022	0.0555	0.2474	0.1871	0.1586	0.2289	0.0861	0.2503	0.098	0.1975	0.2429	0.1015	0.0129	0.057	0.0973	0.0384	0.1327	0.0377	0.0603	0.0981	0.0562	0.4625	0.0873	0.3712	0.1052	0.0999	0.0086	0.024	0.003	0.0134	0.0042	0.0063	0.0224	0.0213	0.0039	0.016	0.0243	0.0046	0.0042	0.0061	0.0045	0.0372	0.0471
TF158,Zm00001d015421,bZIP,158_r1.s.r.bam	0.0734	0.0933	0.1596	0.2357	0.0479	0.0908	0.2167	0.0584	0.2767	0.2058	0.1644	0.2375	0.0841	0.2697	0.1062	0.2078	0.2532	0.1055	0.0145	0.0527	0.0987	0.0382	0.1375	0.0374	0.0628	0.0841	0.0491	0.4722	0.0751	0.3731	0.0867	0.0827	0.014	0.0314	0.003	0.0116	0.003	0.0049	0.0235	0.021	0.0038	0.0142	0.023	0.0047	0.005	0.0072	0.0057	0.0323	0.047
TF158,Zm00001d015421,bZIP,158_r2.s.r.bam	0.1541	0.1742	0.0926	0.1542	0.0828	0.1924	0.1877	0.0982	0.1513	0.1442	0.0943	0.1017	0.082	0.1091	0.0932	0.1086	0.1418	0.0798	0.0289	0.1225	0.1135	0.0329	0.1125	0.0454	0.0257	0.1502	0.0304	0.3778	0.0474	0.4051	0.0532	0.0537	0.0067	0.0598	0.0075	0.0368	0.0097	0.0147	0.0131	0.0145	0.0109	0.0262	0.0293	0.0104	0.0106	0.0104	0.0094	0.0253	0.026
TF79,Zm00001d020409,ZIM,79_r1.s.r.bam	0.0586	0.0747	0.1581	0.2251	0.0398	0.0759	0.212	0.0515	0.2814	0.1957	0.1679	0.2401	0.0794	0.2721	0.1003	0.2127	0.2598	0.1051	0.0124	0.0435	0.0925	0.0375	0.1387	0.0355	0.0651	0.0838	0.0437	0.4728	0.0659	0.3646	0.0761	0.0731	0.0113	0.0217	0.0021	0.0095	0.0026	0.0042	0.0245	0.0221	0.0024	0.0148	0.0223	0.0039	0.0037	0.0066	0.0051	0.0286	0.0492
TF103,Zm00001d017176,C2C2-COL,103_r2.s.r.bam	0.1939	0.2282	0.1569	0.2534	0.0973	0.2048	0.2368	0.1028	0.2264	0.2029	0.1407	0.1871	0.1158	0.2103	0.1499	0.1862	0.217	0.1058	0.0261	0.1294	0.1347	0.0449	0.148	0.0558	0.0475	0.1586	0.058	0.5095	0.0904	0.4957	0.1052	0.1015	0.0097	0.0556	0.0084	0.0314	0.0083	0.0141	0.0232	0.0227	0.0115	0.0262	0.0329	0.0081	0.0075	0.0103	0.0088	0.0425	0.0405
TF91,Zm00001d015468,Orphan,91_r1.s.r.bam	0.2185	0.26	0.154	0.2561	0.1103	0.2399	0.2682	0.1326	0.2303	0.2225	0.1319	0.1557	0.1187	0.182	0.2032	0.1921	0.195	0.1087	0.0344	0.1595	0.1512	0.0447	0.1493	0.0601	0.0397	0.1604	0.0423	0.511	0.0653	0.5284	0.0664	0.066	0.0108	0.0761	0.01	0.0373	0.0139	0.0226	0.0248	0.0241	0.0145	0.028	0.0346	0.0088	0.0091	0.0138	0.0124	0.0353	0.0339
TF91,Zm00001d015468,Orphan,91_r2.s.r.bam	0.163	0.1877	0.1386	0.2178	0.0821	0.1815	0.2166	0.091	0.207	0.1786	0.1344	0.1721	0.1013	0.1935	0.14	0.1795	0.2064	0.0975	0.0282	0.12	0.1214	0.0411	0.1378	0.0503	0.0452	0.1596	0.0399	0.478	0.0611	0.4583	0.0679	0.0673	0.0085	0.0465	0.0101	0.0345	0.0088	0.0143	0.0207	0.0212	0.0097	0.0268	0.0314	0.0077	0.0066	0.0126	0.0111	0.0298	0.0392
TF84,Zm00001d033049,ZIM,84_r1.s.r.bam	0.1983	0.2301	0.1521	0.2464	0.1021	0.2267	0.2488	0.1119	0.2281	0.2049	0.1457	0.1775	0.1154	0.2013	0.1219	0.1713	0.2234	0.1129	0.0288	0.1441	0.1447	0.0465	0.1564	0.059	0.0466	0.1781	0.043	0.5343	0.0656	0.5329	0.0734	0.0732	0.0109	0.0626	0.0071	0.0346	0.0116	0.0178	0.0218	0.0222	0.01	0.0291	0.0356	0.0089	0.0082	0.0131	0.0117	0.0326	0.0406
TF84,Zm00001d033049,ZIM,84_r2.s.r.bam	0.182	0.2124	0.097	0.1713	0.0959	0.2129	0.1856	0.1038	0.14	0.147	0.0858	0.0864	0.0909	0.0992	0.0965	0.0951	0.1221	0.0759	0.0319	0.1386	0.1193	0.0342	0.1123	0.0492	0.0213	0.1355	0.0329	0.3607	0.0511	0.4065	0.0547	0.0545	0.0094	0.064	0.0078	0.0313	0.012	0.0188	0.0151	0.0158	0.0102	0.0249	0.0293	0.0076	0.0078	0.0123	0.0115	0.028	0.0217
TF140,Zm00001d048208,EREB,140_r2.s.r.bam	0.1472	0.1725	0.1346	0.2142	0.0859	0.1825	0.2202	0.0903	0.2095	0.181	0.151	0.1892	0.0982	0.1972	0.1113	0.167	0.2027	0.0972	0.0278	0.1275	0.1279	0.0418	0.1391	0.0491	0.0473	0.1426	0.0553	0.481	0.0863	0.4536	0.102	0.0982	0.0104	0.0485	0.0052	0.0247	0.0102	0.0169	0.0177	0.0176	0.0099	0.0233	0.0311	0.0075	0.007	0.0095	0.0082	0.0394	0.039
TF24,Zm00001d020954,C3H,24_r2.s.r.bam	0.2306	0.2687	0.1601	0.2661	0.1053	0.2187	0.2327	0.1115	0.2123	0.2031	0.131	0.1701	0.1259	0.1966	0.1132	0.1551	0.2119	0.1061	0.0296	0.1409	0.1378	0.0479	0.1493	0.0633	0.0406	0.1707	0.0413	0.5211	0.0646	0.5269	0.0727	0.0724	0.0098	0.0588	0.0076	0.0317	0.0084	0.0133	0.0192	0.0191	0.011	0.0271	0.0366	0.009	0.0079	0.0132	0.0118	0.033	0.0403
TF157,Zm00001d021019,bHLH,157_r1.s.r.bam	0.1646	0.1981	0.1195	0.2041	0.0853	0.1832	0.199	0.095	0.1826	0.1673	0.1071	0.131	0.0934	0.1533	0.1058	0.1293	0.1537	0.0834	0.0275	0.1285	0.1215	0.0343	0.1181	0.0455	0.033	0.1135	0.0366	0.4009	0.0553	0.4099	0.0594	0.0582	0.0113	0.0637	0.0068	0.0241	0.0087	0.0141	0.0146	0.0138	0.0152	0.0256	0.0276	0.0067	0.007	0.0098	0.0086	0.0282	0.0268
TF157,Zm00001d021019,bHLH,157_r2.s.r.bam	0.1433	0.1695	0.0768	0.1374	0.0805	0.1846	0.1707	0.0963	0.1259	0.1267	0.0787	0.0748	0.0729	0.0825	0.0935	0.0897	0.0981	0.0648	0.0295	0.1315	0.1111	0.0272	0.0958	0.0397	0.0195	0.1153	0.0262	0.3175	0.0401	0.3578	0.0416	0.0421	0.0094	0.066	0.0074	0.028	0.0107	0.0173	0.0098	0.0102	0.0157	0.0274	0.0248	0.0071	0.0076	0.0101	0.0094	0.0225	0.0168
TF109,Zm00001d014995,bHLH,109_r1.s.r.bam	0.0974	0.1154	0.0668	0.113	0.0581	0.1333	0.1314	0.0662	0.1136	0.1021	0.0734	0.0784	0.0575	0.0871	0.0781	0.0901	0.0885	0.051	0.0222	0.0936	0.0847	0.0209	0.0787	0.0285	0.0208	0.0786	0.0199	0.2653	0.0314	0.2761	0.0296	0.03	0.0072	0.0448	0.0055	0.0184	0.0096	0.0168	0.0106	0.0109	0.884	0.0166	0.0212	0.0052	0.0056	0.0059	0.0052	0.0173	0.0171
TF119,Zm00001d024679,bHLH,119_r1.s.r.bam	0.0957	0.1152	0.1002	0.1552	0.0595	0.1341	0.1757	0.0722	0.173	0.1401	0.1108	0.137	0.0699	0.1502	0.0938	0.1362	0.1507	0.0731	0.0207	0.09	0.098	0.0293	0.1066	0.0346	0.0368	0.0983	0.032	0.3608	0.0491	0.3386	0.0526	0.0519	0.0082	0.0427	0.0046	0.0189	0.0098	0.015	0.0161	0.0159	0.0115	0.0201	0.026	0.0071	0.0073	0.008	0.007	0.0267	0.0307
TF119,Zm00001d024679,bHLH,119_r2.s.r.bam	0.1242	0.1454	0.0534	0.1007	0.0696	0.1631	0.1306	0.08	0.0823	0.0899	0.0561	0.0476	0.0597	0.0502	0.0774	0.063	0.0605	0.0446	0.0249	0.1152	0.0911	0.0206	0.074	0.032	0.0121	0.0995	0.024	0.2424	0.0378	0.2876	0.0403	0.0405	0.0072	0.0549	0.0058	0.0235	0.0114	0.0185	0.0069	0.0078	0.0161	0.0211	0.0214	0.0056	0.0061	0.0087	0.0082	0.0213	0.0107
TF149,Zm00001d031044,bHLH,149_r1.s.r.bam	0.1024	0.1217	0.0443	0.0841	0.0577	0.1331	0.1053	0.0666	0.0756	0.0823	0.0417	0.0309	0.0474	0.0343	0.0617	0.0463	0.0456	0.0376	0.0237	0.0969	0.08	0.0168	0.0577	0.0259	0.0077	0.0709	0.0154	0.182	0.0242	0.2239	0.0232	0.0239	0.006	0.0493	0.0058	0.0199	0.0082	0.0139	0.0064	0.0069	0.0111	0.0154	0.0172	0.0049	0.0055	0.0068	0.0063	0.015	0.0074
TF149,Zm00001d031044,bHLH,149_r2.s.r.bam	0.1503	0.1744	0.067	0.1239	0.0844	0.1991	0.1592	0.0974	0.1112	0.1174	0.0708	0.0583	0.0722	0.0625	0.0936	0.08	0.0807	0.0585	0.0333	0.1409	0.1142	0.0261	0.0923	0.0394	0.0156	0.1274	0.0245	0.3017	0.0388	0.3579	0.0393	0.0403	0.0096	0.0693	0.0086	0.0325	0.0143	0.0227	0.0086	0.0099	0.0166	0.0259	0.0261	0.0069	0.0071	0.0096	0.0088	0.0222	0.0146
TF237,Zm00001d037221,TCP,237_r1.s.r.bam	0.1473	0.1749	0.0639	0.1208	0.0951	0.2251	0.1817	0.1112	0.1126	0.1226	0.0752	0.0583	0.0714	0.0604	0.1014	0.082	0.075	0.0596	0.0355	0.1607	0.1225	0.0266	0.0971	0.0414	0.0202	0.1606	0.0288	0.3256	0.0438	0.3859	0.041	0.0418	0.0066	0.0672	0.0076	0.0295	0.0127	0.0221	0.0083	0.0094	0.0146	0.023	0.0234	0.0068	0.0076	0.0147	0.0143	0.027	0.0131
TF237,Zm00001d037221,TCP,237_r2.s.r.bam	0.1089	0.1292	0.0527	0.0961	0.0648	0.1494	0.1255	0.0749	0.0828	0.0889	0.0536	0.0462	0.0532	0.0507	0.0686	0.0588	0.0591	0.0434	0.0235	0.1059	0.0832	0.019	0.0676	0.0288	0.015	0.1068	0.0206	0.2274	0.0315	0.263	0.0303	0.0306	0.0044	0.0443	0.0052	0.0197	0.0073	0.0129	0.0066	0.0071	0.0091	0.0151	0.0165	0.0045	0.005	0.0099	0.0095	0.0186	0.0098
TF113,Zm00001d014858,HMG,113_r1.s.r.bam	0.2494	0.2869	0.1006	0.1917	0.1151	0.2371	0.1424	0.0943	0.0925	0.1183	0.062	0.0743	0.1123	0.0865	0.081	0.0688	0.0986	0.062	0.0259	0.1444	0.1129	0.0353	0.103	0.0538	0.0147	0.153	0.0492	0.3416	0.0781	0.4141	0.0931	0.0899	0.0071	0.0578	0.0082	0.0325	0.0097	0.0164	0.014	0.0154	0.0153	0.0262	0.0341	0.0117	0.0106	0.01	0.0092	0.0411	0.0232
TF113,Zm00001d014858,HMG,113_r2.s.r.bam	0.1959	0.2284	0.085	0.1633	0.0946	0.1619	0.098	0.0647	0.0654	0.0934	0.044	0.091	0.0901	0.0778	0.0554	0.0477	0.0852	0.0457	0.0169	0.0953	0.081	0.0304	0.0718	0.0422	0.0166	0.1101	0.1072	0.2344	0.1722	0.283	0.2248	0.2095	0.0051	0.0385	0.0054	0.019	0.0057	0.0094	0.0068	0.0066	0.0102	0.0152	0.021	0.0051	0.0047	0.0072	0.0065	0.0711	0.0164
TF98,Zm00001d006551,GRAS,98_r1.s.r.bam	0.1409	0.1656	0.0823	0.1427	0.0657	0.1387	0.128	0.0679	0.1067	0.1103	0.0629	0.0751	0.0716	0.0896	0.0628	0.0719	0.1011	0.0563	0.0187	0.0896	0.0811	0.0268	0.0803	0.0369	0.0174	0.0924	0.0214	0.2766	0.0336	0.2998	0.0358	0.0359	0.0056	0.0387	0.0052	0.0195	0.0064	0.0098	0.0099	0.01	0.0075	0.0159	0.0217	0.0053	0.005	0.0079	0.0073	0.0181	0.0187
TF98,Zm00001d006551,GRAS,98_r2.s.r.bam	0.1692	0.201	0.129	0.2127	0.0838	0.1769	0.1993	0.0906	0.1858	0.1726	0.1123	0.142	0.0981	0.1653	0.0978	0.1336	0.1734	0.0888	0.0246	0.115	0.1152	0.0383	0.1228	0.0489	0.0352	0.1213	0.0322	0.4282	0.0498	0.4259	0.0531	0.0529	0.0086	0.0507	0.0072	0.0247	0.0075	0.0122	0.0161	0.0158	0.0093	0.0204	0.0291	0.0067	0.0064	0.0101	0.009	0.026	0.0322
TF4,Zm00001d034601,NAC,4_r2.s.r.bam	0.1558	0.1807	0.1288	0.2025	0.0661	0.144	0.1633	0.066	0.1705	0.1492	0.104	0.137	0.0918	0.1622	0.0794	0.1271	0.1693	0.0806	0.0173	0.086	0.0957	0.0347	0.1118	0.0418	0.0349	0.1173	0.0305	0.3733	0.0477	0.3565	0.0541	0.0533	0.0069	0.0454	0.0047	0.0223	0.0045	0.007	0.0133	0.0145	0.0077	0.0214	0.8699	0.0059	0.0048	0.008	0.0066	0.0233	0.0337
TF164,Zm00001d037605,GATA,164_r1.s.r.bam	0.1703	0.1986	0.1287	0.2098	0.0877	0.1893	0.1965	0.0872	0.1871	0.1717	0.1216	0.1528	0.1027	0.1739	0.1025	0.148	0.1817	0.0915	0.0231	0.1176	0.1176	0.0388	0.1312	0.0504	0.039	0.1411	0.0358	0.4507	0.0558	0.4428	0.0608	0.0603	0.0091	0.0479	0.0063	0.0268	0.0085	0.0137	0.0175	0.018	0.0103	0.0237	0.0307	0.0075	0.0068	0.0107	0.0096	0.0279	0.0355
TF164,Zm00001d037605,GATA,164_r2.s.r.bam	0.228	0.2653	0.1103	0.2042	0.0958	0.1902	0.1465	0.0816	0.1353	0.1517	0.0761	0.1113	0.1062	0.128	0.0762	0.0891	0.1426	0.0721	0.0184	0.1191	0.108	0.0397	0.1065	0.0553	0.0238	0.1613	0.0441	0.3795	0.0705	0.4255	0.0874	0.0844	0.006	0.0457	0.0065	0.0301	0.0059	0.0096	0.0117	0.0122	0.0126	0.0228	0.0299	0.0068	0.0054	0.0084	0.0075	0.0358	0.0307
TF3,Zm00001d031717,bHLH,3_r2.s.r.bam	0.1396	0.1674	0.0888	0.1519	0.0675	0.1432	0.1457	0.0728	0.1238	0.123	0.0702	0.0841	0.0709	0.1014	0.0734	0.0835	0.1113	0.0628	0.0201	0.0937	0.088	0.0259	0.0858	0.0362	0.0207	0.0857	0.0222	0.2903	0.0342	0.3072	0.0359	0.0359	0.0062	0.0463	0.0045	0.0179	0.0066	0.0098	0.0103	0.0099	0.0086	0.8812	0.021	0.005	0.0057	0.0079	0.0072	0.0185	0.0181
TF127,Zm00001d027900,ZIM,127_r2.s.r.bam	0.1446	0.1652	0.0777	0.1326	0.0728	0.166	0.1415	0.078	0.1106	0.1129	0.0695	0.0729	0.0708	0.083	0.0693	0.0779	0.1075	0.0625	0.0221	0.1091	0.0939	0.0284	0.0895	0.039	0.0185	0.1228	0.0242	0.2982	0.0374	0.3316	0.0423	0.0423	0.0064	0.0477	0.0053	0.0265	0.0075	0.0112	0.0105	0.0115	0.0081	0.0208	0.023	0.0066	0.006	0.0071	0.0063	0.0202	0.0199
TF56,Zm00001d035604,MYB,56_r1.s.r.bam	0.1286	0.1486	0.0872	0.1421	0.0671	0.1483	0.1428	0.0693	0.1306	0.1227	0.0793	0.0911	0.0704	0.1042	0.0694	0.09	0.122	0.0656	0.026	0.1193	0.1039	0.0315	0.0934	0.0376	0.023	0.109	0.0256	0.3035	0.0395	0.3147	0.0447	0.0443	0.0062	0.0411	0.0051	0.0231	0.0052	0.0085	0.0115	0.0119	0.0063	0.0183	0.0236	0.0056	0.0051	0.0066	0.0058	0.0195	0.0218
TF56,Zm00001d035604,MYB,56_r2.s.r.bam	0.1204	0.1415	0.089	0.1447	0.0663	0.1455	0.1482	0.0702	0.1324	0.1248	0.0847	0.0968	0.0696	0.11	0.0746	0.0977	0.1213	0.0664	0.0251	0.1138	0.1001	0.0295	0.0939	0.036	0.0254	0.0968	0.024	0.3093	0.0369	0.3126	0.0389	0.0386	0.0065	0.0416	0.0047	0.0202	0.006	0.0102	0.012	0.0123	0.007	0.0172	0.0208	0.0049	0.0048	0.0069	0.0061	0.0196	0.0225
[truncated: 159 more columns]
