# Supplementary material for: Reconstructing the maize leaf regulatory network using ChIP-seq data of 104 transcription factors
Source: Nat Commun. 2020 Oct 9;11:5089. doi: 10.1038/s41467-020-18832-8 (PMC7547689; doi:10.1038/s41467-020-18832-8)
Supplement: Supplementary file 5 — Supplementary Dataset 1–14 [file 41467_2020_18832_MOESM5_ESM.zip › Supplementary_Data_5.xlsx]

## Sheet: Supplementary_Table_5
#Supplementary_Data_5. TF binding loci in the maize leaf
#chromosome	start	end
1	2058	2059
1	7393	7399
1	44091	44503
1	48379	48380
1	49472	50082
1	51064	51065
1	55084	56412
1	109005	109176
1	110468	110597
1	132875	133155
1	154975	155400
1	172037	172606
1	172945	173623
1	174917	175061
1	197595	198019
1	198744	199137
1	202272	202542
1	209365	210670
1	215970	216099
1	262663	263088
1	267510	267691
1	267992	268108
1	277704	277705
1	278423	279188
1	279883	280038
1	331686	332172
1	337817	338303
1	338680	338873
1	346543	346544
1	347150	347880
1	369515	370913
1	371244	371321
1	371818	371850
1	375042	375043
1	379756	380342
1	402448	403029
1	426958	426959
1	428170	428171
1	429986	429987
1	441872	441873
1	444831	445394
1	460463	460464
1	466506	466507
1	503025	504195
1	560072	561154
1	561457	561505
1	572755	573590
1	687212	687478
1	687869	687914
1	688499	689226
1	689551	690251
1	691309	691713
1	692136	692137
1	701473	701474
1	713873	713952
1	715649	715650
1	716485	716836
1	874818	874819
1	1011915	1012871
1	1013225	1013274
1	1014440	1014441
1	1016060	1016061
1	1022413	1023893
1	1027392	1029304
1	1029903	1030834
1	1031230	1032118
1	1033264	1033265
1	1034590	1036664
1	1036993	1037240
1	1065766	1066464
1	1066883	1067633
1	1072830	1073312
1	1206107	1206453
1	1231167	1231718
1	1232089	1232090
1	1235017	1235018
1	1235475	1236400
1	1257659	1257660
1	1258010	1258264
1	1492395	1492661
1	1532674	1533328
1	1550187	1550188
1	1611190	1611806
1	1612124	1612125
1	1612632	1612633
1	1715262	1715263
1	1715598	1715665
1	1716007	1716008
1	1716464	1716576
1	1717341	1717655
1	1735565	1735566
1	1737307	1737308
1	1807781	1808062
1	1811096	1811660
1	1816518	1817299
1	1817734	1817832
1	1818312	1818580
1	1827656	1827657
1	1828531	1828735
1	1834200	1834201
1	1834503	1834809
1	1835400	1835401
1	1835833	1836125
1	1836473	1837017
1	1839081	1839082
1	1840045	1840046
1	1841521	1842675
1	1843199	1844119
1	1845054	1846164
1	1918023	1918272
1	1919287	1919288
1	1919700	1919701
1	1920311	1920312
1	1921162	1922031
1	1937920	1938354
1	1938669	1939350
1	1939960	1940882
1	1942331	1942988
1	1943314	1943512
1	1943923	1944255
1	2019446	2020781
1	2022236	2022237
1	2022581	2022816
1	2023197	2023407
1	2023718	2024364
1	2025986	2025987
1	2026294	2027370
1	2027711	2027947
1	2030638	2030639
1	2031310	2031311
1	2031764	2032265
1	2032635	2032758
1	2033438	2034432
1	2104369	2104961
1	2105366	2105367
1	2106368	2106369
1	2109095	2109096
1	2109424	2109425
1	2111974	2111975
1	2113157	2113460
1	2140723	2140724
1	2153919	2154587
1	2155100	2155385
1	2155756	2156334
1	2156843	2156863
1	2157472	2157786
1	2158118	2158655
1	2160361	2160362
1	2166952	2167099
1	2167589	2167590
1	2170733	2171105
1	2232438	2232509
1	2232815	2232816
1	2234213	2234339
1	2235485	2235859
1	2240985	2241478
1	2284630	2284879
1	2288845	2289445
1	2296725	2296726
1	2298075	2298612
1	2301947	2301948
1	2302618	2302619
1	2303014	2303178
1	2364770	2364771
1	2380971	2381352
1	2383740	2383976
1	2386630	2387196
1	2387738	2387937
1	2424518	2424842
1	2432224	2432225
1	2462707	2462791
1	2471250	2471487
1	2479340	2479341
1	2484893	2484894
1	2485233	2485462
1	2508440	2508500
1	2523344	2524195
1	2524635	2524636
1	2528329	2528330
1	2560146	2560147
1	2562313	2562314
1	2562615	2562766
1	2563067	2564278
1	2565031	2565729
1	2628671	2628842
1	2629279	2629280
1	2629593	2629909
1	2631648	2632644
1	2634117	2634118
1	2634815	2636283
1	2746246	2746764
1	2748486	2749068
1	2750153	2750305
1	2773668	2774486
1	2775930	2775948
1	2779320	2779321
1	2779677	2779678
1	2780223	2780546
1	2781047	2781772
1	2782091	2782266
1	2782926	2782927
1	2783663	2783741
1	2784779	2784863
1	2796342	2796536
1	2809662	2810527
1	2811727	2811728
1	2812212	2812289
1	2812610	2813824
1	2815654	2816276
1	2818422	2819032
1	2819466	2819507
1	2820620	2820621
1	2823418	2823419
1	2825697	2825982
1	2826293	2826706
1	2827710	2827711
1	2828472	2828473
1	2828799	2828800
1	2829413	2829974
1	2869719	2870376
1	2876671	2876672
1	2877708	2877976
1	2878572	2878622
1	2878975	2878976
1	2879464	2879557
1	2881069	2881418
1	2883265	2883946
1	2886316	2886317
1	2887017	2887018
1	2887361	2888054
1	2888464	2889922
1	2890418	2890419
1	2893339	2893340
1	2894484	2895215
1	2896578	2896873
1	2897175	2897547
1	2897951	2897952
1	2933969	2934915
1	2935326	2935936
1	2959473	2959776
1	2960758	2960759
1	2972093	2975583
1	2976184	2977304
1	2994021	2994022
1	2994982	2994983
1	2996490	2996491
1	2996832	2997140
1	2998711	2999730
1	3031834	3032266
1	3036388	3037200
1	3037653	3037654
1	3038071	3038251
1	3038648	3039392
1	3050279	3050300
1	3050894	3050895
1	3051247	3051707
1	3052685	3052686
1	3094958	3096143
1	3098486	3098573
1	3103956	3104821
1	3108244	3108245
1	3109502	3109503
1	3116963	3116964
1	3119121	3119122
1	3120763	3120764
1	3122641	3124320
1	3125156	3125249
1	3126731	3126732
1	3130113	3130116
1	3130794	3130905
1	3133332	3133333
1	3135398	3137293
1	3138197	3138441
1	3144478	3144818
1	3145148	3145727
1	3147025	3147026
1	3164294	3164854
1	3170679	3171008
1	3171397	3171398
1	3172156	3174399
1	3174725	3176102
1	3176437	3178129
1	3178431	3178813
1	3224349	3224552
1	3225583	3225864
1	3228484	3228485
1	3228868	3228930
1	3230315	3230977
1	3231812	3232885
1	3233251	3234064
1	3259030	3259031
1	3269878	3269991
1	3270358	3270359
1	3270830	3271006
1	3271322	3272642
1	3274986	3274987
1	3275457	3275458
1	3280062	3280063
1	3285588	3285589
1	3286697	3286698
1	3288231	3289248
1	3289624	3289873
1	3290903	3293114
1	3293948	3294688
1	3368374	3368800
1	3369257	3369258
1	3369846	3370023
1	3370438	3370775
1	3371127	3371854
1	3372985	3372986
1	3373343	3373344
1	3373776	3374048
1	3374712	3375207
1	3376628	3377066
1	3378070	3379608
1	3380371	3380890
1	3384925	3385338
1	3385680	3385873
1	3438872	3439019
1	3440772	3440773
1	3441500	3442233
1	3442808	3445848
1	3446158	3446296
1	3447026	3447468
1	3447802	3447803
1	3448597	3448684
1	3449193	3449633
1	3450834	3450835
1	3451197	3451716
1	3452138	3452503
1	3452988	3453195
1	3453524	3454100
1	3476037	3476038
1	3477068	3477069
1	3477896	3479319
1	3480889	3481238
1	3482070	3483137
1	3483488	3483590
1	3483966	3484717
1	3486353	3486900
1	3487315	3488837
1	3489141	3489826
1	3491886	3491887
1	3492277	3493010
1	3494221	3496578
1	3497298	3497986
1	3498667	3498668
1	3499263	3499264
1	3531887	3533570
1	3539756	3539837
1	3540762	3542569
1	3543512	3543657
1	3544048	3544709
1	3546592	3546593
1	3548296	3548308
1	3548855	3549086
1	3549503	3549505
1	3556298	3558056
1	3572211	3575683
1	3624121	3624122
1	3644214	3644278
1	3644772	3644843
1	3645217	3645218
1	3646606	3646944
1	3650757	3650758
1	3651176	3651688
1	3652393	3652394
1	3660753	3661405
1	3739807	3740291
1	3740633	3740811
1	3741308	3741834
1	3742144	3742145
1	3742714	3744447
1	3744912	3744913
1	3748206	3748230
1	3770436	3770583
1	3770954	3771975
1	3772604	3772673
1	3773023	3773394
1	3773820	3775110
1	3775438	3776568
1	3777333	3778163
1	3796175	3796950
1	3797974	3799549
1	3800497	3801349
1	3801867	3802048
1	3804216	3804437
1	3804849	3805793
1	3806783	3807675
1	3808312	3808419
1	3809725	3809726
1	3810322	3810348
1	3811358	3811999
1	3842225	3842910
1	3845841	3847697
1	3848102	3849398
1	3849713	3849883
1	3850419	3851961
1	3852461	3852462
1	3853204	3854420
1	3857416	3857705
1	3858081	3858082
1	3912609	3913129
1	3916673	3916674
1	3917237	3917238
1	3917545	3917569
1	3958320	3959420
1	3959808	3960580
1	3961173	3961174
1	3964177	3964178
1	3964663	3964696
1	3965014	3965021
1	3965479	3965556
1	3965923	3965924
1	3966330	3966422
1	3967264	3967636
1	3968393	3969450
1	3970906	3971633
1	3972066	3972314
1	3972737	3972738
1	3974007	3975037
1	3976532	3976700
1	3982970	3982971
1	3983965	3984228
1	4109881	4110459
1	4110894	4110906
1	4113251	4113255
1	4114292	4115389
1	4115862	4116505
1	4118164	4118517
1	4119020	4119021
1	4119387	4119388
1	4120160	4120161
1	4120548	4121403
1	4121783	4121784
1	4125096	4125174
1	4125496	4126675
1	4128073	4128395
1	4128699	4129398
1	4130444	4130445
1	4131651	4134292
1	4134670	4134671
1	4135056	4135225
1	4135839	4138634
1	4139047	4141831
1	4142228	4142636
1	4144996	4145071
1	4145446	4145902
1	4149722	4150116
1	4220361	4221257
1	4221907	4221985
1	4235347	4235348
1	4249636	4249637
1	4292219	4292447
1	4293938	4294079
1	4295719	4296007
1	4296665	4296666
1	4318213	4318629
1	4339823	4341184
1	4342083	4342136
1	4342498	4342499
1	4343567	4343568
1	4343936	4344225
1	4344603	4344604
1	4345386	4346128
1	4346459	4347141
1	4348670	4348680
1	4349579	4350196
1	4350763	4350764
1	4351174	4351356
1	4352155	4352314
1	4355119	4355120
1	4401980	4402694
1	4404381	4404634
1	4406228	4406229
1	4414224	4414225
1	4415288	4415944
1	4416898	4416899
1	4417304	4417964
1	4419222	4419223
1	4419752	4419870
1	4424628	4424629
1	4425237	4426003
1	4495071	4495650
1	4496126	4496948
1	4497972	4500260
1	4532514	4533458
1	4534050	4534051
1	4534805	4535950
1	4536605	4538352
1	4540640	4540641
1	4541002	4541466
1	4542281	4542888
1	4543206	4543443
1	4543914	4544430
1	4544859	4544903
1	4590028	4590909
1	4591434	4591649
1	4592421	4593218
1	4595991	4595992
1	4596320	4596421
1	4597148	4597758
1	4598290	4598291
1	4598601	4598805
1	4657927	4658679
1	4659000	4660870
1	4661893	4662677
1	4663110	4663111
1	4663428	4664005
1	4664837	4664838
1	4665229	4665230
1	4665742	4666674
1	4667009	4667010
1	4668781	4669360
1	4670421	4670899
1	4710641	4711043
1	4712699	4712815
1	4715103	4715301
1	4716227	4718858
1	4719328	4721343
1	4721677	4722676
1	4723013	4725128
1	4726391	4726392
1	4726901	4726902
1	4727499	4727500
1	4728565	4728654
1	4736044	4737494
1	4832637	4833265
1	4833864	4833865
1	4835021	4835022
1	4835493	4835494
1	4837932	4838205
1	4838655	4838656
1	4842111	4842847
1	4844150	4844465
1	4845290	4845653
1	4884243	4885324
1	4885726	4885862
1	4886340	4887839
1	4888253	4888254
1	4889368	4889369
1	4889749	4890135
1	4890963	4891531
1	4891967	4893628
1	4894541	4896066
1	4896458	4897233
1	4898142	4898756
1	4900179	4900383
1	4901314	4901471
1	4902880	4904042
1	4906150	4906242
1	4906772	4906927
1	4907682	4907683
1	4908226	4910786
1	4911569	4911666
1	4913035	4913526
1	4913921	4915178
1	4916020	4917053
1	4923707	4923915
1	4924765	4924958
1	4935696	4936280
1	4967754	4967755
1	4978899	4979565
1	4980194	4980195
1	4991906	4992391
1	4992850	4992851
1	4993909	4993910
1	4994371	4994976
1	5013669	5013828
1	5033621	5033622
1	5091913	5091967
1	5092312	5093265
1	5094442	5094443
1	5094915	5095700
1	5096248	5096365
1	5097712	5097864
1	5098512	5098696
1	5101844	5103300
1	5103816	5104350
1	5106864	5107236
1	5107591	5107592
1	5108786	5111283
1	5111699	5112312
1	5116193	5117691
1	5119509	5119510
1	5119899	5120577
1	5121497	5123062
1	5123852	5125443
1	5125884	5126631
1	5126944	5128033
1	5130382	5130936
1	5135952	5137222
1	5141956	5143439
1	5143984	5144738
1	5159069	5159667
1	5160243	5163117
1	5168615	5172411
1	5172763	5173025
1	5174105	5174484
1	5175163	5175164
1	5175516	5175789
1	5202795	5203545
1	5203912	5204468
1	5204824	5204927
1	5205348	5205349
1	5205674	5209859
1	5307851	5308293
1	5327011	5327012
1	5328098	5329406
1	5329825	5330253
1	5330712	5331453
1	5332138	5332999
1	5336999	5337000
1	5411882	5412411
1	5412745	5413026
1	5413714	5413715
1	5415934	5415935
1	5416374	5416375
1	5419344	5421241
1	5422550	5423219
1	5423545	5425727
1	5427725	5429458
1	5430818	5431227
1	5431583	5432016
1	5432407	5432408
1	5433063	5433064
1	5433423	5433974
1	5434965	5434966
1	5435422	5435884
1	5463634	5464020
1	5464325	5467268
1	5469012	5470696
1	5472314	5472336
1	5478730	5478802
1	5480583	5480587
1	5481093	5481533
1	5482009	5482010
1	5482389	5482440
1	5484319	5484320
1	5484862	5485523
1	5487237	5488106
1	5488539	5488540
1	5489756	5490174
1	5490494	5491906
1	5492615	5493838
1	5494601	5494920
1	5495582	5496696
1	5497975	5498439
1	5499627	5500647
1	5517266	5517448
1	5518171	5519368
1	5519682	5520164
1	5522396	5522397
1	5522762	5522860
1	5523571	5523572
1	5524091	5527146
1	5528456	5529283
1	5530629	5530630
1	5530983	5531014
1	5532893	5532894
1	5533968	5534146
1	5534662	5536003
1	5537333	5537334
1	5538432	5538516
1	5539044	5539072
1	5539925	5540330
1	5550862	5550872
1	5589220	5590925
1	5591714	5593159
1	5595363	5595455
1	5595798	5596102
1	5596872	5597179
1	5597534	5598461
1	5598842	5599010
1	5600879	5601486
1	5601923	5603054
1	5603837	5605700
1	5606340	5607147
1	5611639	5611640
1	5614202	5615256
1	5640777	5640778
1	5655337	5656172
1	5660074	5660322
1	5661097	5661574
1	5662475	5663604
1	5680005	5680666
1	5685300	5685301
1	5695234	5695296
1	5695774	5696331
1	5696997	5699958
1	5700283	5701466
1	5703159	5703160
1	5703838	5704274
1	5705996	5706345
1	5706900	5706901
1	5708405	5708512
1	5708847	5709905
1	5711968	5711969
1	5714830	5714878
1	5715660	5717212
1	5717620	5717693
1	5718021	5718837
1	5722893	5722894
1	5723402	5723939
1	5762705	5762706
1	5790377	5790836
1	5802433	5802434
1	5804036	5804205
1	5811252	5811456
1	5812068	5812069
1	5812777	5813877
1	5814335	5816796
1	5817432	5817862
1	5818384	5819975
1	5820301	5820302
1	5824837	5825469
1	5881386	5882091
1	5882481	5882482
1	5882990	5883755
1	5884836	5884975
1	5885991	5886183
1	5887239	5887676
1	5888120	5888922
1	5895192	5895273
1	5905032	5905187
1	5905913	5905914
1	5906378	5907472
1	5939120	5939489
1	5943722	5944025
1	5947713	5947935
1	6020819	6021012
1	6021541	6021542
1	6021845	6021846
1	6033967	6035364
1	6036280	6036281
1	6068759	6069095
1	6107660	6107661
1	6160484	6161723
1	6162784	6162828
1	6210339	6210340
1	6234736	6235245
1	6235592	6235593
1	6236045	6237651
1	6238493	6239847
1	6246149	6246922
1	6247500	6247612
1	6248672	6248673
1	6251210	6251733
1	6252405	6252406
1	6254147	6254570
1	6254901	6255654
1	6260939	6261415
1	6261907	6262836
1	6268879	6270407
1	6270741	6271257
1	6271673	6271834
1	6272764	6272791
1	6273122	6273123
1	6273695	6273696
1	6274064	6276103
1	6276513	6277532
1	6292426	6293727
1	6294165	6295127
1	6295458	6296155
1	6297693	6297694
1	6299942	6299943
1	6300378	6300802
1	6307535	6307965
1	6309457	6311830
1	6312166	6312167
1	6312514	6312987
1	6313331	6314143
1	6317415	6318573
1	6318923	6318954
1	6319290	6319291
1	6319626	6319627
1	6320265	6320266
1	6328570	6328839
1	6406833	6407341
1	6408068	6410278
1	6411208	6412072
1	6412584	6412585
1	6419713	6420617
1	6422052	6422744
1	6424934	6425056
1	6425763	6425764
1	6426113	6426145
1	6427137	6427138
1	6427924	6428129
1	6428499	6428500
1	6429107	6429257
1	6430065	6430071
1	6430530	6430560
1	6430912	6430913
1	6431310	6431311
1	6524697	6524891
1	6525217	6526615
1	6527027	6527406
1	6527895	6527896
1	6528200	6528215
1	6529426	6529874
1	6530325	6530429
1	6531016	6531079
1	6532487	6532790
1	6534786	6535351
1	6536907	6536909
1	6537224	6537422
1	6538056	6538173
1	6538557	6539519
1	6542395	6543226
1	6561349	6562285
1	6563050	6563051
1	6633075	6633561
1	6649939	6650565
1	6651256	6651303
1	6651740	6651741
1	6764537	6764952
1	6765732	6766101
1	6766508	6766509
1	6767195	6767784
1	6769099	6769201
1	6770613	6772216
1	6772832	6773512
1	6785135	6785204
1	6785539	6786464
1	6787434	6787465
1	6797649	6798742
1	6821425	6821711
1	6823129	6823362
1	6824944	6824945
1	6825539	6825894
1	6826858	6826859
1	6828561	6829022
1	6829673	6829674
1	6830108	6830335
1	6840132	6840485
1	6872961	6872962
1	6907638	6908254
1	6908662	6908663
1	6909345	6909710
1	6910208	6910334
1	6911049	6911050
1	6911726	6911727
1	6912161	6913583
1	6914255	6915110
1	6917243	6917398
1	6917927	6917928
1	6918458	6918488
1	7027768	7030043
1	7031730	7031731
1	7032889	7032890
1	7033390	7033391
1	7033899	7034340
1	7034960	7036412
1	7038951	7038952
1	7039360	7039639
1	7044283	7045300
1	7045640	7045641
1	7058361	7059586
1	7060247	7061355
1	7062216	7062217
1	7063242	7064231
1	7065085	7065803
1	7066583	7066710
1	7067017	7068499
1	7072306	7074857
1	7075479	7075480
1	7076031	7076032
1	7076684	7077176
1	7077980	7078454
1	7078865	7078946
1	7079248	7080209
1	7104879	7104880
1	7105257	7105367
1	7106899	7107626
1	7143817	7144212
1	7144830	7145031
1	7145582	7145759
1	7146148	7147119
1	7148021	7148568
1	7149687	7149688
1	7177371	7177378
1	7178354	7178444
1	7179151	7179152
1	7179837	7179838
1	7180269	7180391
1	7182881	7183438
1	7184939	7184940
1	7238545	7239003
1	7250147	7250148
1	7256279	7256337
1	7258418	7258419
1	7292533	7292840
1	7294680	7294681
1	7296587	7296743
1	7297533	7298148
1	7300438	7300439
1	7311295	7312004
1	7312411	7312752
1	7313996	7314196
1	7339654	7340336
1	7340964	7340965
1	7341270	7341431
1	7343362	7343363
1	7344123	7344124
1	7345518	7346444
1	7353565	7355172
1	7355569	7359934
1	7386634	7388236
1	7388644	7389715
1	7390596	7391257
1	7392105	7393385
1	7394322	7395146
1	7395867	7396252
1	7397595	7397754
1	7398301	7398302
1	7399318	7399319
1	7399654	7400344
1	7400935	7400936
1	7401432	7401433
1	7402043	7402674
1	7404496	7405047
1	7405712	7405986
1	7456797	7457706
1	7459193	7459585
1	7482846	7483020
1	7483494	7483495
1	7483820	7483821
1	7490400	7492650
1	7495535	7497025
1	7546680	7546907
1	7553568	7554960
1	7555692	7556461
1	7558552	7559104
1	7559551	7560362
1	7562555	7565132
1	7565556	7567451
1	7567783	7569209
1	7597633	7597781
1	7598437	7599253
1	7599572	7599875
1	7600380	7600381
1	7600818	7600940
1	7601675	7602535
1	7660209	7660374
1	7685779	7685780
1	7686985	7687423
1	7694192	7694193
1	7698151	7698152
1	7700192	7700610
1	7700982	7701428
1	7704385	7704640
1	7714460	7714849
1	7715193	7715942
1	7716586	7716968
1	7718330	7718900
1	7724688	7724689
1	7760112	7760113
1	7762218	7762502
1	7767719	7768151
1	7774992	7775221
1	7776700	7777140
1	7780928	7781513
1	7844184	7844802
1	7845121	7845267
1	7845669	7845703
1	7846074	7846252
1	7878717	7879094
1	7880148	7880149
1	7880976	7880977
1	7881978	7881979
1	7882926	7883087
1	7883967	7884196
1	7886003	7886722
1	7971035	7971780
1	7975388	7975414
1	7976267	7976268
1	7976580	7976581
1	7977393	7977394
1	7977743	7978027
1	7979056	7979057
1	7987225	7987226
1	7987725	7987805
1	7990620	7991334
1	8017282	8017541
1	8018094	8018095
1	8018441	8018442
1	8018983	8020917
1	8033460	8034377
1	8035239	8035936
1	8039440	8039685
1	8040010	8041781
1	8044874	8044875
1	8045569	8046635
1	8047394	8047395
1	8047708	8048569
1	8050674	8051945
1	8053241	8053607
1	8054571	8054628
1	8055294	8056944
1	8057305	8057592
1	8114730	8115101
1	8115723	8116472
1	8117214	8118597
1	8120049	8120050
1	8122310	8123515
1	8124159	8124160
1	8124618	8125878
1	8126297	8126298
1	8126757	8127510
1	8128716	8130454
1	8131003	8131389
1	8152729	8152730
1	8153119	8153253
1	8155961	8156117
1	8157853	8157854
1	8158321	8158322
1	8161939	8162026
1	8162676	8163502
1	8163815	8164263
1	8203081	8203082
1	8239864	8240700
1	8241704	8241705
1	8243179	8243653
1	8244014	8244145
1	8245072	8245640
1	8250339	8250613
1	8275142	8275462
1	8280536	8281287
1	8281962	8281987
1	8282801	8282878
1	8284674	8284700
1	8286423	8286944
1	8288219	8288340
1	8289903	8289904
1	8290290	8291392
1	8292793	8294449
1	8302477	8302873
1	8303222	8303291
1	8307741	8309495
1	8311468	8312566
1	8333181	8333680
1	8363070	8363071
1	8368745	8368921
1	8371460	8371620
1	8372138	8372821
1	8374628	8374629
1	8375612	8375613
1	8376135	8376356
1	8389328	8389464
1	8389834	8390019
1	8392723	8393177
1	8419867	8421010
1	8467916	8468974
1	8484850	8485012
1	8485709	8488330
1	8489006	8491240
1	8491635	8492155
1	8493124	8493588
1	8496088	8496089
1	8496425	8497305
1	8497787	8497946
1	8498484	8498485
1	8552290	8553310
1	8554415	8554651
1	8557110	8557607
1	8572371	8572594
1	8573322	8573323
1	8573742	8574458
1	8574883	8574927
1	8575287	8575863
1	8577124	8577940
1	8595271	8597693
1	8598004	8599739
1	8611981	8612120
1	8661832	8662254
1	8662645	8662772
1	8663129	8663130
1	8665003	8665004
1	8665383	8665803
1	8666115	8666310
1	8666647	8666791
1	8667100	8668165
1	8668548	8670581
1	8670885	8675940
1	8676735	8677040
1	8678717	8678768
1	8679303	8679934
1	8680650	8680724
1	8681064	8681655
1	8682079	8683003
1	8683405	8683406
1	8685123	8685331
1	8699936	8701204
1	8701725	8701927
1	8702538	8703568
1	8773941	8774433
1	8774994	8776283
1	8776625	8776626
1	8777224	8777518
1	8799964	8800321
1	8815574	8816525
1	8853723	8854025
1	8854335	8854424
1	8856423	8856571
1	8915660	8916130
1	8918945	8919191
1	8920180	8920830
1	8921368	8922671
1	8969321	8970017
1	8974356	8974574
1	8976754	8977723
1	8979490	8979673
1	8981196	8981197
1	8981535	8981812
1	8982257	8982258
1	9007215	9007216
1	9007619	9007839
1	9008268	9008269
1	9008802	9008848
1	9009172	9009466
1	9012480	9012481
1	9013083	9013651
1	9014228	9014229
1	9014715	9017434
1	9075636	9075721
1	9103948	9104245
1	9107856	9109027
1	9110320	9110796
1	9112130	9112316
1	9112668	9113340
1	9114684	9115304
1	9116843	9117813
1	9118590	9118709
1	9119275	9119856
1	9120357	9121233
1	9121625	9121626
1	9122112	9123142
1	9153553	9153554
1	9154434	9154435
1	9155038	9155164
1	9155707	9157024
1	9157692	9158103
1	9158988	9158989
1	9160244	9162023
1	9162583	9162584
1	9162885	9163788
1	9164731	9164939
1	9208993	9209644
1	9228412	9230541
1	9230879	9230880
1	9231358	9231550
1	9231867	9231983
1	9232561	9233797
1	9256394	9256762
1	9257080	9257604
1	9258092	9258093
1	9258626	9258627
1	9259184	9259998
1	9261854	9263093
1	9269711	9270533
1	9270857	9271599
1	9295897	9296152
1	9309371	9309634
1	9341354	9341745
1	9342302	9342303
1	9342947	9342948
1	9343355	9343356
1	9343803	9343804
1	9344194	9344704
1	9345491	9345492
1	9346278	9347597
1	9348558	9348559
1	9348904	9348905
1	9350686	9350888
1	9352244	9352468
1	9352959	9356281
1	9356618	9356811
1	9357141	9358372
1	9366234	9366353
1	9368015	9368458
1	9401471	9401909
1	9402655	9403512
1	9404691	9404692
1	9411275	9411416
1	9424365	9425392
1	9450060	9451018
1	9451484	9451485
1	9452344	9453701
1	9479076	9480498
1	9482727	9482728
1	9484641	9484979
1	9486572	9488481
1	9488790	9488988
1	9489374	9489991
1	9490860	9491006
1	9491554	9491743
1	9492160	9494017
1	9494749	9495044
1	9496056	9496310
1	9496639	9497097
1	9547472	9547872
1	9629788	9629789
1	9630170	9631038
1	9637039	9637993
1	9638364	9638421
1	9639006	9639007
1	9643722	9644066
1	9729574	9729575
1	9730105	9730106
1	9730410	9730411
1	9731292	9732414
1	9746485	9747179
1	9747518	9748180
1	9751176	9752013
1	9752370	9752421
1	9753963	9753964
1	9774878	9776872
1	9777200	9777681
1	9780985	9781890
1	9782519	9782526
1	9878381	9878610
1	9878941	9878942
1	9880957	9881532
1	9881912	9881913
1	9882616	9882861
1	9883354	9883355
1	9884184	9884185
1	9884695	9884710
1	9885106	9885858
1	9886547	9886647
1	9887586	9887642
1	9982221	9982248
1	9983407	9983430
1	9985240	9985286
1	9985932	9985933
1	9986285	9986601
1	9987297	9987298
1	9997338	9997768
1	10028558	10028559
1	10029180	10029181
1	10029877	10031172
1	10062295	10062408
1	10062803	10062804
1	10064139	10064782
1	10092665	10093025
1	10093969	10094226
1	10104930	10105809
1	10106816	10107415
1	10108089	10108090
1	10108593	10109929
1	10126170	10126171
1	10147695	10149301
1	10149626	10151487
1	10151949	10153003
1	10153845	10154052
1	10154376	10154673
1	10155050	10157192
1	10157825	10158426
1	10158804	10158805
1	10159269	10159424
1	10162526	10163594
1	10192751	10193101
1	10193710	10193929
1	10216008	10216490
1	10232024	10232412
1	10232981	10232982
1	10257784	10258435
1	10258736	10259860
1	10260644	10261120
1	10261443	10261898
1	10262324	10262446
1	10262934	10262935
1	10263350	10263613
1	10263983	10264250
1	10264751	10264869
1	10265182	10267052
1	10296995	10298200
1	10349075	10349448
1	10349868	10349869
1	10357819	10357864
1	10490704	10490715
1	10491110	10491167
1	10491939	10492717
1	10496744	10496745
1	10510692	10510693
1	10570999	10571000
1	10571941	10572196
1	10572561	10573296
1	10575577	10576415
1	10614230	10615496
1	10615980	10615981
1	10616670	10616671
1	10617044	10617327
1	10618027	10623358
1	10623686	10623687
1	10625422	10627534
1	10678683	10681420
1	10681792	10681793
1	10684530	10684531
1	10686197	10687194
1	10688827	10688887
1	10751056	10751378
1	10752066	10752473
1	10752831	10754888
1	10755385	10755889
1	10756789	10757335
1	10758220	10758716
1	10761366	10761529
1	10834571	10835922
1	10852511	10853039
1	10853978	10855223
1	10855690	10855993
1	10856908	10856909
1	10857567	10857622
1	10858571	10858572
1	10858904	10859436
1	10860082	10860688
1	10878089	10878378
1	10925174	10925689
1	10965654	10965900
1	10984080	10984081
1	10984479	10984480
1	10985444	10986086
1	10986502	10986781
1	10987167	10987857
1	10988535	10988821
1	10989264	10989265
1	10989611	10989612
1	10990217	10990554
1	10992752	10992857
1	10993669	10993916
1	10994720	10994745
1	10995060	10995975
1	10997090	10998191
1	11000240	11000241
1	11005414	11008523
1	11009100	11010754
1	11011201	11011331
1	11014554	11015083
1	11015471	11015903
1	11043558	11045145
1	11064565	11064750
1	11065180	11065218
1	11065962	11066355
1	11066684	11066758
1	11067085	11067156
1	11067857	11069848
1	11070161	11070162
1	11070987	11070988
1	11071366	11072021
1	11126387	11126923
1	11131179	11131180
1	11131680	11133033
1	11133560	11134090
1	11135165	11137759
1	11138134	11138565
1	11138881	11138959
1	11140406	11140813
1	11141484	11143067
1	11143629	11143630
1	11143999	11144000
1	11144912	11144913
1	11145226	11145691
1	11146050	11146526
1	11148651	11149159
1	11150381	11150382
1	11150689	11150886
1	11154786	11155324
1	11155651	11155883
1	11156198	11156719
1	11157521	11158633
1	11159280	11159745
1	11160368	11160514
1	11164940	11165282
1	11229991	11230331
1	11298939	11298940
1	11299337	11299867
1	11300295	11300519
1	11301571	11301572
1	11302085	11302086
1	11302782	11302783
1	11303824	11305248
1	11324111	11324772
1	11325093	11325239
1	11325577	11325718
1	11358807	11359125
1	11359512	11359513
1	11365029	11365030
1	11365542	11365646
1	11366396	11367339
1	11406104	11406498
1	11407095	11407431
1	11409051	11409318
1	11410072	11410417
1	11410825	11410826
1	11415972	11416001
1	11416728	11416979
1	11432018	11432275
1	11432625	11432626
1	11438311	11438689
1	11492099	11492100
1	11492618	11495405
1	11584085	11584214
1	11584647	11584648
1	11589584	11590098
1	11590956	11591635
1	11591976	11591977
1	11593601	11593675
1	11593999	11594000
1	11595313	11596122
1	11636999	11637408
1	11661557	11664091
1	11664407	11665612
1	11666002	11667561
1	11670241	11671316
1	11672428	11672474
1	11674435	11674715
1	11675549	11675567
1	11676801	11676802
1	11677953	11678782
1	11715487	11715582
1	11715902	11716499
1	11717254	11718261
1	11719233	11719681
1	11720061	11720062
1	11720444	11720445
1	11723516	11724207
1	11724508	11725217
1	11740471	11741444
1	11881161	11881658
1	11884608	11884609
1	11886995	11886996
1	11887317	11887318
1	11889185	11889462
1	11889912	11889913
1	11952057	11952591
1	11953288	11953289
1	11953880	11953929
1	11968608	11968609
1	11983776	11983777
1	11986041	11986139
1	12041022	12041735
1	12042507	12043751
1	12073594	12074086
1	12074485	12074486
1	12075375	12075609
1	12103047	12103662
1	12136110	12136113
1	12136834	12136835
1	12137630	12137631
1	12138037	12138554
1	12139202	12141569
1	12145514	12145836
1	12146702	12147153
1	12147515	12147984
1	12148595	12149399
1	12150033	12150200
1	12170792	12171266
1	12172212	12172770
1	12175050	12175051
1	12175724	12176586
1	12179904	12183171
1	12207705	12208520
1	12288544	12288889
1	12289281	12289282
1	12293440	12293441
1	12295195	12295611
1	12296045	12296771
1	12297292	12297293
1	12297646	12298220
1	12330217	12331106
1	12331417	12331418
1	12331966	12332281
1	12332655	12333863
1	12334633	12334634
1	12335552	12336318
1	12337046	12337047
1	12339023	12339189
1	12339798	12340103
1	12340498	12341895
1	12342296	12342336
1	12342791	12342965
1	12352955	12352956
1	12353462	12354884
1	12355865	12355866
1	12357434	12361367
1	12362014	12362015
1	12362840	12362841
1	12364447	12366728
1	12367079	12367118
1	12367546	12367806
1	12368476	12368582
1	12369178	12369625
1	12371315	12371316
1	12372442	12372443
1	12373211	12373310
1	12373613	12373614
1	12374090	12375339
1	12375891	12376245
1	12377817	12377912
1	12378264	12378265
1	12393577	12393578
1	12394504	12394537
1	12397681	12397682
1	12398091	12398092
1	12399406	12400688
1	12401213	12401283
1	12430463	12430658
1	12437755	12437824
1	12438295	12438296
1	12438989	12439282
1	12442022	12443509
1	12444075	12444778
1	12446194	12446259
1	12446979	12447406
1	12447739	12448686
1	12449275	12450484
1	12482176	12482332
1	12492355	12492356
1	12492982	12493008
1	12502233	12502234
1	12502565	12503054
1	12506475	12506554
1	12508837	12508838
1	12509979	12511154
1	12512830	12512831
1	12532607	12533372
1	12533676	12533732
1	12534098	12534470
1	12538638	12538639
1	12539024	12539250
1	12539564	12540030
1	12540409	12540502
1	12541668	12541669
1	12542114	12542115
1	12542769	12543167
1	12543890	12543891
1	12544317	12544641
1	12544973	12545100
1	12546026	12546027
1	12546540	12548085
1	12548699	12550963
1	12552108	12552506
1	12552921	12552922
1	12553254	12553673
1	12553999	12554278
1	12555186	12556227
1	12556674	12557085
1	12588549	12590340
1	12591608	12591855
1	12592173	12592783
1	12593113	12593248
1	12593582	12593701
1	12614321	12614515
1	12614830	12614831
1	12615819	12616273
1	12616665	12616903
1	12618716	12618717
1	12624924	12625120
1	12629368	12629369
1	12631218	12631219
1	12631971	12632407
1	12639709	12640085
1	12658122	12658565
1	12675580	12676949
1	12679651	12679875
1	12680180	12680510
1	12680905	12681506
1	12681964	12683356
1	12701536	12702181
1	12702978	12702979
1	12703409	12704053
1	12707073	12707331
1	12708550	12709751
1	12710197	12711468
1	12711943	12712199
1	12712589	12712695
1	12713085	12714265
1	12714788	12714964
1	12715525	12715850
1	12716887	12716888
1	12764379	12764380
1	12764817	12764948
1	12765565	12765855
1	12767568	12768313
1	12771530	12771701
1	12791511	12791958
1	12793178	12793292
1	12795295	12796120
1	12845375	12845485
1	12846127	12846128
1	12848326	12848810
1	12849610	12849611
1	12850420	12851148
1	12921688	12921689
1	12922622	12922623
1	12928911	12929332
1	12929707	12929847
1	12931600	12932428
1	12986255	12986437
1	12986769	12987034
1	12989621	12989939
1	13004873	13006794
1	13007799	13008601
1	13009527	13009528
1	13010008	13010324
1	13023289	13023933
1	13024264	13024265
1	13033477	13034732
1	13050000	13051753
1	13052097	13052684
1	13053394	13054178
1	13055201	13055995
1	13062365	13062366
1	13062684	13065176
1	13071883	13072966
1	13073871	13073906
1	13074312	13074599
1	13075013	13075699
1	13136545	13136835
1	13137560	13138237
1	13138622	13139704
1	13142033	13142777
1	13161031	13161877
1	13162570	13162615
1	13166366	13167794
1	13176203	13177587
1	13177950	13178098
1	13182995	13182996
1	13183407	13183765
1	13188671	13188672
1	13199483	13199942
1	13200371	13200424
1	13229231	13229588
1	13237515	13238313
1	13238870	13238946
1	13243702	13243905
1	13245638	13246045
1	13251140	13251319
1	13252720	13252916
1	13264915	13265172
1	13266587	13267001
1	13271996	13273195
1	13286359	13286723
1	13287095	13287115
1	13320338	13320339
1	13321048	13321318
1	13352806	13353097
1	13367236	13367801
1	13371097	13371098
1	13388358	13388395
1	13415586	13415587
1	13440292	13440708
1	13441087	13441088
1	13441566	13441717
1	13453862	13453863
1	13454448	13454739
1	13456148	13457351
1	13458537	13458652
1	13459429	13460929
1	13461576	13461750
1	13474480	13474764
1	13576320	13576857
1	13590658	13591156
1	13619242	13619322
1	13619784	13619972
1	13622052	13622132
1	13623964	13623965
1	13649727	13649979
1	13652767	13653703
1	13666600	13666601
1	13674854	13675474
1	13692388	13692459
1	13728181	13728740
1	13758399	13758452
1	13758893	13759143
1	13761985	13762208
1	13772876	13772877
1	13782058	13782920
1	13783242	13783765
1	13784394	13784395
1	13785108	13785330
1	13809167	13809760
1	13810061	13810233
1	13812697	13812837
1	13813575	13814298
1	13814883	13814884
1	13815334	13815738
1	13818615	13818616
1	13818980	13819024
1	13819377	13819378
1	13820038	13820864
1	13821566	13821658
1	13823442	13823443
1	13824734	13824735
1	13825039	13825040
1	13826185	13826789
1	13827127	13827156
1	13863056	13864063
1	13864609	13864610
1	13864966	13867337
1	13868628	13869421
1	13899573	13901548
1	13901977	13902044
1	13902519	13902718
1	13905044	13905611
1	13906129	13906744
1	13908230	13908231
1	13910030	13913143
1	13914229	13914627
1	13963485	13963912
1	13965383	13966292
1	13967182	13967183
1	13968464	13968465
1	13968788	13969086
1	14012712	14012877
1	14013440	14013441
1	14014623	14014624
1	14030597	14030965
1	14079220	14079221
1	14086807	14087007
1	14087391	14087442
1	14207362	14207363
1	14207763	14209431
1	14209801	14210135
1	14212180	14213061
1	14213870	14213871
1	14247824	14248422
1	14248809	14248810
1	14249140	14249338
1	14250206	14250679
1	14251076	14251274
1	14253389	14253750
1	14255879	14256349
1	14282387	14282388
1	14299058	14299059
1	14311525	14312081
1	14315821	14315871
1	14316283	14316284
1	14317620	14317621
1	14318841	14319454
1	14319815	14320121
1	14321368	14321704
1	14322391	14322392
1	14323477	14323512
1	14324585	14325653
1	14325992	14326238
1	14330221	14330564
1	14330912	14330913
1	14333254	14333255
1	14333708	14333766
1	14334625	14334731
1	14335084	14335290
1	14357770	14357807
1	14358471	14358472
1	14359504	14360183
1	14360552	14361250
1	14361866	14361948
1	14362480	14362611
1	14363415	14363416
1	14364021	14364103
1	14364652	14365943
1	14417786	14417787
1	14449499	14450324
1	14456012	14456013
1	14490791	14490792
1	14574783	14574784
1	14584688	14585573
1	14586328	14586329
1	14601850	14601940
1	14602342	14602343
1	14605346	14606483
1	14608936	14608937
1	14611074	14612211
1	14612545	14612546
1	14615366	14615583
1	14616649	14617159
1	14647813	14648018
1	14651658	14652871
1	14653195	14653196
1	14653556	14654252
1	14655731	14656111
1	14656438	14656756
1	14657736	14657737
1	14658289	14658290
1	14665611	14666023
1	14666451	14666452
1	14697678	14697679
1	14700440	14700441
1	14700856	14703178
1	14703790	14705043
1	14705447	14705448
1	14706499	14706925
1	14754100	14754593
1	14757425	14757877
1	14763454	14763455
1	14831684	14832293
1	14832740	14832741
1	14845310	14845311
1	14846699	14847155
1	14848323	14848456
1	14855367	14855595
1	14855981	14855982
1	14857513	14857514
1	14859973	14860035
1	14882164	14882379
1	14882710	14883132
1	14885051	14885052
1	14890600	14891553
1	14923366	14923367
1	14989104	14989542
1	14990396	14990397
1	15012367	15012640
1	15013307	15014189
1	15014631	15015251
1	15017950	15018513
1	15019490	15021898
1	15026491	15027205
1	15055453	15055454
1	15055954	15056540
1	15059997	15061263
1	15061714	15061933
1	15062303	15064543
1	15065111	15065112
1	15066383	15067440
1	15071701	15071910
1	15072279	15072560
1	15076404	15077437
1	15120345	15120346
1	15120812	15121249
1	15121627	15121628
1	15124753	15124754
1	15125661	15125912
1	15157290	15157291
1	15157830	15157831
1	15161994	15162151
1	15175000	15175293
1	15175634	15175635
1	15176124	15176630
1	15177700	15178512
1	15179187	15179188
1	15179934	15180582
1	15189160	15191555
1	15191898	15192043
1	15193301	15193976
1	15194471	15195452
1	15238509	15238533
1	15238947	15241480
1	15299642	15300224
1	15300567	15300568
1	15301089	15302530
1	15302926	15304225
1	15304935	15307545
1	15310040	15311749
1	15312086	15312087
1	15312440	15313935
1	15317207	15317595
1	15320913	15322092
1	15322426	15322494
1	15322922	15323250
1	15337633	15338002
1	15365452	15365453
1	15366666	15367517
1	15368508	15368771
1	15369148	15369149
1	15369527	15369528
1	15374783	15375405
1	15387991	15391654
1	15395098	15395244
1	15396377	15396889
1	15399414	15401147
1	15401645	15401686
1	15402061	15402841
1	15403246	15403247
1	15403953	15404428
1	15404739	15405498
1	15405803	15405804
1	15407457	15408372
1	15408777	15408778
1	15409261	15409496
1	15409901	15410014
1	15410773	15410774
1	15439866	15440503
1	15500108	15500109
1	15500570	15501082
1	15501699	15502081
1	15502546	15502547
1	15503498	15504104
1	15504500	15504501
1	15506335	15506952
1	15507494	15508055
1	15514838	15515594
1	15558733	15558936
1	15575765	15576052
1	15582521	15582897
1	15584664	15584706
1	15585331	15585795
1	15639260	15639261
1	15645310	15646069
1	15668609	15668610
1	15669069	15670144
1	15670650	15670651
1	15671610	15671699
1	15672057	15672058
1	15672432	15673080
1	15684982	15685817
1	15686144	15686751
1	15687424	15687549
1	15688344	15688936
1	15692620	15693484
1	15753652	15753833
1	15755124	15755125
1	15755824	15756380
1	15759350	15761653
1	15763109	15763418
1	15764081	15764082
1	15782910	15782911
1	15789254	15789255
1	15842012	15842256
1	15961441	15961442
1	15961864	15962404
1	15970387	15970388
1	15970723	15971378
1	15971968	15972230
1	16002983	16003318
1	16005769	16005912
1	16006250	16007423
1	16010001	16010492
1	16011338	16011405
1	16012790	16012791
1	16014113	16014114
1	16015564	16016113
1	16016726	16016727
1	16017223	16018260
1	16018609	16019276
1	16023224	16023746
1	16038134	16038719
1	16039053	16039054
1	16040448	16041207
1	16041614	16042055
1	16042768	16043399
1	16048884	16049723
1	16050732	16050972
1	16138195	16138731
1	16139197	16139198
1	16139568	16142615
1	16225466	16225739
1	16226523	16227729
1	16228288	16228289
1	16231133	16231353
1	16233186	16233187
1	16234005	16234089
1	16234749	16237851
1	16279754	16279810
1	16280833	16281154
1	16282762	16283895
1	16285003	16287875
1	16288207	16288390
1	16295910	16297930
1	16298817	16298818
1	16299334	16300368
1	16300708	16301751
1	16302121	16302170
1	16304400	16304975
1	16305408	16305929
1	16355812	16355903
1	16356364	16356691
1	16357451	16358015
1	16358320	16358518
1	16358910	16359045
1	16359408	16359488
1	16359912	16360013
1	16360743	16361129
1	16363620	16363723
1	16364637	16364723
1	16367835	16368895
1	16414326	16414711
1	16415113	16415114
1	16415422	16416022
1	16436266	16436407
1	16438245	16438246
1	16444918	16445119
1	16446306	16446331
1	16446920	16447125
1	16561636	16561637
1	16562146	16562522
1	16562893	16563361
1	16611472	16611793
1	16629003	16630531
1	16634673	16634674
1	16706198	16706199
1	16706572	16706998
1	16707521	16707877
1	16709728	16709986
1	16712033	16712034
1	16713620	16713621
1	16714500	16715362
[truncated: 142,892 more rows]
