# Supplementary material for: Reconstructing the maize leaf regulatory network using ChIP-seq data of 104 transcription factors
Source: Nat Commun. 2020 Oct 9;11:5089. doi: 10.1038/s41467-020-18832-8 (PMC7547689; doi:10.1038/s41467-020-18832-8)
Supplement: Supplementary file 5 — Supplementary Dataset 1–14 [file 41467_2020_18832_MOESM5_ESM.zip › Supplementary_Data_6.xlsx]

## Sheet: Supplementary_Table_6
#Supplementary_Data_6. TF classification based on their target gene GO-term and MAPMAN functional category enrichment
#TF ID	family	simplename	shortname	v3	v4	class	Enriched GO	Enriched MAPMAN	AtID	Atsimplename	description	phenotype
2	C2C2-COL	COL8	col8	GRMZM2G114137	Zm00001d013443	PS	GO:0009628: response to abiotic stimulus, GO:0015979: photosynthesis, GO:0010035: response to inorganic substance	PS, PS.lightreaction, redox	AT1G25440	BBX5	NA	NA
3	bHLH	bHLH145	bhlh145	GRMZM2G472671	Zm00001d031717	hormone	GO:0009719: response to endogenous stimulus, GO:0006355: regulation of transcription, DNA-templated, GO:0009607: response to biotic stimulus	hormone metabolism, hormone metabolism.jasmonate, RNA.regulation of transcription	AT4G17880	MYC4	MYC4 is bHLH transcriptional regulator. It functions as a JAZ-interacting transcription factor that acts together with MYC2 and MYC3 to activate JA-responses. It also functions in blue light mediated secondary cell wall biogenesis via regulation of NST1 expression. MYC4 directly binds to NST1 promoter and activates its expression.	NA
4	NAC	NAC49	nactf49	GRMZM2G347043	Zm00001d034601	metabolism	GO:0042221: response to chemical, GO:1901700: response to oxygen-containing compound, GO:0009628: response to abiotic stimulus	RNA.regulation of transcription, minor CHO metabolism.trehalose, TCA / org transformation.carbonic anhydrases	AT5G08790	NAC081	induced by wounding	increased yellowing of young leaves, increased leaf size, and increased biomass compared to wild-type; at the transcriptome level, there was repression of a number of pathogenesis-related proteins, and increased susceptibility to the soil-borne fungal pathogen Fusarium oxysporum. Phenotype curated by ABRC.
5	GLK	GLK1	glk1	GRMZM2G026833	Zm00001d044785	PS	GO:0015979: photosynthesis, GO:0010033: response to organic substance, GO:0071840: cellular component organization or biogenesis	PS.lightreaction, PS, signalling.receptor kinases	AT5G44190	GLK2	Golden2-like 2, one of a pair of partially redundant nuclear transcription factors that regulate chloroplast development in a cell-autonomous manner	pale green vegetative tissue Phenotype curated by ABRC.
6	bHLH	bHLH118	bhlh118	GRMZM2G061906	Zm00001d038357	hormone	GO:0001101: response to acid chemical, GO:0009628: response to abiotic stimulus, GO:0009605: response to external stimulus	hormone metabolism.abscisic acid, hormone metabolism.brassinosteroid	AT1G51070	bHLH115	bHLH115 is a basic helix loop helix protein of the IVc subgroup that plays a role in iron homeostasis. It interacts with related family members and targets PYE and other genes involved in response to Fe.	Reduced chlorophyll and pale yellow leaves under content under low Fe conditions. Liang, G., Zhang, H., Li, X., Ai, Q., Yu, D.(2017)
9	C2C2-COL	COL2	col2	GRMZM2G144346	Zm00001d033719	PS	GO:0009628: response to abiotic stimulus, GO:1901700: response to oxygen-containing compound, GO:0015979: photosynthesis	PS, PS.lightreaction, PS.calvin cycle	AT1G25440	BBX5	B-box type zinc finger protein with CCT domain-containing protein;(source:Araport11)	NA
13	ZIM	ZIM28	zim28	GRMZM2G116614	Zm00001d020614	signalling	GO:0001101: response to acid chemical, GO:0009628: response to abiotic stimulus, GO:0006259: DNA metabolic process	signalling.receptor kinases, signalling, hormone metabolism	AT1G74950	TIFY10B	NA	NA
14	bHLH	bHLH172	bhlh172	GRMZM2G017586	Zm00001d024679	metabolism	GO:0001101: response to acid chemical, GO:0009628: response to abiotic stimulus, GO:0006355: regulation of transcription, DNA-templated	hormone metabolism, RNA.regulation of transcription, minor CHO metabolism	AT1G51070	bHLH115	bHLH115 is a basic helix loop helix protein of the IVc subgroup that plays a role in iron homeostasis. It interacts with related family members and targets PYE and other genes involved in response to Fe.	Reduced chlorophyll and pale yellow leaves under content under low Fe conditions. Liang, G., Zhang, H., Li, X., Ai, Q., Yu, D.(2017)
15	NAC	NAC109	nactf109	GRMZM2G014653	Zm00001d042609	metabolism	GO:1901700: response to oxygen-containing compound, GO:0006396: RNA processing, DNA-templated, GO:0009628: response to abiotic stimulus	TCA / org transformation.carbonic anhydrases, hormone metabolism, RNA.regulation of transcription	AT1G01720	ATAF1	Belongs to a large family of putative transcriptional activators with NAC domain. Transcript level increases in response to wounding and abscisic acid. ATAF1 attentuates ABA signaling and sythesis. Mutants are hyposensitive to ABA	NA
16	bZIP	bZIP38	bzip38	GRMZM2G073892	Zm00001d018571	signalling	GO:1901700: response to oxygen-containing compound, GO:0009628: response to abiotic stimulus, GO:0009605: response to external stimulus	signalling.receptor kinases, signalling, transport.amino acids	AT4G35900	bzip14	bZIP protein required for positive regulation of flowering	late flowering, unaffected by vernalization, increased number of rosette leaves. Phenotype curated by ABRC.
17	Sigma-like	SIG6	sig6	GRMZM2G144196	Zm00001d012810	other	GO:0009628: response to abiotic stimulus, GO:0009607: response to biotic stimulus, GO:0009719: response to endogenous stimulus	signalling.receptor kinases, signalling, transport.amino acids	AT2G36990	SIGF	Encodes a general sigma factor in chloroplasts and is probably responsible for the recognition of sigma 70 type standard bacteria-type multi-subunit RNA polymerase (PEP) promoters in young cotyledons. It is a substrate for regulatory phosphorylation by cpCK2, a nuclear-coded plastid-targeted casein kinase 2, that has been implicated as a key component in plant sigma factor phosphorylation and tra…	Pale green cotyledons with drastically reduced chlorophyll content in 3- to 4-day-old seedlings. The chlorophyll deficiency was limited to the young cotyledons and was restored to the wild-type level in 8-day-old seedlings. Ishizaki Y, Tsunoyama Y, Hatano K, Ando K, Kato K, Shinmyo A, Kobori M, Takeba G, Nakahira Y, Shiina(2005)
21	MYBR	MYBST1	mybst1	GRMZM2G034110	Zm00001d000184	transport	GO:1901700: response to oxygen-containing compound, GO:0009628: response to abiotic stimulus, GO:0009605: response to external stimulus	transport.amino acids, signalling.receptor kinases, transport	AT5G47390	MYBH	Encodes a circadian-regulated transcription factor which specifically controls cell expansion during leaf development by controlling ROS homeostasis. The mRNA is cell-to-cell mobile.	NA
24	C3H	C3H40	c3h40	GRMZM2G177229	Zm00001d020954	redox	GO:0001101: response to acid chemical, GO:0009628: response to abiotic stimulus, GO:0009719: response to endogenous stimulus	OPP, hormone metabolism, TCA / org transformation.carbonic anhydrases	AT5G42820	U2AF35B	NA	NA
25	GRAS	GRAS23	gras23	GRMZM2G157679	Zm00001d042907	signalling	GO:0042221: response to chemical, GO:0001101: response to acid chemical, GO:0009628: response to abiotic stimulus	hormone metabolism, hormone metabolism.jasmonate, secondary metabolism	AT2G37650	NA	NA	NA
26	HB	KNOX6	knox6	GRMZM2G370332	Zm00001d015549	signalling	GO:0001101: response to acid chemical, GO:0009628: response to abiotic stimulus, GO:0006396: RNA processing	signalling.receptor kinases, signalling, TCA / org transformation.carbonic anhydrases	AT5G25220	KNAT3	Light-regulated expression with differential response to red/far-red light. KNAT3 promoter activity showed cell-type specific pattern along longitudinal root axis, restricted mainly to the differentiation zone of the root, namely in the cortex and pericycle. Not detected in lateral root primordia	No visible root phenotype. Truernit, Elisabeth, Siemering, Kirby R, Hodge, Sarah, Grbic, Vojislava, Haseloff, Jim(2006)
29	Orphan	MAB16	mab16	GRMZM2G172210	Zm00001d007068	signalling	GO:0006468: protein phosphorylation, GO:0009719: response to endogenous stimulus, GO:0009628: response to abiotic stimulus	signalling.receptor kinases, signalling, hormone metabolism	AT5G19000	BPM1	Encodes a member of the MATH-BTB domain proteins (BPMs) that directly interact with and target for proteasomal degradation the class I homeobox-leucine zipper (HD-ZIP) transcription factor ATHB6. Known members include AT5G19000 (BPM1), AT3G06190 (BPM2), AT2G39760 (BPM3), AT3G03740 (BPM4), AT5G21010 (BPM5) and AT3G43700 (BPM6).	NA
30	Alfin-like	ALF2	alf2	GRMZM2G063864	Zm00001d016861	other	GO:1901700: response to oxygen-containing compound, GO:0009628: response to abiotic stimulus, GO:0009719: response to endogenous stimulus	signalling.receptor kinases, minor CHO metabolism, transport	AT5G20510	AL5	Encodes a member of the Alfin1-like family of nuclear-localized PHD (plant homeodomain) domain containing proteins. All AL proteins except AL3 bind to di- or trimethylated histone H3 (H3K4me3/2). Members of this family include: AT5G05610 (AL1), AT3G11200 (AL2), AT3G42790 (AL3), AT5G26210 (AL4), AT5G20510 (AL5), AT2G02470 (AL6), AT1G14510 (AL7).	NA
32	Alfin-like	ALF7	alf7	GRMZM2G107807	Zm00001d050816	other	GO:0009628: response to abiotic stimulus, GO:0009719: response to endogenous stimulus, GO:0007154: cell communication	signalling.receptor kinases, hormone metabolism, minor CHO metabolism.raffinose family	AT5G20510	AL5	Encodes a member of the Alfin1-like family of nuclear-localized PHD (plant homeodomain) domain containing proteins. All AL proteins except AL3 bind to di- or trimethylated histone H3 (H3K4me3/2). Members of this family include: AT5G05610 (AL1), AT3G11200 (AL2), AT3G42790 (AL3), AT5G26210 (AL4), AT5G20510 (AL5), AT2G02470 (AL6), AT1G14510 (AL7).	NA
34	MYBR	MYBR26	mybr26	GRMZM2G112764	Zm00001d024644	PS	GO:0015979: photosynthesis, GO:1901700: response to oxygen-containing compound, GO:0009628: response to abiotic stimulus	hormone metabolism, PS, RNA.regulation of transcription	AT5G47390	MYBH	Encodes a circadian-regulated transcription factor which specifically controls cell expansion during leaf development by controlling ROS homeostasis. The mRNA is cell-to-cell mobile.	NA
38	MYBR	MYBR43	mybr43	GRMZM5G813892	Zm00001d029875	PS	GO:0001101: response to acid chemical, GO:0009628: response to abiotic stimulus, GO:0009605: response to external stimulus	signalling.receptor kinases, PS.lightreaction, hormone metabolism	AT5G47390	MYBH	Encodes a circadian-regulated transcription factor which specifically controls cell expansion during leaf development by controlling ROS homeostasis. The mRNA is cell-to-cell mobile.	NA
40	MYBR	MYBR96	mybr96	GRMZM2G145041	Zm00001d014863	signalling	GO:1901700: response to oxygen-containing compound, GO:0006355: regulation of transcription, DNA-templated, GO:0009628: response to abiotic stimulus	signalling.receptor kinases, RNA, secondary metabolism.phenylpropanoids	AT5G37260	CIR1	Encodes a MYB family transcription factor Circadian 1 (CIR1). Involved in circadian regulation in Arabidopsis.	Under FRc conditions, the length mutant hypocotyls is increased compared to that of wild-type plants. Under Rc conditions, the hypocotyl length is increased and the cotyledon area is larger than that of wild type. Khanna, Rajnish, Shen, Yu, Toledo-Ortiz, Gabriela, Kikis, Elise A, Johannesson, Henrik, Hwang, Yong-(2006)
41	C2H2	CCHH133	cchh133	GRMZM5G885700	Zm00001d016793	signalling	GO:0032501: multicellular organismal process, GO:0006468: protein phosphorylation, GO:0007154: cell communication	signalling.receptor kinases, hormone metabolism	AT4G06634	YY1	Encodes an ABA responsive C2H2-type zinc finger transcription factor with both transcriptional repression and activation domains, that binds a G-rich, 11-bp DNA-binding motif. YY1 binds to the promoter of ABR1 and disruption represses ABA- and salt-induced ABR1 expression.	Under normal growth conditions, no obvious defects. However, when grown under salt or water stress plants exhibit defects.At 150 mM NaCl, the germination rate of yy1 plants was approximately 26%, substantially lower than that of wild-type. yy1 mutants exhibited reduced greening ratios and root lengths when exposed to NaCl.yy1 plants also exhibited increased root growth inhibition sensitivity in r…
54	TCP	TCP23	tcptf23	GRMZM2G120151	Zm00001d038683	signalling	GO:0050896: response to stimulus, GO:0050794: regulation of cellular process, GO:0009628: response to abiotic stimulus	signalling, protein.postranslational modification, minor CHO metabolism	AT5G60970	TCP5	involved in heterochronic control of leaf differentiation	Homozygotes have a WT phenotype Efroni, Idan, Blum, Eyal, Goldshmidt, Alexander, Eshed, Yuval(2008)
55	MYB	MYB6	myb6	GRMZM2G047626	Zm00001d041576	PS	GO:0001101: response to acid chemical, GO:0009628: response to abiotic stimulus, GO:0006259: DNA metabolic process	PS, signalling, signalling.receptor kinases	AT5G59780	MYB59	In roots it is involved in K+/NO3- transport and expression of the NPF7.3 transporter.	NA
56	MYB	MYB62	myb62	GRMZM2G013581	Zm00001d035604	signalling	GO:1901700: response to oxygen-containing compound, GO:0032501: multicellular organismal process, GO:1901362: organic cyclic compound biosynthetic process	RNA.regulation of transcription, TCA / org transformation.carbonic anhydrases, signalling.receptor kinases	AT5G59780	MYB59	In roots it is involved in K+/NO3- transport and expression of the NPF7.3 transporter.	NA
58	GLK	GLK53	glk53	GRMZM2G052544	Zm00001d015407	PS	GO:0060249: anatomical structure homeostasis, GO:0032200: telomere organization, GO:0009628: response to abiotic stimulus	PS, minor CHO metabolism, PS.photorespiration	AT1G79430	NA	NA	defect in the organization of phloem poles in the root; short, determinate root with only occasional lateral branches Phenotype curated by ABRC.
59	ZIM	ZIM16	zim16	GRMZM2G445634	Zm00001d027901	signalling	GO:1901700: response to oxygen-containing compound, GO:0009719: response to endogenous stimulus, GO:0009628: response to abiotic stimulus	signalling.receptor kinases, signalling, hormone metabolism	AT1G19180	JAZ1	JAZ1 is a nuclear-localized protein involved in jasmonate signaling.	NA
61	C2C2-COL	COL13	col13	GRMZM2G038783	Zm00001d046925	PS	GO:0001101: response to acid chemical, GO:0009628: response to abiotic stimulus, GO:0009605: response to external stimulus	hormone metabolism, hormone metabolism.jasmonate, PS	AT2G24790	COL3	Positive regulator of photomorphogenesis that acts downstream of COP1 but can promote lateral root development independently of COP1 and also function as a daylength-sensitive regulator of shoot branching. The mRNA is cell-to-cell mobile.	Mutant plants have longer hypocotyls in red light and in short days. Unlike constans, the col3 mutant flowers early and shows a reduced number of lateral branches in short days. The mutant also exhibits reduced formation of lateral roots. The col3 mutation partially suppresses the cop1 and deetiolated1 (det1) mutations in the dark Datta, Sourav, Hettiarachchi, G H C M, Deng, Xing-Wang, Holm, Magn…
64	EREB	EREB172	ereb172	GRMZM2G369472	Zm00001d031796	hormone	GO:0006355: regulation of transcription, DNA-templated, GO:0009719: response to endogenous stimulus, GO:0032501: multicellular organismal process	RNA.regulation of transcription, hormone metabolism, signalling.receptor kinases	AT4G11140	CRF1	CRF proteins relocalize to the nucleus in response to cytokinin.	NA
66	WRKY	WRKY53	wrky53	GRMZM2G125653	Zm00001d020492	signalling	GO:0006468: protein phosphorylation, GO:0009719: response to endogenous stimulus, GO:0006396: RNA processing	signalling.receptor kinases, signalling, hormone metabolism	AT1G80840	WRKY40	Pathogen-induced transcription factor. Binds W-box sequences in vitro. Forms protein complexes with itself and with WRKY40 and WRKY60. Coexpression with WRKY18 or WRKY60 made plants more susceptible to both P. syringae and B. cinerea. WRKY18, WRKY40, and WRKY60 have partially redundant roles in response to the hemibiotrophic bacterial pathogen Pseudomonas syringae and the necrotrophic fungal path…	GUS expression is induced in seedlings by cellobiose treatment. Phenotype curated by ABRC.
69	ZIM	ZIM18	zim18	GRMZM2G145412	Zm00001d033050	signalling	GO:1901700: response to oxygen-containing compound, GO:0009628: response to abiotic stimulus, GO:0006355: regulation of transcription, DNA-templated	RNA.regulation of transcription, signalling	NA	NA	NA	NA
70	MYBR	MYBR40	mybr40	GRMZM2G088005	Zm00001d013777	redox	GO:0042221: response to chemical, GO:1901700: response to oxygen-containing compound, GO:0044237: cellular metabolic process	redox, lipid metabolism.FA synthesis and FA elongation, redox.thioredoxin	AT1G66580	SAG24	senescence associated gene 24	NA
72	EREB	EREB97	ereb97	GRMZM2G068967	Zm00001d002364	signalling	GO:0006355: regulation of transcription, GO:1901700: response to oxygen-containing compound, DNA-templated, GO:0032501: multicellular organismal process	RNA.regulation of transcription, signalling.receptor kinases, cell wall	AT3G20310	ERF7	Involved in ABA-mediated responses. Acts as a repressor of GCC box–mediated transcription together with AtSin3 and HDA19.	NA
79	ZIM	ZIM1	zim1	GRMZM2G126507	Zm00001d020409	hormone	GO:1901700: response to oxygen-containing compound, GO:1901362: organic cyclic compound biosynthetic process, GO:0019438: aromatic compound biosynthetic process	hormone metabolism, hormone metabolism.ethylene, hormone metabolism.jasmonate	AT3G17860	JAZ3	JAZs are direct targets of the SCFCOI1 E3 ubiquitin-ligase and JA treatment induces their proteasome-mediated degradation. Furthermore, JAI3 negatively regulates the key transcriptional activator of JA responses, AtMYC2. The C-terminal portion of JAZ3, including the Jas domain, appears to be important for JAZ3-COI1 binding in the presence of coronatine.	NA
80	EREB	EREB209	ereb209	GRMZM2G089995	Zm00001d049364	hormone	GO:1901700: response to oxygen-containing compound, GO:0006355: regulation of transcription, DNA-templated, GO:0009628: response to abiotic stimulus	hormone metabolism, cell wall, RNA.regulation of transcription	AT3G20310	ERF7	Involved in ABA-mediated responses. Acts as a repressor of GCC box–mediated transcription together with AtSin3 and HDA19.	NA
84	ZIM	ZIM3	zim3	GRMZM2G145458	Zm00001d033049	signalling	GO:0001101: response to acid chemical, GO:0009628: response to abiotic stimulus, GO:0006468: protein phosphorylation	signalling.receptor kinases, signalling, signalling.calcium	AT3G43440	JAZ11	NA	NA
85	EREB	EREB147	ereb147	GRMZM2G310368	Zm00001d043205	hormone	GO:1901700: response to oxygen-containing compound, GO:0006355: regulation of transcription, DNA-templated, GO:0009628: response to abiotic stimulus	hormone metabolism, RNA.regulation of transcription, cell wall	AT1G28360	ERF12	Regulates floral development.	Signifcantly more sepals in the first two-formed flowers, more flowers had either three or five petals (wt has 4 petals). Chandler, J. W., Werr, W.(2019)
87	bHLH	bHLH47	bhlh47	GRMZM2G065374	Zm00001d034298	signalling	GO:0001101: response to acid chemical, GO:0009628: response to abiotic stimulus, GO:0007154: cell communication	hormone metabolism, signalling, hormone metabolism.jasmonate	AT1G09530	PIF3	Transcription factor interacting with photoreceptors phyA and phyB. Forms a ternary complex in vitro with G-box element of the promoters of LHY, CCA1. Acts as a negative regulator of phyB signalling. It degrades rapidly after irradiation of dark grown seedlings in a process controlled by phytochromes. Does not play a significant role in controlling light input and function of the circadian clockw…	Mutant plants contained chlorophyll amounts comparable to those of the wild-type controls. Kim, J.,Yi, H.,Choi, G.,Shin, B.,Song, P. S.,Choi, G.(2003); The mutant responds hypersensitively to red light but normally to far-red light for the inhibition of hypocotyl elongation. Kim, J.,Yi, H.,Choi, G.,Shin, B.,Song, P. S.,Choi, G.(2003); Under red and far-red light growth conditions, mutant plants h…
89	C2C2-COL	COL7	col7	AC233888.1_FG002	Zm00001d025770	PS	GO:0001101: response to acid chemical, GO:0009628: response to abiotic stimulus, GO:2001141: regulation of RNA biosynthetic process	hormone metabolism, hormone metabolism.ethylene, RNA.regulation of transcription	AT5G57660	COL5	NA	NA
90	EREB	EREB34	ereb34	GRMZM5G846057	Zm00001d039077	hormone	GO:0009719: response to endogenous stimulus, GO:0009628: response to abiotic stimulus, GO:0006355: regulation of transcription, DNA-templated	hormone metabolism, signalling.receptor kinases, TCA / org transformation.carbonic anhydrases	AT2G22200	NA	NA	NA
91	C2C2-COL	COL18	col18	GRMZM2G148772	Zm00001d015468	PS	GO:0009628: response to abiotic stimulus, GO:0001101: response to acid chemical, GO:0006355: regulation of transcription, DNA-templated	PS.lightreaction, PS, hormone metabolism	AT5G57660	COL5	NA	NA
97	EREB	EREB198	ereb198	GRMZM2G055180	Zm00001d002762	hormone	GO:0001101: response to acid chemical, GO:0009719: response to endogenous stimulus, GO:0010200: response to chitin	hormone metabolism, RNA.regulation of transcription, transport.amino acids	AT2G44840	ERF13	NA	NA
98	GRAS	GRAS49	gras49	GRMZM5G821439	Zm00001d006551	metabolism	GO:0001101: response to acid chemical, GO:0009628: response to abiotic stimulus, GO:0009719: response to endogenous stimulus	minor CHO metabolism.trehalose, transport.amino acids, signalling.receptor kinases	AT5G48150	NA	Semi-dominant mutant has a reduced response to far-red light and appears to act early in the phytochrome A signaling pathway.	Seedlings grown under far-red (but not red) light have elongated hypocotyls and resistance to FR-induced killing compared to wild-type seedlings. Bolle, C.,Koncz, C.,Chua, N. H.(2000); No aberrant root phenotype and no resistance to paclobutrazol (1-100 μM). Bolle, C.,Koncz, C.,Chua, N. H.(2000); Under FR-light, the cotyledons are unfolded, a partially unfolded hook, no significant anthocyanin ac…
100	GNAT	HAG7	hagtf7	GRMZM2G031062	Zm00001d034417	signalling	GO:0001101: response to acid chemical, GO:0009719: response to endogenous stimulus, GO:0009628: response to abiotic stimulus	signalling.receptor kinases, hormone metabolism, hormone metabolism.jasmonate	NA	NA	NA	NA
103	C2C2-COL	COL3	col3	GRMZM2G021777	Zm00001d017176	PS	GO:1901700: response to oxygen-containing compound, GO:0009628: response to abiotic stimulus, GO:0009719: response to endogenous stimulus	PS, PS.lightreaction, hormone metabolism	AT5G57660	COL5	NA	NA
104	GLK	GLK9	glk9	AC234520.1_FG003	Zm00001d030891	signalling	GO:0001101: response to acid chemical, GO:0009628: response to abiotic stimulus, GO:0006259: DNA metabolic process	hormone metabolism, hormone metabolism.jasmonate, transport	AT1G25550	NA	NA	NA
106	EREB	EREB109	ereb109	GRMZM2G141679	Zm00001d020267	cell wall	GO:0001101: response to acid chemical, GO:0009628: response to abiotic stimulus, GO:0006355: regulation of transcription, DNA-templated	cell wall, RNA.regulation of transcription, cell wall.degradation	AT2G22200	NA	NA	NA
109	bHLH	bHLH129	bhlh129	GRMZM5G856837	Zm00001d014995	cell wall	GO:0009628: response to abiotic stimulus, GO:0080167: response to karrikin, GO:0071554: cell wall organization or biogenesis	hormone metabolism, cell wall, cell wall.degradation	AT1G51070	bHLH115	bHLH115 is a basic helix loop helix protein of the IVc subgroup that plays a role in iron homeostasis. It interacts with related family members and targets PYE and other genes involved in response to Fe.	Reduced chlorophyll and pale yellow leaves under content under low Fe conditions. Liang, G., Zhang, H., Li, X., Ai, Q., Yu, D.(2017)
111	WRKY	WRKY82	wrky82	GRMZM5G863420	Zm00001d038843	signalling	GO:1901700: response to oxygen-containing compound, GO:0009628: response to abiotic stimulus, GO:0006396: RNA processing	signalling.receptor kinases, signalling, minor CHO metabolism.trehalose	AT5G64810	WRKY51	Involved in jasmonic acid inducible defense responses.	NA
113	HMG	HMG1	hmg1	GRMZM5G834758	Zm00001d014858	hormone	GO:1901700: response to oxygen-containing compound, GO:0009628: response to abiotic stimulus, GO:0032501: multicellular organismal process	hormone metabolism, signalling.receptor kinases, signalling	AT1G20693	HMGB2	The HMGB proteins are involved in the assembly of nucleoprotein complexes.	NA
115	WRKY	WRKY94	wrky94	GRMZM2G148561	Zm00001d050195	signalling	GO:1901700: response to oxygen-containing compound, GO:0009607: response to biotic stimulus, GO:0009628: response to abiotic stimulus	signalling.receptor kinases, signalling, hormone metabolism	AT4G31550	WRKY11	negative regulator of basal resistance to Pseudomonas syringae.	Flg22-elicited GUS expression in seedling leaves and the elongation zone of seedling roots. PGN-elicted GUS expression the elongzation zone of seedling roots. Chitin-elicited GUS expression throughout the entire mature zones of the roots, but not in the elongation zone. Phenotype curated by ABRC.
117	EREB	EREB17	ereb17	GRMZM2G029323	Zm00001d052229	hormone	GO:0042221: response to chemical, GO:0001101: response to acid chemical, GO:0009628: response to abiotic stimulus	hormone metabolism, transport.calcium, RNA.regulation of transcription	AT2G22200	NA	NA	NA
119	bHLH	bHLH162	bhlh162	GRMZM2G093744	Zm00001d024679	cell wall	GO:0001101: response to acid chemical, GO:0044699: single-organism process, GO:0032501: multicellular organismal process	hormone metabolism, RNA.regulation of transcription, cell wall	AT1G51070	bHLH115	bHLH115 is a basic helix loop helix protein of the IVc subgroup that plays a role in iron homeostasis. It interacts with related family members and targets PYE and other genes involved in response to Fe.	Reduced chlorophyll and pale yellow leaves under content under low Fe conditions. Liang, G., Zhang, H., Li, X., Ai, Q., Yu, D.(2017)
123	GLK	GLK52	glk52	GRMZM2G124495	Zm00001d026542	transport	GO:0042221: response to chemical, GO:1901700: response to oxygen-containing compound, GO:0006281: DNA repair	hormone metabolism, transport, transport.amino acids	AT5G06800	NA	NA	NA
124	EREB	EREB211	ereb211	GRMZM2G138396	Zm00001d005892	cell wall	GO:1901700: response to oxygen-containing compound, GO:0009628: response to abiotic stimulus, GO:0009719: response to endogenous stimulus	RNA.regulation of transcription, hormone metabolism, cell wall	AT4G34410	RRTF1	Regulates programmed cell death (PCD) inhibitor genes. Involved in retarding programmed cell death under salt stress due to the regulation of processes participating in ROS inhibition. ERF-regulated transcripts belong to the tryptophan biosynthesis, tryptophan metabolism, and downstream plant hormone signal transduction pathways, where ERF109 potentially acts as a ?master switch? mediator of a ca…	NA
125	EREB	EREB98	ereb98	GRMZM2G052720	Zm00001d053859	cell wall	GO:1901700: response to oxygen-containing compound, GO:0006355: regulation of transcription, DNA-templated, GO:0009628: response to abiotic stimulus	hormone metabolism, cell wall, signalling.receptor kinases	AT1G28360	ERF12	Regulates floral development.	Signifcantly more sepals in the first two-formed flowers, more flowers had either three or five petals (wt has 4 petals). Chandler, J. W., Werr, W.(2019)
127	ZIM	ZIM27	zim27	GRMZM5G838098	Zm00001d027900	signalling	GO:0042221: response to chemical, GO:1901700: response to oxygen-containing compound, GO:0009628: response to abiotic stimulus	signalling.receptor kinases, signalling, hormone metabolism	AT1G19180	JAZ1	JAZ1 is a nuclear-localized protein involved in jasmonate signaling.	NA
128	WRKY	WRKY25	wrky25	GRMZM2G324999	Zm00001d032265	signalling	GO:1901700: response to oxygen-containing compound, GO:0009719: response to endogenous stimulus, GO:0006259: DNA metabolic process	signalling.receptor kinases, signalling, hormone metabolism	AT4G11070	WRKY41	NA	NA
135	MYB	MYB4	myb4	GRMZM2G131442	Zm00001d048647	transport	GO:0009628: response to abiotic stimulus, GO:0044699: single-organism process, GO:0032501: multicellular organismal process	transport.amino acids, hormone metabolism.brassinosteroid, hormone metabolism	AT1G48000	MYB112	NA	NA
136	EREB	EREB54	ereb54	GRMZM2G020054	Zm00001d024324	cell wall	GO:0006355: regulation of transcription, DNA-templated, GO:0032501: multicellular organismal process, GO:0009628: response to abiotic stimulus	hormone metabolism, cell wall, RNA.regulation of transcription	AT1G28370	ERF11	NA	NA
139	bHLH	bHLH91	bhlh91	GRMZM2G049229	Zm00001d047017	metabolism	GO:0043619: regulation of transcription from RNA polymerase II promoter in response to oxidative stress, GO:0010116: positive regulation of abscisic acid biosynthetic process, GO:0048480: stigma development	secondary metabolism, glycolysis.cytosolic branch	AT1G48000	MYB112	NA	NA
140	EREB	EREB71	ereb71	GRMZM2G113060	Zm00001d048208	hormone	GO:0042221: response to chemical, GO:0001101: response to acid chemical, GO:0006355: regulation of transcription, DNA-templated	hormone metabolism, signalling, signalling.receptor kinases	AT2G22200	NA	NA	NA
142	bHLH	bHLH108	bhlh108	GRMZM2G119823	Zm00001d025141	metabolism	GO:0001101: response to acid chemical, GO:0009628: response to abiotic stimulus, GO:0050794: regulation of cellular process	hormone metabolism, hormone metabolism.jasmonate, RNA.regulation of transcription	AT5G57150	NA	NA	NA
148	bHLH	bHLH43	bhlh43	GRMZM2G165042	Zm00001d033267	cell wall	GO:0009628: response to abiotic stimulus, GO:0032501: multicellular organismal process, GO:0032502: developmental process	hormone metabolism, cell wall, RNA.regulation of transcription	AT1G09530	PIF3	Transcription factor interacting with photoreceptors phyA and phyB. Forms a ternary complex in vitro with G-box element of the promoters of LHY, CCA1. Acts as a negative regulator of phyB signalling. It degrades rapidly after irradiation of dark grown seedlings in a process controlled by phytochromes. Does not play a significant role in controlling light input and function of the circadian clockw…	Mutant plants contained chlorophyll amounts comparable to those of the wild-type controls. Kim, J.,Yi, H.,Choi, G.,Shin, B.,Song, P. S.,Choi, G.(2003); The mutant responds hypersensitively to red light but normally to far-red light for the inhibition of hypocotyl elongation. Kim, J.,Yi, H.,Choi, G.,Shin, B.,Song, P. S.,Choi, G.(2003); Seedlings show severe cop-like deetiolation phenotype in "pseu…
149	bHLH	bHLH163	bhlh163	GRMZM5G865967	Zm00001d031044	cell wall	GO:1901700: response to oxygen-containing compound, GO:0009628: response to abiotic stimulus, GO:0032501: multicellular organismal process	hormone metabolism, cell wall	AT1G09530	PIF3	Transcription factor interacting with photoreceptors phyA and phyB. Forms a ternary complex in vitro with G-box element of the promoters of LHY, CCA1. Acts as a negative regulator of phyB signalling. It degrades rapidly after irradiation of dark grown seedlings in a process controlled by phytochromes. Does not play a significant role in controlling light input and function of the circadian clockw…	Mutant plants contained chlorophyll amounts comparable to those of the wild-type controls. Kim, J.,Yi, H.,Choi, G.,Shin, B.,Song, P. S.,Choi, G.(2003); The mutant responds hypersensitively to red light but normally to far-red light for the inhibition of hypocotyl elongation. Kim, J.,Yi, H.,Choi, G.,Shin, B.,Song, P. S.,Choi, G.(2003); Seedlings show severe cop-like deetiolation phenotype in "pseu…
152	EREB	EREB102	ereb102	GRMZM2G052667	Zm00001d020595	hormone	GO:0001101: response to acid chemical, GO:0009719: response to endogenous stimulus, GO:0006355: regulation of transcription, DNA-templated	hormone metabolism, RNA.regulation of transcription, signalling.receptor kinases	AT1G72360	ERF73	NA	NA
153	EREB	EREB18	ereb18	GRMZM2G055204	Zm00001d018081	hormone	GO:1901700: response to oxygen-containing compound, GO:0009628: response to abiotic stimulus, GO:0006355: regulation of transcription, DNA-templated	hormone metabolism, hormone metabolism.ethylene, signalling	AT2G22200	NA	NA	NA
157	bHLH	bHLH136	bhlh136	GRMZM2G144275	Zm00001d021019	cell wall	GO:0009628: response to abiotic stimulus, GO:0044699: single-organism process, GO:0006281: DNA repair	hormone metabolism, cell wall	AT1G68920	CIL1	NA	No visible phenotype. Phenotype curated by ABRC.
158	bZIP	bZIP104	bzip104	GRMZM2G098904	Zm00001d015421	signalling	GO:0001101: response to acid chemical, GO:0006259: DNA metabolic process, GO:0006974: cellular response to DNA damage stimulus	transport.amino acids, signalling.receptor kinases	AT5G24800	bZIP9	NA	NA
159	bZIP	bZIP113	bzip113	GRMZM2G445575	Zm00001d026398	hormone	GO:0009628: response to abiotic stimulus, GO:0009605: response to external stimulus, GO:0006355: regulation of transcription, DNA-templated	hormone metabolism, transport.amino acids, hormone metabolism.ethylene	AT5G10030	TGA4	NA	No phenotype as single knock-out; tga1 tga4 double knock-out plants are more susceptible to Pseudomonas syringae pv. maculicola ES4326 than wild-type. Kesarwani, Meenu, Yoo, Jungmin, Dong, Xinnian(2007)
161	C2C2-DOF	DOF30	dof30	AC233935.1_FG005	Zm00001d028625	metabolism	GO:0001101: response to acid chemical, GO:0006281: DNA repair, GO:0009628: response to abiotic stimulus	hormone metabolism, signalling.calcium, minor CHO metabolism.trehalose	AT5G02460	PEAR2	PEAR protein involved in the formation of a short-range concentration gradient that peaks at protophloem sieve elements, and activates gene expression that promotes radial growth. Locally promotes transcription of inhibitory HD-ZIP III genes, and thereby establishes a negative-feedback loop that forms a robust boundary that demarks the zone of cell division.	NA
162	C2C2-DOF	DOF17	dof17	GRMZM2G114998	Zm00001d051439	redox	GO:0009628: response to abiotic stimulus, GO:0031323: response to endogenous stimulus, GO:0009719: response to endogenous stimulus	OPP, signalling.calcium, OPP.oxidative PP	AT4G24060	NA	NA	NA
163	C2C2-DOF	DOF21	dof21	GRMZM2G162749	Zm00001d027846	signalling	GO:0019438: aromatic compound biosynthetic process, GO:0006355: regulation of transcription, DNA-templated, GO:0006468: protein phosphorylation	signalling.receptor kinases, transport.amino acids	AT5G39660	CDF2	Interacts with LKP2 and FKF1, but its overexpression does not change flowering time under short or long day conditions.	NA
164	GATA	GATA12	gata12	AC194965.4_FG004	Zm00001d037605	cell wall	GO:0006468: protein phosphorylation, GO:0019748: secondary metabolic process, GO:0006355: regulation of transcription, DNA-templated	cell wall.degradation, transport.amino acids, signalling.receptor kinases	AT5G26930	GATA23	Controls lateral root founder cell specification.	NA
170	ELF3	PCO135758	pco135758	GRMZM2G045275	Zm00001d044232	signalling	GO:0001101: response to acid chemical, GO:0009628: response to abiotic stimulus, GO:0006355: regulation of transcription, DNA-templated	signalling.receptor kinases, hormone metabolism	AT3G21320	NA	NA	NA
171	GLK	GLK11	glk11	AC233960.1_FG003	Zm00001d017726	transport	GO:0009628: response to abiotic stimulus, GO:0001101: response to acid chemical, GO:0051276: chromosome organization	transport, N-metabolism, hormone metabolism	AT5G45580	NA	NA	NA
172	GLK	GLK2	glk2	GRMZM2G087804	Zm00001d039260	PS	GO:0009628: response to abiotic stimulus, GO:0001101: response to acid chemical, GO:0015979: photosynthesis	PS.lightreaction, PS, signalling	AT2G20570	GLK1	Golden2-like 1, one of a pair of partially redundant nuclear transcription factors that regulate chloroplast development in a cell-autonomous manner	plants are pale green throughout development and reduced in size; chloroplast development impaired and photosystem II proteins accumulate to reduced levels. Phenotype curated by ABRC.
173	GLK	GLK25	glk25	AC234155.1_FG002	Zm00001d010634	transport	GO:0009628: response to abiotic stimulus, GO:0050794: regulation of cellular process, GO:0007154: cell communication	hormone metabolism, transport, minor CHO metabolism.trehalose	AT3G04030	NA	NA	NA
174	HB	HB34	hb34	GRMZM2G002915	Zm00001d005692	transport	GO:0042221: response to chemical, GO:0009628: response to abiotic stimulus, GO:0006259: DNA metabolic process	transport, signalling.receptor kinases, transport.amino acids,	AT3G01470	NA	Encodes a homeodomain leucine zipper class I (HD-Zip I) transcriptional activator involved in leaf and hypocotyl development.	Under a short-day regime, athb1-1 mutants developed shorter hypocotyls than WT seedlings. Under long-day conditions, no significant differences were detected between the genotypes. Capella, M., Ribone, P. A., Arce, A. L., Chan, R. L.(2015)
177	HB	HB66	hb66	GRMZM2G351330	Zm00001d002799	metabolism	GO:0042221: response to chemical, GO:1901700: response to oxygen-containing compound, GO:0009628: response to abiotic stimulus	TCA / org transformation.carbonic anhydrases, transport, protein.degradation	AT2G46680	HB7	Is transcriptionally regulated in an ABA-dependent manner and may act in a signal transduction pathway which mediates a drought response.	NA
178	HB	HB33	hb33	GRMZM2G011588	Zm00001d033378	signalling	GO:1901700: response to oxygen-containing compound, GO:0009628: response to abiotic stimulus, GO:0007154: cell communication	signalling.receptor kinases, hormone metabolism, transport.amino acids	AT4G34610	NA	NA	NA
179	HB	HB38	hb38	GRMZM2G013617	Zm00001d035907	signalling	GO:0001101: response to acid chemical, GO:0009628: response to abiotic stimulus, GO:0006468: protein phosphorylation	signalling.receptor kinases, hormone metabolism, transport.amino acids	AT5G41410	BEL1	Homeodomain protein required for ovule identity.	female sterile; malformed ovules; only a single integument-like structure formed in place of integuments (which develops into a collar of tissue); delayed senescence, high development of axillary buds leading to a highly branched inflorescence. Phenotype curated by ABRC.
180	HB	HB84	hb84	GRMZM2G099319	Zm00001d031182	signalling	GO:0001101: response to acid chemical, GO:0009628: response to abiotic stimulus, GO:0009605: response to external stimulus	signalling.calcium, minor CHO metabolism.trehalose, hormone metabolism.jasmonate	AT4G34610	NA	NA	NA
181	HB	HB70	hb70	GRMZM2G396527	Zm00001d025964	signalling	GO:1901700: response to oxygen-containing compound, GO:0009628: response to abiotic stimulus, GO:0009719: response to endogenous stimulus	signalling, signalling.calcium, RNA.regulation of transcription	AT2G46680	HB7	Is transcriptionally regulated in an ABA-dependent manner and may act in a signal transduction pathway which mediates a drought response.	NA
183	MYB	MYB88	myb88	GRMZM2G048136	Zm00001d048623	signalling	GO:1901700: response to oxygen-containing compound, GO:0009628: response to abiotic stimulus, GO:0006259: DNA metabolic process	signalling.receptor kinases, hormone metabolism	AT5G59780	MYB59	In roots it is involved in K+/NO3- transport and expression of the NPF7.3 transporter.	NA
184	MYB	MYB38	myb38	GRMZM2G084583	Zm00001d032024	metabolism	GO:0001101: response to acid chemical, GO:0009628: response to abiotic stimulus, GO:0006355: regulation of transcription, DNA-templated	protein.aa activation, signalling.receptor kinases, polyamine metabolism	AT4G38620	MYB4	Encodes a R2R3 MYB protein which is involved in the response to UV-B. It functions as a repressor of target gene expression. One of its target genes encodes cinnamate 4-hydroxylase; mutants accumulate sinapate esters in their leaves.	Increased sinpate esters in leaves, uV-B tolerant Phenotype curated by ABRC
185	MYB	MYB56	myb56	GRMZM2G130149	Zm00001d030678	signalling	GO:1901700: response to oxygen-containing compound, GO:0009628: response to abiotic stimulus, GO:0006259: DNA metabolic process	hormone metabolism, signalling.receptor kinases, signalling	AT5G59780	MYB59	In roots it is involved in K+/NO3- transport and expression of the NPF7.3 transporter.	NA
186	MYB	MYB37	myb37	GRMZM2G455869	Zm00001d013399	signalling	GO:0001101: response to acid chemical, GO:0009628: response to abiotic stimulus, GO:0006259: DNA metabolic process	signalling.receptor kinases, signalling, minor CHO metabolism.trehalose	AT1G17950	MYB52	NA	NA
189	MYB	MYB81	myb81	GRMZM2G020772	Zm00001d039893	hormone	GO:0009628: response to abiotic stimulus, GO:0009607: response to biotic stimulus, GO:0044699: single-organism process	hormone metabolism, signalling.receptor kinases, PS.lightreaction	AT5G58900	DiV1	NA	NA
190	MYBR	MYBR17	mybr17	GRMZM2G071977	Zm00001d044409	hormone	GO:0009628: response to abiotic stimulus, GO:0006259: DNA metabolic process, GO:0007154: cell communication	hormone metabolism, transport, hormone metabolism.abscisic acid	AT5G56840	NA	NA	NA
191	MYBR	MYBR32	mybr32	GRMZM2G088524	Zm00001d029963	signalling	GO:1901700: response to oxygen-containing compound, GO:0009628: response to abiotic stimulus, GO:0006355: regulation of transcription, DNA-templated	signalling.receptor kinases, signalling	AT5G47390	NA	NA	NA
193	MYBR	MYBR64	mybr64	GRMZM2G118693	Zm00001d051458	metabolism	GO:1901700: response to oxygen-containing compound, GO:0010200: response to chitin, GO:0006355: regulation of transcription, DNA-templated	hormone metabolism, polyamine metabolism.synthesis, signalling	NA	NA	NA	Albino plants where total clorophylls and cartenoids are less than 1% and 2%, respectively, of wildtype contents. Hsieh, Ming-Hsiun, Goodman, Howard(2005); Chloroplasts of mesophyll cells completely lack thylakoids and are filled with large vesicles. Hsieh, Ming-Hsiun, Goodman, Howard(2005); Round-shaped chloroplasts in mesophyll cells of mutant (lens-shaped in wildtype). Hsieh, Ming-Hsiun, Goodm…
195	MYBR	MYBR41	mybr41	GRMZM2G150260	Zm00001d044117	hormone	GO:1901700: response to oxygen-containing compound, GO:0009628: response to abiotic stimulus, GO:0009719: response to endogenous stimulus	hormone metabolism, signalling	AT4G39250	NA	NA	NA
196	MYBR	MYBR87	mybr87	GRMZM2G158117	Zm00001d009599	signalling	GO:1901700: response to oxygen-containing compound, GO:0009719: response to endogenous stimulus, GO:0009628: response to abiotic stimulus	signalling.receptor kinases, signalling, hormone metabolism.jasmonate	AT4G39250	NA	NA	NA
198	LHY	LHY1	lhy1	GRMZM2G474769	Zm00001d024546	signalling	GO:0001101: response to acid chemical, GO:0009628: response to abiotic stimulus, GO:0007154: cell communication	hormone metabolism, signalling.receptor kinases, TCA / org transformation.carbonic anhydrases	AT1G01060	LYH	LHY encodes a myb-related putative transcription factor involved in circadian rhythm along with another myb transcription factor CCA1	Late elongated hypocotyl and circadian clock-associated double mutant. Phenotype curated by ABRC; double mutant severely affects flowering time, light responses and circadian rhythm Phenotype curated by ABRC.
199	NAC	NAC23	nactf23	GRMZM2G068973	Zm00001d012527	signalling	GO:0001101: response to acid chemical, GO:0009628: response to abiotic stimulus, GO:0007154: cell communication	signalling.receptor kinases, signalling, hormone metabolism	AT1G77450	NAC032	NA	NA
202	Orphan	Orphan	orphan180	GRMZM2G179024	Zm00001d021291	signalling	GO:0001101: response to acid chemical, GO:0009719: response to endogenous stimulus, GO:0006355: regulation of transcription, DNA-templated	hormone metabolism, minor CHO metabolism.trehalose, hormone metabolism.jasmonate	AT5G24470	PRR5	Encodes a pseudo-response regulator whose mutation affects various circadian-associated biological events such as flowering time in the long-day photoperiod conditions, red light sensitivity of seedlings during early photomorphogenesis, and the period of free-running rhythms of certain clock-controlled genes including CCA1 and APRR1/TOC1 in constant white light. Acts as transcriptional repressor …	Pseudo-response regulator double mutant; leaf movements remain robustly rhythmic with a period indistinguishable from the wild type Col. Phenotype curated by ABRC.
219	bZIP	bZIP40	bzip40	AC203957.3_FG004	Zm00001d005578	signalling	GO:0001101: response to acid chemical, GO:0009628: response to abiotic stimulus, GO:0006281: DNA repair	signalling, signalling.receptor kinases, hormone metabolism	AT1G75390	bZIP44	NA	NA
221	bZIP	bZIP9	bzip9	GRMZM2G092137	Zm00001d020025	signalling	GO:0009628: response to abiotic stimulus, GO:0006259: DNA metabolic process, GO:0006281: DNA repair	hormone metabolism, signalling.receptor kinases, signalling	AT4G34590	GBF6	Encodes a basic domain leucine zipper (bZip) transcription factor bZIP11. Translation is repressed by sucrose. Directly regulates gene expression of ASN1 and ProDH2, which are enzyme-coding genes involved in amino acid metabolism.	NA
224	MYB	MYB31	myb31	GRMZM2G050305	Zm00001d006236	PS	GO:0001101: response to acid chemical, GO:0009719: response to endogenous stimulus, GO:0009628: response to abiotic stimulus	PS.lightreaction, signalling.receptor kinases, signalling	AT4G38620	NA	NA	Increased sinpate esters in leaves, uV-B tolerant Phenotype curated by ABRC.
226	WRKY	WRKY95	wrky95	GRMZM2G151763	Zm00001d043950	signalling	GO:1901700: response to oxygen-containing compound, GO:0009628: response to abiotic stimulus, GO:0009605: response to external stimulus	signalling.receptor kinases, signalling, hormone metabolism	AT4G18170	WRKY28	Involved in the activation of salicylic acid biosynthesis genes ICS1 and PBS3.	NA
235	C2C2-DOF	DOF22	dof22	GRMZM2G171852	Zm00001d017575	redox	GO:0009719: response to endogenous stimulus, GO:0006355: regulation of transcription, DNA-templated, GO:0009608: response to abiotic stimulus	RNA.regulation of transcription, OPP, OPP.oxidative PP	AT3G61850	DAG1	Zinc finger transcription factor of the Dof family involved in the control of seed germination.	Transcription factor (TF) expressed in a tissue-enriched manner in roots: nuclear localized GFP expression in the pericycle and other vascular tissues above the elongation zone (4/6; 6 DFG). Phenotype curated by ABRC.
237	TCP	TCP10	tcptf10	GRMZM2G142751	Zm00001d037221	hormone	GO:0009628: response to abiotic stimulus, GO:0001101: response to acid chemical, GO:0006355: regulation of transcription, DNA-templated	RNA.regulation of transcription, hormone metabolism, signalling	AT1G69690	TCP15	AtTCP15 is involved in the regulation of endoreduplication.	Fewer, but larger rosette leaves compared to wildtype. Phenotype curated by ABRC.
LG2	bZIP	LG2	lg2	GRMZM2G060216	Zm00001d042777	signalling	GO:0010243: response to organonitrogen compound, GO:0009605: response to external stimulus, GO:0009607: response to biotic stimulus	hormone metabolism, signalling, hormone metabolism.ethylene	AT1G08320	TGA9	NA	NA
