# Supplementary material for: Reconstructing the maize leaf regulatory network using ChIP-seq data of 104 transcription factors
Source: Nat Commun. 2020 Oct 9;11:5089. doi: 10.1038/s41467-020-18832-8 (PMC7547689; doi:10.1038/s41467-020-18832-8)
Supplement: Supplementary file 5 — Supplementary Dataset 1–14 [file 41467_2020_18832_MOESM5_ESM.zip › Supplementary_Data_7.xlsx]

## Sheet: Supplementary_Table_7
#Supplementary_Data_7. The hub genes and the high TF occupancy regions
#Hub gene	adjacent to high TF occupancy regions (HOT)	GO enrichment analysis	TF family
Zm00001d036736	HOT	Enrich Regulatory GO	bZIP
Zm00001d012427	HOT	Enrich Regulatory GO	C2H2
Zm00001d034145	HOT	Enrich Regulatory GO	C2H2
Zm00001d042933	HOT	Enrich Regulatory GO	C2H2
Zm00001d006170	HOT	Enrich Regulatory GO	ERF
Zm00001d012584	HOT	Enrich Regulatory GO	ERF
Zm00001d012585	HOT	Enrich Regulatory GO	ERF
Zm00001d021207	HOT	Enrich Regulatory GO	ERF
Zm00001d021208	HOT	Enrich Regulatory GO	ERF
Zm00001d026271	HOT	Enrich Regulatory GO	ERF
Zm00001d031728	HOT	Enrich Regulatory GO	ERF
Zm00001d038585	HOT	Enrich Regulatory GO	ERF
Zm00001d042717	HOT	Enrich Regulatory GO	ERF
Zm00001d020714	HOT	Enrich Regulatory GO	HSF
Zm00001d010201	HOT	Enrich Regulatory GO	MYB
Zm00001d036768	HOT	Enrich Regulatory GO	MYB
Zm00001d038878	HOT	Enrich Regulatory GO	MYB
Zm00001d046632	HOT	Enrich Regulatory GO	MYB
Zm00001d023294	HOT	Enrich Regulatory GO	NAC
Zm00001d002405	HOT	Enrich Regulatory GO	WRKY
Zm00001d015515	HOT	Enrich Regulatory GO	WRKY
Zm00001d020137	HOT	Enrich Regulatory GO	WRKY
Zm00001d026252	HOT	Enrich Regulatory GO	WRKY
Zm00001d039531	HOT	Enrich Regulatory GO	WRKY
Zm00001d025278	HOT	Enrich Regulatory GO	N/A
Zm00001d032186	HOT	Enrich Regulatory GO	N/A
Zm00001d034641	HOT	Enrich Regulatory GO	N/A
Zm00001d034642	HOT	Enrich Regulatory GO	N/A
Zm00001d039524	HOT	Enrich Regulatory GO	N/A
Zm00001d042934	HOT	Enrich Regulatory GO	N/A
Zm00001d044300	HOT	Enrich Regulatory GO	N/A
Zm00001d051309	HOT	Enrich Regulatory GO	N/A
Zm00001d053746	HOT	Enrich Regulatory GO	N/A
Zm00001d020834	HOT	N/A	bHLH
Zm00001d011881	HOT	N/A	GRAS
Zm00001d026050	HOT	N/A	GRAS
Zm00001d029602	HOT	N/A	LBD
Zm00001d001832	HOT	N/A	N/A
Zm00001d002287	HOT	N/A	N/A
Zm00001d002406	HOT	N/A	N/A
Zm00001d002415	HOT	N/A	N/A
Zm00001d003505	HOT	N/A	N/A
Zm00001d005978	HOT	N/A	N/A
Zm00001d006256	HOT	N/A	N/A
Zm00001d008495	HOT	N/A	N/A
Zm00001d008540	HOT	N/A	N/A
Zm00001d009555	HOT	N/A	N/A
Zm00001d010271	HOT	N/A	N/A
Zm00001d012321	HOT	N/A	N/A
Zm00001d012401	HOT	N/A	N/A
Zm00001d013406	HOT	N/A	N/A
Zm00001d013571	HOT	N/A	N/A
Zm00001d014748	HOT	N/A	N/A
Zm00001d015091	HOT	N/A	N/A
Zm00001d016664	HOT	N/A	N/A
Zm00001d017275	HOT	N/A	N/A
Zm00001d017457	HOT	N/A	N/A
Zm00001d017682	HOT	N/A	N/A
Zm00001d017821	HOT	N/A	N/A
Zm00001d017951	HOT	N/A	N/A
Zm00001d018342	HOT	N/A	N/A
Zm00001d020042	HOT	N/A	N/A
Zm00001d020703	HOT	N/A	N/A
Zm00001d021627	HOT	N/A	N/A
Zm00001d021727	HOT	N/A	N/A
Zm00001d021728	HOT	N/A	N/A
Zm00001d021839	HOT	N/A	N/A
Zm00001d021851	HOT	N/A	N/A
Zm00001d021951	HOT	N/A	N/A
Zm00001d021952	HOT	N/A	N/A
Zm00001d021959	HOT	N/A	N/A
Zm00001d022163	HOT	N/A	N/A
Zm00001d024621	HOT	N/A	N/A
Zm00001d025437	HOT	N/A	N/A
Zm00001d025753	HOT	N/A	N/A
Zm00001d025814	HOT	N/A	N/A
Zm00001d025921	HOT	N/A	N/A
Zm00001d026490	HOT	N/A	N/A
Zm00001d026632	HOT	N/A	N/A
Zm00001d027992	HOT	N/A	N/A
Zm00001d028686	HOT	N/A	N/A
Zm00001d028806	HOT	N/A	N/A
Zm00001d028988	HOT	N/A	N/A
Zm00001d029601	HOT	N/A	N/A
Zm00001d031677	HOT	N/A	N/A
Zm00001d031726	HOT	N/A	N/A
Zm00001d031777	HOT	N/A	N/A
Zm00001d032475	HOT	N/A	N/A
Zm00001d033623	HOT	N/A	N/A
Zm00001d034015	HOT	N/A	N/A
Zm00001d038050	HOT	N/A	N/A
Zm00001d038791	HOT	N/A	N/A
Zm00001d038873	HOT	N/A	N/A
Zm00001d038880	HOT	N/A	N/A
Zm00001d038884	HOT	N/A	N/A
Zm00001d038998	HOT	N/A	N/A
Zm00001d039103	HOT	N/A	N/A
Zm00001d039384	HOT	N/A	N/A
Zm00001d040292	HOT	N/A	N/A
Zm00001d041381	HOT	N/A	N/A
Zm00001d042245	HOT	N/A	N/A
Zm00001d042725	HOT	N/A	N/A
Zm00001d043097	HOT	N/A	N/A
Zm00001d043156	HOT	N/A	N/A
Zm00001d043220	HOT	N/A	N/A
Zm00001d044100	HOT	N/A	N/A
Zm00001d044734	HOT	N/A	N/A
Zm00001d045051	HOT	N/A	N/A
Zm00001d045298	HOT	N/A	N/A
Zm00001d045460	HOT	N/A	N/A
Zm00001d045470	HOT	N/A	N/A
Zm00001d045657	HOT	N/A	N/A
Zm00001d047664	HOT	N/A	N/A
Zm00001d047917	HOT	N/A	N/A
Zm00001d047931	HOT	N/A	N/A
Zm00001d047993	HOT	N/A	N/A
Zm00001d048021	HOT	N/A	N/A
Zm00001d048316	HOT	N/A	N/A
Zm00001d048317	HOT	N/A	N/A
Zm00001d052060	HOT	N/A	N/A
Zm00001d052164	HOT	N/A	N/A
Zm00001d052165	HOT	N/A	N/A
Zm00001d052653	HOT	N/A	N/A
Zm00001d031441	N/A	Enrich Regulatory GO	bHLH
Zm00001d026191	N/A	Enrich Regulatory GO	ERF
Zm00001d036536	N/A	Enrich Regulatory GO	ERF
Zm00001d038907	N/A	Enrich Regulatory GO	ERF
Zm00001d034160	N/A	Enrich Regulatory GO	G2-like
Zm00001d012255	N/A	Enrich Regulatory GO	MYB
Zm00001d047554	N/A	Enrich Regulatory GO	NAC
Zm00001d043782	N/A	Enrich Regulatory GO	RAV
Zm00001d008794	N/A	Enrich Regulatory GO	WRKY
Zm00001d011527	N/A	Enrich Regulatory GO	WRKY
Zm00001d036726	N/A	Enrich Regulatory GO	WRKY
Zm00001d038451	N/A	Enrich Regulatory GO	WRKY
Zm00001d039032	N/A	Enrich Regulatory GO	WRKY
Zm00001d039532	N/A	Enrich Regulatory GO	WRKY
Zm00001d043025	N/A	Enrich Regulatory GO	WRKY
Zm00001d025752	N/A	Enrich Regulatory GO	N/A
Zm00001d036535	N/A	Enrich Regulatory GO	N/A
Zm00001d042781	N/A	Enrich Regulatory GO	N/A
Zm00001d038225	N/A	N/A	GRAS
Zm00001d002006	N/A	N/A	N/A
Zm00001d002576	N/A	N/A	N/A
Zm00001d002592	N/A	N/A	N/A
Zm00001d002956	N/A	N/A	N/A
Zm00001d003504	N/A	N/A	N/A
Zm00001d003508	N/A	N/A	N/A
Zm00001d003533	N/A	N/A	N/A
Zm00001d006255	N/A	N/A	N/A
Zm00001d006329	N/A	N/A	N/A
Zm00001d006330	N/A	N/A	N/A
Zm00001d008585	N/A	N/A	N/A
Zm00001d009554	N/A	N/A	N/A
Zm00001d009694	N/A	N/A	N/A
Zm00001d012292	N/A	N/A	N/A
Zm00001d012518	N/A	N/A	N/A
Zm00001d017649	N/A	N/A	N/A
Zm00001d017849	N/A	N/A	N/A
Zm00001d017976	N/A	N/A	N/A
Zm00001d021288	N/A	N/A	N/A
Zm00001d021726	N/A	N/A	N/A
Zm00001d021775	N/A	N/A	N/A
Zm00001d021881	N/A	N/A	N/A
Zm00001d021882	N/A	N/A	N/A
Zm00001d021949	N/A	N/A	N/A
Zm00001d022126	N/A	N/A	N/A
Zm00001d022154	N/A	N/A	N/A
Zm00001d025887	N/A	N/A	N/A
Zm00001d025920	N/A	N/A	N/A
Zm00001d026047	N/A	N/A	N/A
Zm00001d026458	N/A	N/A	N/A
Zm00001d026489	N/A	N/A	N/A
Zm00001d026595	N/A	N/A	N/A
Zm00001d027596	N/A	N/A	N/A
Zm00001d028230	N/A	N/A	N/A
Zm00001d028987	N/A	N/A	N/A
Zm00001d031727	N/A	N/A	N/A
Zm00001d032669	N/A	N/A	N/A
Zm00001d034109	N/A	N/A	N/A
Zm00001d034655	N/A	N/A	N/A
Zm00001d035039	N/A	N/A	N/A
Zm00001d035156	N/A	N/A	N/A
Zm00001d035157	N/A	N/A	N/A
Zm00001d036402	N/A	N/A	N/A
Zm00001d036534	N/A	N/A	N/A
Zm00001d038049	N/A	N/A	N/A
Zm00001d038224	N/A	N/A	N/A
Zm00001d038879	N/A	N/A	N/A
Zm00001d039011	N/A	N/A	N/A
Zm00001d039081	N/A	N/A	N/A
Zm00001d042244	N/A	N/A	N/A
Zm00001d042767	N/A	N/A	N/A
Zm00001d043221	N/A	N/A	N/A
Zm00001d043480	N/A	N/A	N/A
Zm00001d044099	N/A	N/A	N/A
Zm00001d044516	N/A	N/A	N/A
Zm00001d045064	N/A	N/A	N/A
Zm00001d046852	N/A	N/A	N/A
Zm00001d047883	N/A	N/A	N/A
Zm00001d048020	N/A	N/A	N/A
Zm00001d048135	N/A	N/A	N/A
Zm00001d048294	N/A	N/A	N/A
Zm00001d052122	N/A	N/A	N/A
Zm00001d052252	N/A	N/A	N/A
Zm00001d052253	N/A	N/A	N/A
