# Supplementary material for: Reconstructing the maize leaf regulatory network using ChIP-seq data of 104 transcription factors
Source: Nat Commun. 2020 Oct 9;11:5089. doi: 10.1038/s41467-020-18832-8 (PMC7547689; doi:10.1038/s41467-020-18832-8)
Supplement: Supplementary file 5 — Supplementary Dataset 1–14 [file 41467_2020_18832_MOESM5_ESM.zip › Supplementary_Data_8.xlsx]

## Sheet: Supplementary_Table_8
#Supplementary_Data_8. eQTL enrichment in TF binding sites
#TF	peaks	y_midpoint	y_start	y_end
LG2	distal	1.94431	1.15715	3.42636
30	distal	1.41771	1.24107	1.62184
32	distal	1.47005	1.28379	1.68332
103	distal	1.86769	1.49161	2.36175
2	distal	1.56424	1.1516	2.13337
61	distal	1.76634	1.38735	2.26457
89	distal	1.3387	1.17771	1.52507
9	distal	1.62086	1.27156	2.07729
161	distal	1.13924	0.989245	1.31391
235	distal	0.987033	0.86506	1.12755
41	distal	1.49386	1.33019	1.67978
24	distal	1.70171	1.27984	2.29471
170	distal	1.42867	1.16685	1.75739
106	distal	1.54108	1.32684	1.79343
117	distal	1.7837	1.41085	2.26722
124	distal	1.36285	1.20268	1.54513
125	distal	1.55924	1.36131	1.78839
136	distal	1.40249	1.26712	1.55396
140	distal	1.8906	1.47823	2.43685
152	distal	1.67442	1.43475	1.96179
153	distal	1.55495	1.21659	2.00438
64	distal	1.58483	1.3841	1.81755
72	distal	2.1113	1.73922	2.5608
80	distal	1.43393	1.27739	1.61275
85	distal	1.41177	1.25001	1.59385
90	distal	1.85182	1.36973	2.53702
97	distal	1.4935	1.27349	1.75577
164	distal	1.78723	1.12055	2.96415
104	distal	1.27911	1.14627	1.43009
123	distal	1.25896	1.10003	1.44517
171	distal	1.21142	1.09999	1.33462
172	distal	1.67142	1.24264	2.26986
173	distal	1.28958	1.13041	1.47233
58	distal	0.926387	0.665076	1.29043
5	distal	2.35954	1.30768	4.55233
25	distal	1.51125	0.922352	2.55791
98	distal	1.43252	1.19622	1.72455
100	distal	1.20558	0.97128	1.50575
174	distal	0.950397	0.697606	1.30178
177	distal	1.14806	1.0187	1.29403
178	distal	2.12898	1.41927	3.27518
179	distal	2.1064	1.35607	3.39051
180	distal	1.46091	1.17222	1.8308
181	distal	1.82776	1.44769	2.32459
26	distal	1.34177	1.16227	1.55519
113	distal	1.39897	1.21761	1.60875
198	distal	1.91813	1.44783	2.56287
190	distal	1.36203	1.09721	1.69836
191	distal	1.56379	1.23128	2.00245
193	distal	1.38217	0.931144	2.08873
195	distal	1.49022	1.20515	1.85337
196	distal	1.39008	1.05732	1.83658
21	distal	1.56497	1.26787	1.94481
34	distal	2.28525	1.32708	4.11224
38	distal	1.70452	1.2963	2.26597
40	distal	1.87322	1.08607	3.38807
70	distal	2.84604	1.59089	5.42228
135	distal	1.44622	1.21524	1.72893
183	distal	1.32545	1.19016	1.48008
184	distal	1.46529	1.25272	1.71665
185	distal	1.48545	1.24543	1.78329
186	distal	1.28457	1.04208	1.59005
189	distal	1.22782	1.05709	1.42961
224	distal	1.47823	1.30011	1.68374
55	distal	1.27516	1.13961	1.42855
56	distal	1.9214	0.956691	4.20839
15	distal	1.21512	0.901677	1.65399
199	distal	1.59351	1.30315	1.96141
4	distal	1.39342	1.12102	1.73876
202	distal	1.32684	1.12819	1.56498
29	distal	1.81615	1.37645	2.42913
91	distal	1.60739	1.2902	2.01415
17	distal	1.3273	1.0833	1.63309
237	distal	1.44299	1.23367	1.69214
54	distal	2.82874	1.62847	5.24942
111	distal	1.40119	1.21136	1.62669
115	distal	1.41717	1.2428	1.61644
128	distal	1.38949	1.20035	1.61296
226	distal	1.90928	1.48431	2.48099
66	distal	1.58835	1.27145	1.99978
127	distal	1.73444	1.42052	2.13652
13	distal	2.12884	1.58729	2.91041
59	distal	1.51141	1.15471	1.99944
69	distal	1.48722	1.23081	1.80663
79	distal	1.39931	0.878666	2.29353
84	distal	1.46983	1.14738	1.89591
109	distal	1.61711	1.42049	1.84658
119	distal	1.66054	1.40779	1.96808
139	distal	1.22487	1.02261	1.47334
142	distal	1.36432	1.09276	1.71181
148	distal	1.60966	1.39599	1.86493
149	distal	1.52119	1.33067	1.74426
14	distal	1.64804	1.32997	2.05776
157	distal	1.45791	1.26567	1.68399
3	distal	1.31315	0.948427	1.85491
6	distal	1.5661	1.32549	1.8556
87	distal	1.53661	1.30887	1.80781
158	distal	1.51376	1.12702	2.05852
159	distal	1.63099	1.11076	2.44225
16	distal	1.59876	1.1922	2.16977
219	distal	1.44336	1.2419	1.67914
221	distal	1.39854	1.2173	1.61115
LG2	proximal	1.30627	1.03797	1.65711
30	proximal	1.80326	1.69017	1.92509
32	proximal	1.91184	1.79492	2.03841
103	proximal	1.68321	1.50837	1.8834
2	proximal	2.07319	1.77426	2.43756
61	proximal	1.6154	1.44272	1.81059
89	proximal	1.62576	1.52226	1.73776
9	proximal	1.71399	1.52274	1.93708
161	proximal	1.02842	0.966683	1.09475
235	proximal	1.00002	0.939523	1.06539
41	proximal	1.68816	1.589	1.79537
24	proximal	1.43642	1.27228	1.62745
170	proximal	1.39871	1.26731	1.54549
106	proximal	1.67394	1.558	1.79995
117	proximal	1.74026	1.55681	1.95
124	proximal	1.6421	1.54353	1.74796
125	proximal	1.64628	1.53887	1.76346
136	proximal	1.80612	1.70835	1.91252
140	proximal	1.47133	1.31663	1.648
152	proximal	1.63783	1.52313	1.76344
153	proximal	1.48756	1.32867	1.66886
64	proximal	1.80182	1.68736	1.92664
72	proximal	1.81575	1.67518	1.96971
80	proximal	1.81737	1.71437	1.92707
85	proximal	1.66841	1.57121	1.77399
90	proximal	1.62629	1.42252	1.86442
97	proximal	1.57437	1.45795	1.70095
164	proximal	1.29115	0.988739	1.70906
104	proximal	1.53127	1.44586	1.62343
123	proximal	1.36946	1.28267	1.46412
171	proximal	1.54003	1.4584	1.62715
172	proximal	1.79702	1.55101	2.09394
173	proximal	1.502	1.40804	1.60415
58	proximal	0.968046	0.808363	1.16121
5	proximal	1.34135	1.05949	1.71382
25	proximal	1.32841	1.05961	1.68006
98	proximal	1.53382	1.40625	1.67528
100	proximal	1.5354	1.38444	1.70697
174	proximal	1.20896	1.0465	1.4014
177	proximal	1.38617	1.30472	1.4737
178	proximal	1.52893	1.27647	1.84254
179	proximal	1.24198	1.01817	1.52166
180	proximal	1.51793	1.36721	1.68791
181	proximal	1.44787	1.30768	1.60661
26	proximal	1.66595	1.5517	1.78867
113	proximal	1.50441	1.4063	1.61084
198	proximal	1.48837	1.31691	1.6847
190	proximal	1.27344	1.14817	1.41438
191	proximal	1.14766	1.03301	1.27625
193	proximal	1.46806	1.21975	1.77681
195	proximal	1.39896	1.2682	1.54463
196	proximal	1.45384	1.29789	1.63196
21	proximal	1.35082	1.22585	1.49018
34	proximal	1.40635	1.11966	1.78691
38	proximal	1.2534	1.10368	1.42525
40	proximal	1.39608	1.08496	1.81357
70	proximal	1.8323	1.40597	2.42325
135	proximal	1.37971	1.27122	1.49991
183	proximal	1.70256	1.60417	1.80766
184	proximal	1.38589	1.28888	1.49095
185	proximal	1.49759	1.38241	1.62478
186	proximal	1.59532	1.43642	1.7756
189	proximal	1.33028	1.23504	1.43285
224	proximal	1.57975	1.48571	1.68098
55	proximal	1.67761	1.58217	1.78095
56	proximal	1.22854	0.909409	1.67689
15	proximal	1.60162	1.39452	1.8453
199	proximal	1.46145	1.33251	1.60756
4	proximal	1.33245	1.20694	1.47263
202	proximal	1.42742	1.32222	1.54204
29	proximal	1.21708	1.07911	1.37616
91	proximal	1.70487	1.53368	1.90072
17	proximal	1.4273	1.30022	1.57047
237	proximal	1.5089	1.39565	1.63285
54	proximal	1.6247	1.26407	2.10433
111	proximal	1.55744	1.45091	1.67369
115	proximal	1.54206	1.44469	1.6479
128	proximal	1.54107	1.43529	1.658
226	proximal	1.42264	1.27712	1.5888
66	proximal	1.55159	1.40103	1.7228
127	proximal	1.42192	1.2942	1.56669
13	proximal	1.39117	1.22299	1.58779
59	proximal	1.53493	1.34284	1.75841
69	proximal	1.38968	1.27017	1.52376
79	proximal	1.12525	0.90119	1.41414
84	proximal	1.44205	1.28162	1.62854
109	proximal	1.51641	1.42292	1.61628
119	proximal	1.4718	1.3622	1.59233
139	proximal	1.25768	1.15302	1.37294
142	proximal	1.53142	1.36894	1.71788
148	proximal	1.49761	1.3986	1.60535
149	proximal	1.50292	1.40837	1.60507
14	proximal	1.51702	1.37155	1.68089
157	proximal	1.53346	1.43019	1.64596
3	proximal	1.30711	1.11689	1.53683
6	proximal	1.56288	1.44488	1.69266
87	proximal	1.44939	1.34412	1.56556
158	proximal	1.44376	1.25877	1.66202
159	proximal	1.16168	0.971063	1.3937
16	proximal	1.38516	1.20139	1.60128
219	proximal	1.56246	1.45554	1.67949
221	proximal	1.62387	1.518	1.73891
30	all_regions	2.19202	2.07141	2.32397
32	all_regions	2.31824	2.19117	2.45332
103	all_regions	1.93307	1.75166	2.13557
2	all_regions	2.28486	1.99326	2.63201
61	all_regions	1.84844	1.67001	2.05047
89	all_regions	1.84765	1.74375	1.95962
9	all_regions	1.92983	1.73529	2.15247
161	all_regions	1.27287	1.20285	1.3479
235	all_regions	1.18229	1.11778	1.2508
41	all_regions	2.02465	1.92033	2.13668
24	all_regions	1.76142	1.57439	1.97555
170	all_regions	1.61845	1.48159	1.76946
106	all_regions	1.99987	1.87462	2.13498
117	all_regions	2.01023	1.81914	2.2239
124	all_regions	1.98795	1.88214	2.10091
125	all_regions	2.03161	1.91337	2.1594
136	all_regions	2.19195	2.08787	2.30082
140	all_regions	1.74966	1.5802	1.94017
152	all_regions	1.98264	1.85711	2.118
153	all_regions	1.76304	1.59219	1.95666
64	all_regions	2.21834	2.09227	2.3523
72	all_regions	2.46286	2.29001	2.65111
80	all_regions	2.19731	2.08791	2.31423
85	all_regions	2.04289	1.93682	2.15624
90	all_regions	1.89966	1.68136	2.15023
97	all_regions	1.87295	1.74837	2.00822
164	all_regions	1.57825	1.24878	2.01749
104	all_regions	1.803	1.71417	1.89743
123	all_regions	1.59448	1.50326	1.69224
171	all_regions	1.83001	1.74728	1.9173
172	all_regions	1.94412	1.70272	2.22668
173	all_regions	1.70332	1.60805	1.80593
58	all_regions	1.08428	0.926456	1.27135
5	all_regions	1.65652	1.32776	2.08792
25	all_regions	1.45842	1.18521	1.80512
98	all_regions	1.72721	1.59764	1.8697
100	all_regions	1.66756	1.51918	1.83277
174	all_regions	1.32231	1.16166	1.5092
177	all_regions	1.62703	1.54277	1.71657
178	all_regions	1.80244	1.52515	2.14003
179	all_regions	1.50401	1.25278	1.81196
180	all_regions	1.70986	1.55624	1.88168
181	all_regions	1.67499	1.52415	1.842
26	all_regions	1.86557	1.75183	1.9878
113	all_regions	1.75537	1.65202	1.86536
198	all_regions	1.83339	1.63904	2.05534
190	all_regions	1.46717	1.33701	1.61167
191	all_regions	1.35067	1.22614	1.48961
193	all_regions	1.63513	1.38385	1.94046
195	all_regions	1.57161	1.43761	1.71981
196	all_regions	1.69952	1.53133	1.89019
21	all_regions	1.575	1.44309	1.72285
34	all_regions	1.73779	1.40598	2.16335
38	all_regions	1.47973	1.31854	1.6634
40	all_regions	1.6282	1.29324	2.06579
70	all_regions	2.20889	1.72981	2.85013
135	all_regions	1.59071	1.47756	1.71489
183	all_regions	2.02618	1.9245	2.13336
184	all_regions	1.62098	1.51883	1.73222
185	all_regions	1.76152	1.63751	1.89649
186	all_regions	1.76545	1.60904	1.94073
189	all_regions	1.52136	1.4252	1.62568
224	all_regions	1.85435	1.7548	1.96062
55	all_regions	1.97517	1.87738	2.07954
56	all_regions	1.44064	1.08784	1.92581
15	all_regions	1.72241	1.52029	1.95624
199	all_regions	1.70879	1.56992	1.86154
4	all_regions	1.52759	1.39563	1.67341
202	all_regions	1.63239	1.52397	1.74959
29	all_regions	1.44753	1.29535	1.62074
91	all_regions	1.87215	1.70117	2.06358
17	all_regions	1.6306	1.49865	1.77596
237	all_regions	1.68757	1.57446	1.81123
54	all_regions	1.95615	1.5555	2.48199
111	all_regions	1.76928	1.66089	1.88784
115	all_regions	1.7962	1.69479	1.90478
128	all_regions	1.75643	1.64766	1.87434
226	all_regions	1.65699	1.50036	1.8333
66	all_regions	1.74453	1.59075	1.91783
127	all_regions	1.65814	1.52208	1.80908
13	all_regions	1.6976	1.50784	1.91723
59	all_regions	1.64251	1.45655	1.85631
69	all_regions	1.58893	1.46425	1.72683
79	all_regions	1.2249	1.00357	1.5033
84	all_regions	1.60343	1.44087	1.78664
109	all_regions	1.8729	1.76948	1.98389
119	all_regions	1.69466	1.57981	1.81946
139	all_regions	1.41359	1.30762	1.5304
142	all_regions	1.61128	1.45784	1.78534
148	all_regions	1.75495	1.64965	1.8679
149	all_regions	1.80617	1.70388	1.91622
14	all_regions	1.68377	1.53672	1.84624
157	all_regions	1.75348	1.64778	1.86815
3	all_regions	1.38439	1.1995	1.60383
6	all_regions	1.77988	1.65888	1.91194
87	all_regions	1.68542	1.57428	1.80613
158	all_regions	1.6168	1.42676	1.83774
159	all_regions	1.31338	1.11607	1.54954
16	all_regions	1.57648	1.38682	1.79564
219	all_regions	1.7787	1.66866	1.89791
221	all_regions	1.84642	1.73862	1.96214
LG2	all_regions	1.20092	1.48509	1.84461
