# Supplementary material for: Reconstructing the maize leaf regulatory network using ChIP-seq data of 104 transcription factors
Source: Nat Commun. 2020 Oct 9;11:5089. doi: 10.1038/s41467-020-18832-8 (PMC7547689; doi:10.1038/s41467-020-18832-8)
Supplement: Supplementary file 5 — Supplementary Dataset 1–14 [file 41467_2020_18832_MOESM5_ESM.zip › Supplementary_Data_9.xlsx]

## Sheet: Supplementary_Table_9
#Supplementary_Data_9. GWAS hit enrichment in TF binding sites
#Trait	TF	95% confidence interval - enrichment GWAS hits	95% confidence interval - enrichment non GWAS hits
Days to silking	alf2	1.15349	2.01629
Days to silking	alf7	1.51963	2.76615
Days to silking	bhlh129	1.37219	2.36889
Days to silking	bhlh162	0.964217	1.7581
Days to silking	bhlh91	0.452434	0.892994
Days to silking	bhlh172	0.990508	2.19489
Days to silking	bhlh108	1.22103	2.88024
Days to silking	bhlh43	0.813873	1.33633
Days to silking	bhlh163	0.749721	1.18813
Days to silking	bhlh136	0.895999	1.4818
Days to silking	bhlh145	0.695669	3.05806
Days to silking	bhlh118	0.840751	1.5433
Days to silking	bhlh47	1.24772	2.36225
Days to silking	bzip104	1.23038	6.67737
Days to silking	bzip113	0.211882	0.79156
Days to silking	bzip38	1.01514	4.98918
Days to silking	bzip40	0.885487	1.6663
Days to silking	bzip9	0.928826	1.55767
Days to silking	lg2	0.138697	1.89543
Days to silking	col3	1.48149	4.01032
Days to silking	col8	1.69595	15.8256
Days to silking	col13	1.48681	4.79788
Days to silking	col7	0.773884	1.15412
Days to silking	col2	1.9396	7.04452
Days to silking	dof30	1.21309	1.94555
Days to silking	dof17	1.1633	1.88195
Days to silking	dof21	0.595857	9.73048
Days to silking	dof22	1.33745	2.14293
Days to silking	cchh133	0.861364	1.29605
Days to silking	c3h40	0.709224	2.25542
Days to silking	pco135758	1.09471	2.85352
Days to silking	ereb109	0.976129	1.72451
Days to silking	ereb17	0.579447	1.54057
Days to silking	ereb211	1.02375	1.61447
Days to silking	ereb98	0.821955	1.38299
Days to silking	ereb54	1.2139	1.78784
Days to silking	ereb71	0.94265	3.08952
Days to silking	ereb102	1.22283	2.42542
Days to silking	ereb18	0.805662	2.28736
Days to silking	ereb172	1.5387	2.85774
Days to silking	ereb97	1.48892	3.51195
Days to silking	ereb209	1.09435	1.72383
Days to silking	ereb147	1.00108	1.54612
Days to silking	ereb34	1.12678	4.41149
Days to silking	ereb198	0.795321	1.45729
Days to silking	gata12	0.867037	8.46641
Days to silking	glk9	0.732566	1.13297
Days to silking	glk52	0.47381	0.782331
Days to silking	glk11	0.780516	1.12664
Days to silking	glk2	1.6113	9.57063
Days to silking	glk25	1.16379	1.97248
Days to silking	glk1	0.458233	4.24064
Days to silking	glk53	0.576927	2.33403
Days to silking	gras23	0.0287092	1.32297
Days to silking	gras49	0.439065	0.811063
Days to silking	hagtf7	1.18927	2.79925
Days to silking	hb34	0.583402	2.11751
Days to silking	hb66	0.634376	0.942894
Days to silking	hb33	0.512407	2.26128
Days to silking	hb38	0.527095	3.29622
Days to silking	hb84	0.441581	0.948063
Days to silking	hb70	0.603807	1.3377
Days to silking	knox6	0.832056	1.38313
Days to silking	hmg1	0.642728	1.06889
Days to silking	lhy1	0.917978	3.48169
Days to silking	mybr17	0.990719	2.87989
Days to silking	mybr32	1.63473	6.4331
Days to silking	mybr64	1.28993	9.42164
Days to silking	mybr41	0.880012	1.86082
Days to silking	mybr87	0.488701	1.30893
Days to silking	mybst1	1.59273	5.59512
Days to silking	mybr26	0.374771	6.86404
Days to silking	mybr43	1.56011	5.47537
Days to silking	mybr96	0.682305	21.6804
Days to silking	mybr40	0.288302	4.22434
Days to silking	myb4	0.832942	1.53626
Days to silking	myb88	0.903078	1.34754
Days to silking	myb38	0.829207	1.43853
Days to silking	myb56	0.77618	1.69316
Days to silking	myb37	0.914195	2.12868
Days to silking	myb81	0.541827	0.973561
Days to silking	myb31	0.699039	1.06682
Days to silking	myb6	0.959941	1.43696
Days to silking	myb62	0.281225	3.7729
Days to silking	nactf109	0.605825	2.03355
Days to silking	nactf23	0.9849	2.39908
Days to silking	nactf49	0.674221	1.51056
Days to silking	orphan180	1.0909	2.08277
Days to silking	mab16	0.79302	3.19135
Days to silking	col18	1.65445	5.05455
Days to silking	sig6	1.33657	3.6893
Days to silking	tcptf10	0.84855	1.41384
Days to silking	tcptf23	0.683057	7.4925
Days to silking	wrky82	0.56833	0.922387
Days to silking	wrky94	0.669701	1.04175
Days to silking	wrky25	1.03999	1.73383
Days to silking	wrky95	1.14702	2.96902
Days to silking	wrky53	0.758296	1.66338
Days to silking	zim27	0.824852	1.90942
Days to silking	zim28	0.951136	3.34877
Days to silking	zim16	0.974929	2.86858
Days to silking	zim18	1.11128	2.48524
Days to silking	zim1	0.13443	1.31535
Days to silking	zim3	1.31252	3.83737
Days to anthesis	alf2	1.33001	1.94638
Days to anthesis	alf7	1.70101	2.5717
Days to anthesis	bhlh129	1.31541	1.88184
Days to anthesis	bhlh162	0.959246	1.48503
Days to anthesis	bhlh91	0.611268	1.03084
Days to anthesis	bhlh172	0.952377	1.68418
Days to anthesis	bhlh108	1.73039	3.56159
Days to anthesis	bhlh43	0.893732	1.30852
Days to anthesis	bhlh163	0.997858	1.44792
Days to anthesis	bhlh136	0.947862	1.39969
Days to anthesis	bhlh145	1.06549	2.77905
Days to anthesis	bhlh118	1.1257	1.78735
Days to anthesis	bhlh47	1.08416	1.71184
Days to anthesis	bzip104	1.23125	5.00987
Days to anthesis	bzip113	0.308672	1.00903
Days to anthesis	bzip38	0.987729	2.96805
Days to anthesis	bzip40	1.28094	2.04334
Days to anthesis	bzip9	0.81244	1.19162
Days to anthesis	lg2	0.356055	2.45749
Days to anthesis	col3	1.86868	4.00358
Days to anthesis	col8	1.26779	4.09434
Days to anthesis	col13	1.01652	2.37993
Days to anthesis	col7	1.13231	1.56131
Days to anthesis	col2	1.25498	2.71029
Days to anthesis	dof30	1.27881	1.84923
Days to anthesis	dof17	1.24319	1.8026
Days to anthesis	dof21	0.938322	7.3371
Days to anthesis	dof22	1.24301	1.77743
Days to anthesis	cchh133	0.848094	1.13741
Days to anthesis	c3h40	0.468543	1.08705
Days to anthesis	pco135758	1.47238	3.37173
Days to anthesis	ereb109	1.19918	1.80702
Days to anthesis	ereb17	1.5302	3.34977
Days to anthesis	ereb211	1.3473	1.89856
Days to anthesis	ereb98	0.860541	1.24552
Days to anthesis	ereb54	1.15064	1.51491
Days to anthesis	ereb71	1.69975	3.67775
Days to anthesis	ereb102	1.27083	1.94998
Days to anthesis	ereb18	0.851124	2.06169
Days to anthesis	ereb172	1.12029	1.58978
Days to anthesis	ereb97	0.946983	1.55834
Days to anthesis	ereb209	1.03062	1.4181
Days to anthesis	ereb147	1.24779	1.74103
Days to anthesis	ereb34	1.08574	2.93963
Days to anthesis	ereb198	0.868905	1.32349
Days to anthesis	gata12	2.01823	10.1366
Days to anthesis	glk9	1.25169	1.79029
Days to anthesis	glk52	0.696169	1.03177
Days to anthesis	glk11	1.01958	1.3439
Days to anthesis	glk2	1.26993	2.99956
Days to anthesis	glk25	1.45751	2.19442
Days to anthesis	glk1	0.51984	2.69533
Days to anthesis	glk53	1.13085	4.48555
Days to anthesis	gras23	0.693998	10.6747
Days to anthesis	gras49	0.492999	0.839195
Days to anthesis	hagtf7	1.30905	2.58291
Days to anthesis	hb34	0.821351	2.71203
Days to anthesis	hb66	0.277731	1.23316
Days to anthesis	hb33	0.552112	1.67954
Days to anthesis	hb38	0.518209	2.16107
Days to anthesis	hb84	0.749311	1.32843
Days to anthesis	hb70	0.883286	1.59484
Days to anthesis	knox6	0.977774	1.46279
Days to anthesis	hmg1	0.605588	0.882218
Days to anthesis	lhy1	1.15216	3.43001
Days to anthesis	mybr17	0.841676	1.669
Days to anthesis	mybr32	0.757525	1.77121
Days to anthesis	mybr64	0.803403	2.92906
Days to anthesis	mybr41	0.925799	1.5773
Days to anthesis	mybr87	0.89196	2.05239
Days to anthesis	mybst1	0.971131	2.00355
Days to anthesis	mybr26	0.718816	5.90505
Days to anthesis	mybr43	0.794778	1.76483
Days to anthesis	mybr96	0.833517	8.4404
Days to anthesis	mybr40	0.552899	3.21681
Days to anthesis	myb4	1.07046	1.72244
Days to anthesis	myb88	0.985024	1.35127
Days to anthesis	myb38	0.866855	1.37845
Days to anthesis	myb56	1.25396	2.16708
Days to anthesis	myb37	1.15044	2.41903
Days to anthesis	myb81	1.21272	1.98335
Days to anthesis	myb31	0.866095	1.20182
Days to anthesis	myb6	0.877628	1.18373
Days to anthesis	myb62	0.622213	6.62227
Days to anthesis	nactf109	0.908068	2.20234
Days to anthesis	nactf23	0.653193	1.21725
Days to anthesis	nactf49	1.23162	2.14622
Days to anthesis	orphan180	1.13898	1.79835
Days to anthesis	mab16	0.725694	1.72716
Days to anthesis	col18	1.17679	2.32588
Days to anthesis	sig6	0.915537	1.73039
Days to anthesis	tcptf10	1.24009	1.91558
Days to anthesis	tcptf23	0.568191	2.53598
Days to anthesis	wrky82	0.569313	0.809062
Days to anthesis	wrky94	0.854663	1.2018
Days to anthesis	wrky25	1.02735	1.54775
Days to anthesis	wrky95	1.56955	3.19415
Days to anthesis	wrky53	1.0297	1.91339
Days to anthesis	zim27	1.20191	2.18864
Days to anthesis	zim28	0.737163	1.75362
Days to anthesis	zim16	1.03862	2.29666
Days to anthesis	zim18	0.939382	1.77595
Days to anthesis	zim1	0.273764	2.04925
Days to anthesis	zim3	1.49376	3.52333
Fructose	alf2	0.360082	4.34401
Fructose	alf7	0.0223015	0.325782
Fructose	bhlh129	0.209838	2.33625
Fructose	bhlh162	0.117424	6.6952
Fructose	bhlh91	0.291119	72.1172
Fructose	bhlh172	0.125592	7.13701
Fructose	bhlh108	0.211002	58.6449
Fructose	bhlh43	0.00581794	2.5055
Fructose	bhlh163	0.00128152	0.226468
Fructose	bhlh136	0.188096	54.6498
Fructose	bhlh145	0.00420451	1.18704
Fructose	bhlh118	0.121126	6.91959
Fructose	bhlh47	0.00424196	1.17793
Fructose	bzip104	0.0137918	20.6693
Fructose	bzip113	0.00617014	2.59694
Fructose	bzip38	0.0128136	19.153
Fructose	bzip40	0.113215	6.38961
Fructose	bzip9	0.18626	53.881
Fructose	lg2	0.0981696	41.2772
Fructose	col3	0.20742	60.4242
Fructose	col8	0.264296	76.7518
Fructose	col13	0.125983	7.06659
Fructose	col7	0.189717	55.7782
Fructose	col2	0.125437	7.25095
Fructose	dof30	0.0752388	0.689979
Fructose	dof17	0.141197	0.632579
Fructose	dof21	0.0142427	21.8293
Fructose	dof22	0.0205474	0.29471
Fructose	cchh133	0.0738798	0.769214
Fructose	c3h40	0.0960758	40.4334
Fructose	pco135758	0.324124	77.0908
Fructose	ereb109	0.236562	66.754
Fructose	ereb17	0.281325	79.2085
Fructose	ereb211	0.0849686	2.86857
Fructose	ereb98	0.326704	76.8331
Fructose	ereb54	0.155551	0.635375
Fructose	ereb71	0.0140095	21.532
Fructose	ereb102	0.0950952	3.20353
Fructose	ereb18	0.216513	61.9253
Fructose	ereb172	0.00125368	0.213694
Fructose	ereb97	0.0198132	31.6706
Fructose	ereb209	0.0691993	0.631105
Fructose	ereb147	0.120926	6.93417
Fructose	ereb34	0.0148954	22.1598
Fructose	ereb198	0.00357773	0.828521
Fructose	gata12	0.0106978	16.092
Fructose	glk9	0.182957	2.66698
Fructose	glk52	0.123501	0.966138
Fructose	glk11	0.360028	2.65104
Fructose	glk2	0.013757	20.0705
Fructose	glk25	0.0176054	0.633525
Fructose	glk1	0.0149081	22.0472
Fructose	glk53	0.0168524	25.5172
Fructose	gras23	0.0137156	20.8295
Fructose	gras49	0.199004	55.5464
Fructose	hagtf7	0.0935312	38.8169
Fructose	hb34	0.20791	56.7059
Fructose	hb66	0.0363044	0.395219
Fructose	hb33	0.0138051	21.0166
Fructose	hb38	0.0137273	21.1571
Fructose	hb84	0.206968	59.181
Fructose	hb70	0.0130148	18.4574
Fructose	knox6	0.193041	53.6276
Fructose	hmg1	0.00579211	2.39995
Fructose	lhy1	0.00682546	2.80102
Fructose	mybr17	0.0129591	19.8824
Fructose	mybr32	0.207148	57.7795
Fructose	mybr64	0.00702073	2.77758
Fructose	mybr41	0.0128084	19.6837
Fructose	mybr87	0.0123865	18.8138
Fructose	mybst1	0.0950635	40.2399
Fructose	mybr26	0.0142085	21.4091
Fructose	mybr43	0.0128519	19.2476
Fructose	mybr96	0.0141304	21.059
Fructose	mybr40	0.0178197	26.2535
Fructose	myb4	0.0489261	0.563183
Fructose	myb88	0.0449371	0.25271
Fructose	myb38	0.00585764	2.40736
Fructose	myb56	0.192079	55.865
Fructose	myb37	0.0360899	2.0894
Fructose	myb81	0.186011	51.3407
Fructose	myb31	0.00378715	1.07714
Fructose	myb6	0.0508814	0.350944
Fructose	myb62	0.0136464	20.3737
Fructose	nactf109	0.0951973	40.4699
Fructose	nactf23	0.0122419	18.992
Fructose	nactf49	0.00624562	2.63916
Fructose	orphan180	0.317731	74.6571
Fructose	mab16	0.00618546	2.68052
Fructose	col18	0.207958	58.9337
Fructose	sig6	0.200543	56.318
Fructose	tcptf10	0.0620293	0.793828
Fructose	tcptf23	0.0166678	24.2641
Fructose	wrky82	0.0162509	0.544686
Fructose	wrky94	0.289721	71.6753
Fructose	wrky25	0.114558	6.54515
Fructose	wrky95	0.204378	58.0254
Fructose	wrky53	0.0125038	18.787
Fructose	zim27	0.200476	57.5964
Fructose	zim28	0.120115	6.86287
Fructose	zim16	0.0133483	20.4199
Fructose	zim18	0.0128056	18.7568
Fructose	zim1	0.0123698	19.2413
Fructose	zim3	0.122995	7.19909
Leaf Angle	alf2	1.35548	1.72839
Leaf Angle	alf7	1.29814	1.63533
Leaf Angle	bhlh129	1.29226	1.60212
Leaf Angle	bhlh162	1.04143	1.33889
Leaf Angle	bhlh91	1.2702	1.70748
Leaf Angle	bhlh172	1.13211	1.51463
Leaf Angle	bhlh108	1.46977	2.41399
Leaf Angle	bhlh43	1.18905	1.51218
Leaf Angle	bhlh163	1.26819	1.58069
Leaf Angle	bhlh136	1.28204	1.62142
Leaf Angle	bhlh145	1.54766	3.01715
Leaf Angle	bhlh118	1.13298	1.47736
Leaf Angle	bhlh47	1.39684	1.83931
Leaf Angle	bzip104	0.761776	1.1847
Leaf Angle	bzip113	1.00312	1.80027
Leaf Angle	bzip38	1.02674	1.66586
Leaf Angle	bzip40	1.22244	1.60358
Leaf Angle	bzip9	1.08503	1.36859
Leaf Angle	lg2	0.810694	1.86978
Leaf Angle	col3	1.78828	2.76082
Leaf Angle	col8	1.38289	2.58431
Leaf Angle	col13	1.00414	1.50419
Leaf Angle	col7	1.36436	1.72022
Leaf Angle	col2	1.12217	1.74746
Leaf Angle	dof30	0.961186	1.19137
Leaf Angle	dof17	1.04469	1.30169
Leaf Angle	dof21	0.853051	1.76352
Leaf Angle	dof22	1.08154	1.3514
Leaf Angle	cchh133	1.4752	1.81954
Leaf Angle	c3h40	1.15799	1.84262
Leaf Angle	pco135758	0.955592	1.31401
Leaf Angle	ereb109	1.07283	1.38793
Leaf Angle	ereb17	0.862426	1.31062
Leaf Angle	ereb211	1.40423	1.75001
Leaf Angle	ereb98	1.25493	1.58913
Leaf Angle	ereb54	1.42631	1.73588
Leaf Angle	ereb71	1.00133	1.56564
Leaf Angle	ereb102	1.13703	1.4851
Leaf Angle	ereb18	1.03839	1.52663
Leaf Angle	ereb172	1.12882	1.42244
Leaf Angle	ereb97	1.16339	1.56839
Leaf Angle	ereb209	1.40044	1.7257
Leaf Angle	ereb147	1.32062	1.63061
Leaf Angle	ereb34	1.0879	1.73142
Leaf Angle	ereb198	0.940654	1.22635
Leaf Angle	gata12	0.661567	1.72013
Leaf Angle	glk9	1.27113	1.52408
Leaf Angle	glk52	1.09127	1.36446
Leaf Angle	glk11	1.70686	2.07634
Leaf Angle	glk2	0.863886	1.34222
Leaf Angle	glk25	1.1938	1.50759
Leaf Angle	glk1	1.50674	4.14405
Leaf Angle	glk53	1.32273	2.24606
Leaf Angle	gras23	0.772388	1.57938
Leaf Angle	gras49	1.19721	1.66155
Leaf Angle	hagtf7	0.840736	1.21148
Leaf Angle	hb34	1.2002	2.1747
Leaf Angle	hb66	1.45635	1.80393
Leaf Angle	hb33	0.819942	1.38926
Leaf Angle	hb38	0.701677	1.32509
Leaf Angle	hb84	0.826488	1.22478
Leaf Angle	hb70	1.15699	1.69763
Leaf Angle	knox6	1.12042	1.43716
Leaf Angle	hmg1	1.21082	1.56312
Leaf Angle	lhy1	1.00644	1.52564
Leaf Angle	mybr17	1.15019	1.79239
Leaf Angle	mybr32	1.32703	2.0645
Leaf Angle	mybr64	0.950029	1.78536
Leaf Angle	mybr41	1.16574	1.66115
Leaf Angle	mybr87	1.50639	2.29266
Leaf Angle	mybst1	0.889593	1.30526
Leaf Angle	mybr26	0.704599	1.4328
Leaf Angle	mybr43	1.18371	1.90547
Leaf Angle	mybr96	0.853156	2.56448
Leaf Angle	mybr40	0.83996	1.77082
Leaf Angle	myb4	0.890532	1.16215
Leaf Angle	myb88	1.33297	1.64612
Leaf Angle	myb38	1.13048	1.45645
Leaf Angle	myb56	1.42065	1.95973
Leaf Angle	myb37	0.917745	1.31011
Leaf Angle	myb81	1.22515	1.58772
Leaf Angle	myb31	1.19595	1.48444
Leaf Angle	myb6	1.43619	1.76495
Leaf Angle	myb62	0.291303	0.865414
Leaf Angle	nactf109	1.37534	2.42453
Leaf Angle	nactf23	1.37383	1.9461
Leaf Angle	nactf49	0.902465	1.2559
Leaf Angle	orphan180	1.29087	1.72371
Leaf Angle	mab16	1.45372	2.3285
Leaf Angle	col18	1.19411	1.73238
Leaf Angle	sig6	1.11424	1.56317
Leaf Angle	tcptf10	0.974119	1.2598
Leaf Angle	tcptf23	0.636238	1.53441
Leaf Angle	wrky82	1.25355	1.63681
Leaf Angle	wrky94	1.42375	1.81126
Leaf Angle	wrky25	1.11147	1.41362
Leaf Angle	wrky95	1.35631	2.02464
Leaf Angle	wrky53	1.28372	1.82997
Leaf Angle	zim27	0.966119	1.34142
Leaf Angle	zim28	1.44545	2.31899
Leaf Angle	zim16	1.03394	1.74269
Leaf Angle	zim18	0.864008	1.1656
Leaf Angle	zim1	0.769638	1.73601
Leaf Angle	zim3	0.789482	1.21333
Leaf Width	alf2	0.257398	1.24535
Leaf Width	alf7	0.233308	1.02998
Leaf Width	bhlh129	0.178457	0.79892
Leaf Width	bhlh162	0.260952	2.24991
Leaf Width	bhlh91	0.0407919	0.455396
Leaf Width	bhlh172	0.0332545	0.560579
Leaf Width	bhlh108	0.116636	0.827756
Leaf Width	bhlh43	0.318538	1.64189
Leaf Width	bhlh163	0.0487674	0.324603
Leaf Width	bhlh136	0.149649	1.0777
Leaf Width	bhlh145	0.00643335	2.57283
Leaf Width	bhlh118	0.0925881	1.52872
Leaf Width	bhlh47	0.114318	0.612491
Leaf Width	bzip104	0.0979766	41.4532
Leaf Width	bzip113	0.00415194	1.18922
Leaf Width	bzip38	0.0061436	2.59981
Leaf Width	bzip40	0.612751	6.45327
Leaf Width	bzip9	0.404781	2.32419
Leaf Width	lg2	0.00660202	2.75358
Leaf Width	col3	0.115686	1.41927
Leaf Width	col8	0.00834847	3.39238
Leaf Width	col13	0.037163	0.649165
Leaf Width	col7	0.287429	1.41429
Leaf Width	col2	0.485955	8.13261
Leaf Width	dof30	0.100472	0.49709
Leaf Width	dof17	0.23319	1.16179
Leaf Width	dof21	0.0146536	21.9789
Leaf Width	dof22	0.09771	0.542532
Leaf Width	cchh133	0.161943	0.870008
Leaf Width	c3h40	0.148155	3.84253
Leaf Width	pco135758	0.0455089	0.91839
Leaf Width	ereb109	0.873436	8.87674
Leaf Width	ereb17	0.0716279	6.45968
Leaf Width	ereb211	0.365305	1.71185
Leaf Width	ereb98	0.46954	2.64009
Leaf Width	ereb54	0.248697	0.978822
Leaf Width	ereb71	0.0146189	21.8915
Leaf Width	ereb102	0.412623	4.96098
Leaf Width	ereb18	0.0545356	4.92496
Leaf Width	ereb172	0.616482	4.38287
Leaf Width	ereb97	0.429513	8.69245
Leaf Width	ereb209	0.349314	1.67823
Leaf Width	ereb147	0.597098	4.91895
Leaf Width	ereb34	0.00485727	1.38811
Leaf Width	ereb198	0.807189	12.0678
Leaf Width	gata12	0.0791065	32.0412
Leaf Width	glk9	0.103309	0.771761
Leaf Width	glk52	0.191534	0.827792
Leaf Width	glk11	0.215998	0.66294
Leaf Width	glk2	0.117589	2.31649
Leaf Width	glk25	0.0956938	0.45006
Leaf Width	glk1	0.0147972	22.3493
Leaf Width	glk53	0.0169	26.1166
Leaf Width	gras23	0.0131581	20.5415
Leaf Width	gras49	0.0355933	0.37118
Leaf Width	hagtf7	0.00412133	1.21471
Leaf Width	hb34	0.00656601	2.61444
Leaf Width	hb66	0.130601	0.582498
Leaf Width	hb33	0.130056	7.42532
Leaf Width	hb38	0.0135598	20.8109
Leaf Width	hb84	0.0517629	4.87635
Leaf Width	hb70	0.0855348	2.88334
Leaf Width	knox6	0.209169	1.33277
Leaf Width	hmg1	0.346556	2.31141
Leaf Width	lhy1	0.120278	2.35177
Leaf Width	mybr17	0.177437	2.15882
Leaf Width	mybr32	0.198945	8.85684
Leaf Width	mybr64	0.127487	7.34115
Leaf Width	mybr41	0.141058	3.72761
Leaf Width	mybr87	0.0272486	1.24466
Leaf Width	mybst1	0.115231	1.39676
Leaf Width	mybr26	0.0144126	21.3592
Leaf Width	mybr43	0.113102	2.23631
Leaf Width	mybr96	0.0140978	21.1492
Leaf Width	mybr40	0.12773	53.4102
Leaf Width	myb4	0.0482829	0.569896
Leaf Width	myb88	0.172902	0.862902
Leaf Width	myb38	0.0813133	0.837528
Leaf Width	myb56	0.000715947	0.121628
Leaf Width	myb37	0.115034	1.41838
Leaf Width	myb81	0.282174	1.98632
Leaf Width	myb31	0.276341	1.46071
Leaf Width	myb6	0.266949	1.40804
Leaf Width	myb62	0.0136939	20.3015
Leaf Width	nactf109	0.0366868	2.09339
Leaf Width	nactf23	0.0906386	1.5034
Leaf Width	nactf49	0.110089	2.17505
Leaf Width	orphan180	0.315882	5.94259
Leaf Width	mab16	0.0364026	2.06014
Leaf Width	col18	0.121134	7.04228
Leaf Width	sig6	0.183011	1.80213
Leaf Width	tcptf10	0.776194	7.89112
Leaf Width	tcptf23	0.0159281	25.2032
Leaf Width	wrky82	0.305469	1.74876
Leaf Width	wrky94	0.25458	1.19721
Leaf Width	wrky25	0.295278	2.14207
Leaf Width	wrky95	0.0466117	0.926738
Leaf Width	wrky53	0.0961346	1.07754
Leaf Width	zim27	0.206377	3.0236
Leaf Width	zim28	0.363462	13.3217
Leaf Width	zim16	0.123806	7.0598
Leaf Width	zim18	0.254606	3.43441
Leaf Width	zim1	0.00620514	2.67849
Leaf Width	zim3	0.202511	9.078
Malate	alf2	0.456011	1.5352
Malate	alf7	0.809928	3.49502
Malate	bhlh129	0.481356	1.72022
Malate	bhlh162	0.592032	3.17732
Malate	bhlh91	0.0919458	0.536583
Malate	bhlh172	0.141095	1.92085
Malate	bhlh108	1.29092	34.8794
Malate	bhlh43	0.430526	1.8088
Malate	bhlh163	0.517098	1.89867
Malate	bhlh136	0.314022	1.35197
Malate	bhlh145	0.0834969	2.82378
Malate	bhlh118	0.640744	4.32307
Malate	bhlh47	0.254499	1.43396
Malate	bzip104	0.171028	1.2194
Malate	bzip113	0.199163	4.44921
Malate	bzip38	1.0631	29.7541
Malate	bzip40	0.642907	3.03921
Malate	bzip9	0.834876	2.83159
Malate	lg2	0.147324	3.83303
Malate	col3	0.0193145	0.700715
Malate	col8	0.0457984	2.6926
Malate	col13	0.27917	5.48729
Malate	col7	0.535128	1.94942
Malate	col2	0.0376695	2.16963
Malate	dof30	0.242638	0.767898
Malate	dof17	0.564264	2.11731
Malate	dof21	0.00715132	2.96173
Malate	dof22	0.301455	0.868413
Malate	cchh133	1.04863	4.23369
Malate	c3h40	0.337467	78.7384
Malate	pco135758	0.520378	8.45891
Malate	ereb109	0.415355	1.74941
Malate	ereb17	0.0632702	1.25454
Malate	ereb211	0.684507	2.40939
Malate	ereb98	0.4685	1.40265
Malate	ereb54	0.762128	2.25894
Malate	ereb71	0.088592	1.30233
Malate	ereb102	0.314658	1.70606
Malate	ereb18	0.0721983	0.975095
Malate	ereb172	0.476158	1.60241
Malate	ereb97	0.44988	2.67181
Malate	ereb209	0.457255	1.38257
Malate	ereb147	0.538627	1.97443
Malate	ereb34	0.0911532	1.35332
Malate	ereb198	0.304383	2.003
Malate	gata12	0.0109778	16.0899
Malate	glk9	0.507107	1.34506
Malate	glk52	0.494045	2.0102
Malate	glk11	0.652121	1.5628
Malate	glk2	0.00443439	1.26579
Malate	glk25	0.860038	3.92688
Malate	glk1	0.0585023	5.42061
Malate	glk53	0.00564424	1.61777
Malate	gras23	0.0997014	40.5218
Malate	gras49	0.162357	1.44298
Malate	hagtf7	0.345845	2.36755
Malate	hb34	0.399301	6.98544
Malate	hb66	0.407272	1.11922
Malate	hb33	0.029285	1.35852
Malate	hb38	0.00666882	2.78627
Malate	hb84	0.359136	1.45464
Malate	hb70	0.264105	3.56404
Malate	knox6	0.786427	3.63324
Malate	hmg1	0.733754	2.79321
Malate	lhy1	0.0917706	3.14407
Malate	mybr17	0.396078	6.90153
Malate	mybr32	0.447302	15.2395
Malate	mybr64	0.0903559	3.08336
Malate	mybr41	0.379664	2.54302
Malate	mybr87	0.0945633	0.78477
Malate	mybst1	0.26791	5.39147
Malate	mybr26	0.10512	42.5759
Malate	mybr43	0.596177	120.837
Malate	mybr96	0.0561428	5.25572
Malate	mybr40	0.00422081	1.02803
Malate	myb4	0.441637	3.99198
Malate	myb88	2.0178	11.5404
Malate	myb38	0.312165	1.11863
Malate	myb56	0.753292	10.9784
Malate	myb37	0.39386	3.01797
Malate	myb81	0.253388	1.49382
Malate	myb31	0.673219	2.17339
Malate	myb6	0.743486	2.08051
Malate	myb62	0.00660213	2.79044
Malate	nactf109	0.2714	5.30299
Malate	nactf23	0.495729	2.77799
Malate	nactf49	0.968413	178.923
Malate	orphan180	0.743183	3.79072
Malate	mab16	0.204958	4.57712
Malate	col18	0.359016	3.42198
Malate	sig6	0.215699	2.40676
Malate	tcptf10	0.116608	0.561534
Malate	tcptf23	0.0352711	1.59944
Malate	wrky82	0.396747	2.12383
Malate	wrky94	0.671458	2.91409
Malate	wrky25	0.617539	2.19676
Malate	wrky95	0.140908	0.727805
Malate	wrky53	0.297517	2.12548
Malate	zim27	0.30142	1.89837
Malate	zim28	0.0550892	1.22608
Malate	zim16	0.0286575	1.28584
Malate	zim18	0.129412	1.78407
Malate	zim1	0.121376	6.8587
Malate	zim3	0.102631	1.14985
Nitrate	alf2	1.01548	4.53399
Nitrate	alf7	1.31491	5.70969
Nitrate	bhlh129	1.00239	4.45262
Nitrate	bhlh162	0.272381	1.11653
Nitrate	bhlh91	0.520686	5.55747
Nitrate	bhlh172	0.446834	5.21141
Nitrate	bhlh108	0.264577	1.4892
Nitrate	bhlh43	0.192916	0.671401
Nitrate	bhlh163	0.269588	0.660028
Nitrate	bhlh136	0.430714	1.56056
Nitrate	bhlh145	0.445834	96.2255
Nitrate	bhlh118	0.362879	1.53537
Nitrate	bhlh47	0.369834	2.00552
Nitrate	bzip104	0.381458	13.8075
Nitrate	bzip113	0.260002	2.71403
Nitrate	bzip38	1.24121	220.052
Nitrate	bzip40	0.640743	3.3431
Nitrate	bzip9	0.471909	1.74731
Nitrate	lg2	0.341063	84.003
Nitrate	col3	0.377125	4.60149
Nitrate	col8	0.341395	6.82976
Nitrate	col13	0.485007	8.16026
Nitrate	col7	0.471054	1.94788
Nitrate	col2	0.267646	1.50692
Nitrate	dof30	0.540688	2.13611
Nitrate	dof17	0.925992	4.73101
Nitrate	dof21	0.231158	70.0166
Nitrate	dof22	0.387309	0.912403
Nitrate	cchh133	0.342291	0.823754
Nitrate	c3h40	0.605125	123.52
Nitrate	pco135758	1.49984	258.623
Nitrate	ereb109	0.830487	5.53579
Nitrate	ereb17	0.107135	1.56932
Nitrate	ereb211	0.749402	2.60406
Nitrate	ereb98	0.728313	2.95391
Nitrate	ereb54	0.985416	2.27808
Nitrate	ereb71	0.507842	4.52097
Nitrate	ereb102	0.477819	3.5671
Nitrate	ereb18	1.01285	28.4599
Nitrate	ereb172	0.848159	3.73456
Nitrate	ereb97	0.964572	6.66499
Nitrate	ereb209	0.828101	2.84243
Nitrate	ereb147	0.967856	3.14683
Nitrate	ereb34	0.165876	4.28736
Nitrate	ereb198	0.398462	1.68273
Nitrate	gata12	0.0794196	31.7833
Nitrate	glk9	0.240582	0.689276
Nitrate	glk52	0.375144	1.08391
Nitrate	glk11	0.438069	0.946658
Nitrate	glk2	0.29768	1.61956
Nitrate	glk25	0.518009	1.13936
Nitrate	glk1	0.00699231	3.02327
Nitrate	glk53	0.0167088	26.2904
Nitrate	gras23	0.213336	61.6114
Nitrate	gras49	0.480369	4.19147
Nitrate	hagtf7	0.64523	6.74505
Nitrate	hb34	0.0673412	1.73705
Nitrate	hb66	0.379699	0.902018
Nitrate	hb33	0.154999	4.04861
Nitrate	hb38	0.385898	14.0011
Nitrate	hb84	0.448249	15.2471
Nitrate	hb70	0.590727	4.95407
Nitrate	knox6	0.42462	1.61644
Nitrate	hmg1	0.308364	1.31906
Nitrate	lhy1	0.120822	2.3696
Nitrate	mybr17	0.310563	2.54486
Nitrate	mybr32	2.04789	320.6
Nitrate	mybr64	0.347758	82.7971
Nitrate	mybr41	0.549771	4.6195
Nitrate	mybr87	0.774283	22.97
Nitrate	mybst1	0.517327	3.69491
Nitrate	mybr26	0.180992	2.99067
Nitrate	mybr43	0.469719	7.84076
Nitrate	mybr96	0.102801	42.2213
Nitrate	mybr40	0.00857705	3.56928
Nitrate	myb4	0.500814	3.58284
Nitrate	myb88	0.499454	1.36054
Nitrate	myb38	0.461713	2.57148
Nitrate	myb56	0.318428	1.64449
Nitrate	myb37	0.535268	8.6731
Nitrate	myb81	0.538133	2.44445
Nitrate	myb31	0.269025	0.782513
Nitrate	myb6	0.648282	1.72938
Nitrate	myb62	0.217198	59.7666
Nitrate	nactf109	0.456633	15.4639
Nitrate	nactf23	0.353616	12.781
Nitrate	nactf49	0.527677	16.7566
Nitrate	orphan180	2.73538	424.69
Nitrate	mab16	0.483493	5.48751
Nitrate	col18	0.602552	9.39727
Nitrate	sig6	0.668795	5.44315
Nitrate	tcptf10	0.625537	1.84376
Nitrate	tcptf23	0.00799973	3.30766
Nitrate	wrky82	0.356247	1.2744
Nitrate	wrky94	0.155151	0.420441
Nitrate	wrky25	0.23735	0.849593
Nitrate	wrky95	0.112374	0.8001
Nitrate	wrky53	0.337406	2.65466
Nitrate	zim27	0.462521	2.59567
Nitrate	zim28	0.397647	6.98112
Nitrate	zim16	0.158083	1.70249
Nitrate	zim18	0.461384	2.59002
Nitrate	zim1	0.335721	78.8884
Nitrate	zim3	0.282051	2.07386
