# Supplementary material for: Reconstructing the maize leaf regulatory network using ChIP-seq data of 104 transcription factors
Source: Nat Commun. 2020 Oct 9;11:5089. doi: 10.1038/s41467-020-18832-8 (PMC7547689; doi:10.1038/s41467-020-18832-8)
Supplement: Supplementary file 5 — Supplementary Dataset 1–14 [file 41467_2020_18832_MOESM5_ESM.zip › Supplementary_Data_10.xlsx]

## Sheet: Supplementary_Table_10
#Supplementary_Data_10. The gene regulatory network
#source_node_AGPv4_id	target_node_AGPv4_id	edge_weight
Zm00001d034417	Zm00001d054066	4.63712
Zm00001d034417	Zm00001d054065	3.68782
Zm00001d034417	Zm00001d054034	2.17255
Zm00001d034417	Zm00001d054033	3.02304
Zm00001d034417	Zm00001d054014	3.0637
Zm00001d034417	Zm00001d054003	1.82654
Zm00001d034417	Zm00001d053995	1.71866
Zm00001d034417	Zm00001d053994	3.14214
Zm00001d034417	Zm00001d053993	3.25271
Zm00001d034417	Zm00001d053989	1.5865
Zm00001d034417	Zm00001d053975	1.68041
Zm00001d034417	Zm00001d053972	1.50595
Zm00001d034417	Zm00001d053939	4.11335
Zm00001d034417	Zm00001d053926	1.38089
Zm00001d034417	Zm00001d053897	1.66039
Zm00001d034417	Zm00001d053885	1.49707
Zm00001d034417	Zm00001d053883	2.42703
Zm00001d034417	Zm00001d053882	2.21772
Zm00001d034417	Zm00001d053867	1.59769
Zm00001d034417	Zm00001d053839	1.7519
Zm00001d034417	Zm00001d053838	7.0824
Zm00001d034417	Zm00001d053836	5.20991
Zm00001d034417	Zm00001d053835	7.43577
Zm00001d034417	Zm00001d053834	5.99266
Zm00001d034417	Zm00001d053828	3.08957
Zm00001d034417	Zm00001d053818	1.60012
Zm00001d034417	Zm00001d053817	1.99911
Zm00001d034417	Zm00001d053782	2.64065
Zm00001d034417	Zm00001d053781	2.54741
Zm00001d034417	Zm00001d053750	4.73591
Zm00001d034417	Zm00001d053749	2.23018
Zm00001d034417	Zm00001d053746	5.68275
Zm00001d034417	Zm00001d053733	1.33464
Zm00001d034417	Zm00001d053704	2.13142
Zm00001d034417	Zm00001d053695	2.43905
Zm00001d034417	Zm00001d053689	1.8934
Zm00001d034417	Zm00001d053675	2.72098
Zm00001d034417	Zm00001d053654	1.44656
Zm00001d034417	Zm00001d053652	1.45796
Zm00001d034417	Zm00001d053624	2.34729
Zm00001d034417	Zm00001d053612	1.78708
Zm00001d034417	Zm00001d053611	2.72214
Zm00001d034417	Zm00001d053559	1.45648
Zm00001d034417	Zm00001d053554	1.34556
Zm00001d034417	Zm00001d053452	1.37627
Zm00001d034417	Zm00001d053396	3.35843
Zm00001d034417	Zm00001d053394	1.88507
Zm00001d034417	Zm00001d053393	3.48498
Zm00001d034417	Zm00001d053369	1.83138
Zm00001d034417	Zm00001d053293	1.7144
Zm00001d034417	Zm00001d053285	1.84065
Zm00001d034417	Zm00001d053284	1.58738
Zm00001d034417	Zm00001d053212	1.51805
Zm00001d034417	Zm00001d053211	2.6632
Zm00001d034417	Zm00001d053195	3.10906
Zm00001d034417	Zm00001d053189	2.67373
Zm00001d034417	Zm00001d053188	1.54469
Zm00001d034417	Zm00001d053181	4.17001
Zm00001d034417	Zm00001d053162	1.39537
Zm00001d034417	Zm00001d053138	2.1979
Zm00001d034417	Zm00001d053120	3.90129
Zm00001d034417	Zm00001d053102	1.4077
Zm00001d034417	Zm00001d053090	1.63901
Zm00001d034417	Zm00001d053067	1.8898
Zm00001d034417	Zm00001d053018	1.52607
Zm00001d034417	Zm00001d052989	5.0257
Zm00001d034417	Zm00001d052938	2.10853
Zm00001d034417	Zm00001d052937	1.92901
Zm00001d034417	Zm00001d052930	5.97665
Zm00001d034417	Zm00001d052906	1.57324
Zm00001d034417	Zm00001d052886	1.52986
Zm00001d034417	Zm00001d052885	1.6938
Zm00001d034417	Zm00001d052874	1.60905
Zm00001d034417	Zm00001d052873	1.60117
Zm00001d034417	Zm00001d052856	4.46433
Zm00001d034417	Zm00001d052855	4.9229
Zm00001d034417	Zm00001d052850	1.7878
Zm00001d034417	Zm00001d052843	1.95467
Zm00001d034417	Zm00001d052810	1.58965
Zm00001d034417	Zm00001d052779	1.45837
Zm00001d034417	Zm00001d052776	3.22062
Zm00001d034417	Zm00001d052767	1.86163
Zm00001d034417	Zm00001d052744	3.45897
Zm00001d034417	Zm00001d052743	1.53097
Zm00001d034417	Zm00001d052736	1.78507
Zm00001d034417	Zm00001d052735	1.37693
Zm00001d034417	Zm00001d052725	2.07371
Zm00001d034417	Zm00001d052690	1.79621
Zm00001d034417	Zm00001d052653	7.0536
Zm00001d034417	Zm00001d052595	2.28838
Zm00001d034417	Zm00001d052562	1.332
Zm00001d034417	Zm00001d052523	2.56567
Zm00001d034417	Zm00001d052488	1.61154
Zm00001d034417	Zm00001d052485	3.59448
Zm00001d034417	Zm00001d052471	2.65647
Zm00001d034417	Zm00001d052450	1.61703
Zm00001d034417	Zm00001d052444	2.64408
Zm00001d034417	Zm00001d052420	2.05859
Zm00001d034417	Zm00001d052401	1.55285
Zm00001d034417	Zm00001d052372	3.1726
Zm00001d034417	Zm00001d052361	3.07378
Zm00001d034417	Zm00001d052357	1.3691
Zm00001d034417	Zm00001d052343	2.68154
Zm00001d034417	Zm00001d052342	2.32882
Zm00001d034417	Zm00001d052341	1.90655
Zm00001d034417	Zm00001d052340	2.50789
Zm00001d034417	Zm00001d052339	1.33309
Zm00001d034417	Zm00001d052335	1.51711
Zm00001d034417	Zm00001d052297	1.7597
Zm00001d034417	Zm00001d052253	9.15639
Zm00001d034417	Zm00001d052252	3.49497
Zm00001d034417	Zm00001d052239	1.66806
Zm00001d034417	Zm00001d052231	1.51246
Zm00001d034417	NAC	NA
Zm00001d034417	Zm00001d052224	1.32874
Zm00001d034417	Zm00001d052212	6.98926
Zm00001d034417	Zm00001d052211	2.56132
Zm00001d034417	Zm00001d052210	1.67563
Zm00001d034417	Zm00001d052209	1.79595
Zm00001d034417	Zm00001d052208	2.57112
Zm00001d034417	Zm00001d052200	4.00074
Zm00001d034417	Zm00001d052189	4.25173
Zm00001d034417	Zm00001d052188	1.78729
Zm00001d034417	Zm00001d052186	1.8454
Zm00001d034417	Zm00001d052185	2.50377
Zm00001d034417	Zm00001d052182	1.90335
Zm00001d034417	Zm00001d052170	1.89911
Zm00001d034417	Zm00001d052167	1.86789
Zm00001d034417	Zm00001d052165	3.45923
Zm00001d034417	Zm00001d052164	3.57855
Zm00001d034417	Zm00001d052147	1.68889
Zm00001d034417	Zm00001d052145	1.79193
Zm00001d034417	Zm00001d052144	1.3097
Zm00001d034417	Zm00001d052137	1.99983
Zm00001d034417	Zm00001d052135	1.47996
Zm00001d034417	Zm00001d052130	1.87234
Zm00001d034417	Zm00001d052123	1.7626
Zm00001d034417	Zm00001d052122	7.07173
Zm00001d034417	Zm00001d052120	2.5465
Zm00001d034417	Zm00001d052111	7.03625
Zm00001d034417	Zm00001d052107	1.58543
Zm00001d034417	Zm00001d052079	1.68121
Zm00001d034417	Zm00001d052074	2.34331
Zm00001d034417	Zm00001d052064	1.86484
Zm00001d034417	Zm00001d052061	1.41469
Zm00001d034417	Zm00001d052060	9.22826
Zm00001d034417	Zm00001d052059	3.52221
Zm00001d034417	Zm00001d052018	2.84681
Zm00001d034417	Zm00001d052017	2.89025
Zm00001d034417	Zm00001d052016	1.60127
Zm00001d034417	Zm00001d051977	10
Zm00001d034417	Zm00001d051976	10
Zm00001d034417	Zm00001d051938	2.17274
Zm00001d034417	Zm00001d051934	1.91446
Zm00001d034417	Zm00001d051899	2.72248
Zm00001d034417	Zm00001d051898	5.42789
Zm00001d034417	Zm00001d051876	1.79206
Zm00001d034417	Zm00001d051872	3.58798
Zm00001d034417	Zm00001d051871	2.20615
Zm00001d034417	Zm00001d051863	3.52259
Zm00001d034417	Zm00001d051846	2.43572
Zm00001d034417	Zm00001d051814	9.99904
Zm00001d034417	Zm00001d051813	2.18909
Zm00001d034417	Zm00001d051804	3.74133
Zm00001d034417	Zm00001d051803	2.14126
Zm00001d034417	Zm00001d051800	3.32302
Zm00001d034417	Zm00001d051799	2.83065
Zm00001d034417	Zm00001d051754	2.38918
Zm00001d034417	Zm00001d051700	3.92972
Zm00001d034417	Zm00001d051699	1.39564
Zm00001d034417	Zm00001d051684	1.53206
Zm00001d034417	Zm00001d051661	1.3348
Zm00001d034417	Zm00001d051660	1.44094
Zm00001d034417	Zm00001d051642	1.8838
Zm00001d034417	Zm00001d051635	2.15171
Zm00001d034417	Zm00001d051628	2.28066
Zm00001d034417	Zm00001d051615	2.93141
Zm00001d034417	Zm00001d051544	1.56559
Zm00001d034417	Zm00001d051525	2.19349
Zm00001d034417	Zm00001d051504	2.21791
Zm00001d034417	Zm00001d051499	1.31854
Zm00001d034417	Zm00001d051475	1.73915
Zm00001d034417	Zm00001d051468	3.94502
Zm00001d034417	Zm00001d051461	4.10745
Zm00001d034417	Zm00001d051460	4.01577
Zm00001d034417	Zm00001d051448	1.97341
Zm00001d034417	Zm00001d051420	3.6885
Zm00001d034417	Zm00001d051387	3.86295
Zm00001d034417	Zm00001d051323	1.30458
Zm00001d034417	Zm00001d051321	3.76727
Zm00001d034417	Zm00001d051309	4.67679
Zm00001d034417	Zm00001d051307	1.5716
Zm00001d034417	Zm00001d051239	1.44256
Zm00001d034417	Zm00001d051235	1.30647
Zm00001d034417	Zm00001d051225	2.15528
Zm00001d034417	Zm00001d051172	2.39407
Zm00001d034417	Zm00001d051157	1.91647
Zm00001d034417	Zm00001d051156	1.96139
Zm00001d034417	Zm00001d051139	2.07022
Zm00001d034417	Zm00001d051056	2.42756
Zm00001d034417	Zm00001d051055	1.56928
Zm00001d034417	Zm00001d051044	2.61295
Zm00001d034417	Zm00001d051016	1.36975
Zm00001d034417	Zm00001d051015	1.3489
Zm00001d034417	Zm00001d050936	2.12801
Zm00001d034417	Zm00001d050899	2.55516
Zm00001d034417	Zm00001d050885	3.90848
Zm00001d034417	Zm00001d050864	1.73216
Zm00001d034417	Zm00001d050837	1.36971
Zm00001d034417	bHLH	NA
Zm00001d034417	Zm00001d050798	2.16415
Zm00001d034417	Zm00001d050714	2.21949
Zm00001d034417	Zm00001d050462	1.72083
Zm00001d034417	Zm00001d050347	2.15876
Zm00001d034417	Zm00001d050323	1.74328
Zm00001d034417	Zm00001d050283	2.25812
Zm00001d034417	Zm00001d050247	1.55732
Zm00001d034417	Zm00001d050227	1.78842
Zm00001d034417	Zm00001d050224	1.8727
Zm00001d034417	MYBR	NA
Zm00001d034417	Zm00001d050018	1.42323
Zm00001d034417	Zm00001d049954	3.77127
Zm00001d034417	Zm00001d049940	1.35828
Zm00001d034417	Zm00001d049889	1.35106
Zm00001d034417	Zm00001d049813	1.60041
Zm00001d034417	Zm00001d049798	2.55755
Zm00001d034417	Zm00001d049786	1.42922
Zm00001d034417	Zm00001d049768	2.89572
Zm00001d034417	Zm00001d049649	1.98916
Zm00001d034417	Zm00001d049641	1.30307
Zm00001d034417	Zm00001d049640	2.86351
Zm00001d034417	Zm00001d049610	2.24409
Zm00001d034417	Zm00001d049598	3.04786
Zm00001d034417	Zm00001d049597	6.57997
Zm00001d034417	Zm00001d049582	1.68772
Zm00001d034417	Zm00001d049557	1.44644
Zm00001d034417	Zm00001d049554	3.98686
Zm00001d034417	Zm00001d049541	2.14765
Zm00001d034417	Zm00001d049540	1.42503
Zm00001d034417	Zm00001d049534	1.34309
Zm00001d034417	Zm00001d049507	2.25217
Zm00001d034417	Zm00001d049500	1.77772
Zm00001d034417	Zm00001d049499	2.24608
Zm00001d034417	Zm00001d049479	1.83186
Zm00001d034417	Zm00001d049400	1.46319
Zm00001d034417	Zm00001d049387	1.94075
Zm00001d034417	Zm00001d049381	1.9722
Zm00001d034417	Zm00001d049363	1.49372
Zm00001d034417	Zm00001d049362	4.21587
Zm00001d034417	Zm00001d049273	2.16867
Zm00001d034417	Zm00001d049154	1.34826
Zm00001d034417	Zm00001d049127	1.46587
Zm00001d034417	Zm00001d049125	1.32762
Zm00001d034417	Zm00001d049099	1.82175
Zm00001d034417	Zm00001d049091	1.97639
Zm00001d034417	Zm00001d049088	1.5357
Zm00001d034417	Zm00001d049081	1.82923
Zm00001d034417	Zm00001d049080	4.24104
Zm00001d034417	Zm00001d049073	3.94099
Zm00001d034417	Zm00001d049061	1.60005
Zm00001d034417	Zm00001d049060	2.44138
Zm00001d034417	Zm00001d049049	2.21949
Zm00001d034417	Zm00001d049042	3.83909
Zm00001d034417	Zm00001d049028	1.30808
Zm00001d034417	Zm00001d048957	1.3717
Zm00001d034417	Zm00001d048949	1.51358
Zm00001d034417	Zm00001d048925	1.54117
Zm00001d034417	Zm00001d048908	1.92806
Zm00001d034417	Zm00001d048876	1.42396
Zm00001d034417	Zm00001d048868	2.62309
Zm00001d034417	Zm00001d048832	1.52321
Zm00001d034417	Zm00001d048789	1.97354
Zm00001d034417	Zm00001d048787	2.30814
Zm00001d034417	Zm00001d048737	2.19567
Zm00001d034417	Zm00001d048736	4.06798
Zm00001d034417	Zm00001d048690	1.37134
Zm00001d034417	Zm00001d048683	1.50564
Zm00001d034417	Zm00001d048672	1.43107
Zm00001d034417	Zm00001d048646	2.51239
Zm00001d034417	Zm00001d048645	1.38614
Zm00001d034417	Zm00001d048635	2.60408
Zm00001d034417	Zm00001d048612	1.3818
Zm00001d034417	Zm00001d048611	4.52131
Zm00001d034417	Zm00001d048610	1.74546
Zm00001d034417	Zm00001d048604	2.07342
Zm00001d034417	Zm00001d048603	2.99659
Zm00001d034417	Zm00001d048584	1.35027
Zm00001d034417	Zm00001d048533	3.44078
Zm00001d034417	Zm00001d048521	1.4259
Zm00001d034417	Zm00001d048510	1.38061
Zm00001d034417	Zm00001d048494	1.33828
Zm00001d034417	Zm00001d048473	3.08231
Zm00001d034417	Zm00001d048463	1.61766
Zm00001d034417	Zm00001d048454	1.7633
Zm00001d034417	Zm00001d048453	1.70199
Zm00001d034417	Zm00001d048414	1.30632
Zm00001d034417	Zm00001d048385	1.88462
Zm00001d034417	Zm00001d048356	2.62378
Zm00001d034417	Zm00001d048355	1.51604
Zm00001d034417	Zm00001d048345	4.72222
Zm00001d034417	Zm00001d048344	5.08991
Zm00001d034417	Zm00001d048343	4.03427
Zm00001d034417	Zm00001d048342	1.75873
Zm00001d034417	Zm00001d048334	1.53611
Zm00001d034417	Zm00001d048333	4.81218
Zm00001d034417	Zm00001d048332	1.34315
Zm00001d034417	Zm00001d048318	2.26082
Zm00001d034417	Zm00001d048317	5.18117
Zm00001d034417	Zm00001d048316	8.02433
Zm00001d034417	Zm00001d048315	4.16122
Zm00001d034417	Zm00001d048314	2.76703
Zm00001d034417	Zm00001d048293	3.04328
Zm00001d034417	Zm00001d048286	1.40351
Zm00001d034417	Zm00001d048272	1.35175
Zm00001d034417	Zm00001d048230	3.54062
Zm00001d034417	Zm00001d048220	4.65038
Zm00001d034417	Zm00001d048201	1.84971
Zm00001d034417	Zm00001d048194	3.54143
Zm00001d034417	Zm00001d048193	1.54775
Zm00001d034417	Zm00001d048136	4.88043
Zm00001d034417	Zm00001d048135	6.64074
Zm00001d034417	Zm00001d048134	2.38259
Zm00001d034417	Zm00001d048115	2.17927
Zm00001d034417	Zm00001d048094	1.78713
Zm00001d034417	Zm00001d048093	2.71191
Zm00001d034417	Zm00001d048074	3.06954
Zm00001d034417	Zm00001d048065	1.78785
Zm00001d034417	Zm00001d048060	2.13209
Zm00001d034417	Zm00001d048021	6.76043
Zm00001d034417	Zm00001d048020	1.5629
Zm00001d034417	Zm00001d048008	1.35616
Zm00001d034417	Zm00001d047993	3.17584
Zm00001d034417	Zm00001d047970	5.80548
Zm00001d034417	Zm00001d047955	1.61592
Zm00001d034417	Zm00001d047938	2.26479
Zm00001d034417	Zm00001d047931	4.13571
Zm00001d034417	Zm00001d047923	4.45473
Zm00001d034417	Zm00001d047917	8.91886
Zm00001d034417	Zm00001d047913	4.41082
Zm00001d034417	Zm00001d047912	4.62615
Zm00001d034417	Zm00001d047894	2.08814
Zm00001d034417	Zm00001d047893	3.48121
Zm00001d034417	Zm00001d047875	2.32332
Zm00001d034417	Zm00001d047829	1.47304
Zm00001d034417	Zm00001d047808	3.88189
Zm00001d034417	Zm00001d047797	1.36961
Zm00001d034417	Zm00001d047796	1.36547
Zm00001d034417	Zm00001d047794	2.01129
Zm00001d034417	Zm00001d047779	6.78341
Zm00001d034417	Zm00001d047769	1.497
Zm00001d034417	Zm00001d047758	2.06302
Zm00001d034417	Zm00001d047757	4.86863
Zm00001d034417	Zm00001d047743	1.85558
Zm00001d034417	Zm00001d047694	1.74746
Zm00001d034417	Zm00001d047673	1.66832
Zm00001d034417	Zm00001d047664	3.94861
Zm00001d034417	Zm00001d047663	2.42473
Zm00001d034417	Zm00001d047661	2.59659
Zm00001d034417	Zm00001d047632	1.70989
Zm00001d034417	Zm00001d047618	2.74636
Zm00001d034417	Zm00001d047599	1.49514
Zm00001d034417	Zm00001d047582	1.39422
Zm00001d034417	Zm00001d047580	1.9754
Zm00001d034417	Zm00001d047579	2.77549
Zm00001d034417	Zm00001d047574	9.76788
Zm00001d034417	Zm00001d047563	2.8819
Zm00001d034417	Zm00001d047562	4.5643
Zm00001d034417	Zm00001d047560	1.74927
Zm00001d034417	Zm00001d047555	1.56615
Zm00001d034417	Zm00001d047554	7.23117
Zm00001d034417	Zm00001d047541	7.58782
Zm00001d034417	Zm00001d047533	1.98535
Zm00001d034417	Zm00001d047503	3.27434
Zm00001d034417	Zm00001d047500	1.86979
Zm00001d034417	Zm00001d047493	2.36723
Zm00001d034417	Zm00001d047492	3.08338
Zm00001d034417	Zm00001d047479	2.16646
Zm00001d034417	Zm00001d047477	1.70487
Zm00001d034417	Zm00001d047470	1.40738
Zm00001d034417	Zm00001d047458	3.67725
Zm00001d034417	Zm00001d047434	2.57306
Zm00001d034417	Zm00001d047418	1.60067
Zm00001d034417	Zm00001d047349	3.77587
Zm00001d034417	Zm00001d047334	2.3442
Zm00001d034417	Zm00001d047333	7.33813
Zm00001d034417	Zm00001d047325	3.36264
Zm00001d034417	Zm00001d047296	1.50981
Zm00001d034417	Zm00001d047269	3.08144
Zm00001d034417	Zm00001d047259	2.8004
Zm00001d034417	Zm00001d047236	1.54136
Zm00001d034417	Zm00001d047159	1.4294
Zm00001d034417	Zm00001d047104	2.14025
Zm00001d034417	Zm00001d047077	1.30775
Zm00001d034417	Zm00001d047070	1.53813
Zm00001d034417	Zm00001d047068	1.62156
Zm00001d034417	Zm00001d047067	2.7656
Zm00001d034417	Zm00001d047045	2.86294
Zm00001d034417	Zm00001d047044	3.07062
Zm00001d034417	Zm00001d047043	3.09068
Zm00001d034417	Zm00001d047042	3.28976
Zm00001d034417	Zm00001d047018	2.21908
Zm00001d034417	MYBR	NA
Zm00001d034417	Zm00001d047012	1.39826
Zm00001d034417	Zm00001d046999	2.06869
Zm00001d034417	Zm00001d046981	4.99706
Zm00001d034417	Zm00001d046961	1.42221
Zm00001d034417	Zm00001d046941	3.64626
Zm00001d034417	Zm00001d046940	5.295
Zm00001d034417	Zm00001d046937	2.00085
Zm00001d034417	Zm00001d046926	2.30771
Zm00001d034417	Zm00001d046889	1.69373
Zm00001d034417	Zm00001d046888	2.51833
Zm00001d034417	Zm00001d046852	1.452
Zm00001d034417	Zm00001d046813	1.41096
Zm00001d034417	Zm00001d046812	1.40994
Zm00001d034417	Zm00001d046808	1.34127
Zm00001d034417	Zm00001d046805	3.33945
Zm00001d034417	Zm00001d046801	2.07411
Zm00001d034417	Zm00001d046788	2.51466
Zm00001d034417	Zm00001d046743	1.56973
Zm00001d034417	Zm00001d046742	2.54411
Zm00001d034417	Zm00001d046729	1.61904
Zm00001d034417	Zm00001d046690	1.30886
Zm00001d034417	Zm00001d046689	1.54624
Zm00001d034417	Zm00001d046688	1.31943
Zm00001d034417	Zm00001d046664	1.99169
Zm00001d034417	Zm00001d046634	3.97027
Zm00001d034417	Zm00001d046632	9.37178
Zm00001d034417	Zm00001d046630	2.2371
Zm00001d034417	Zm00001d046626	2.59587
Zm00001d034417	Zm00001d046593	3.00045
Zm00001d034417	Zm00001d046592	3.2122
Zm00001d034417	Zm00001d046583	1.6622
Zm00001d034417	Zm00001d046564	3.75672
Zm00001d034417	Zm00001d046510	6.18579
Zm00001d034417	Zm00001d046496	1.36491
Zm00001d034417	Zm00001d046492	1.40634
Zm00001d034417	Zm00001d046488	6.76718
Zm00001d034417	Zm00001d046460	2.76155
Zm00001d034417	Zm00001d046454	2.03754
Zm00001d034417	Zm00001d046438	4.53279
Zm00001d034417	Zm00001d046422	2.67163
Zm00001d034417	Zm00001d046404	4.88289
Zm00001d034417	Zm00001d046403	1.48512
Zm00001d034417	Zm00001d046400	1.6013
Zm00001d034417	Zm00001d046370	4.84126
Zm00001d034417	Zm00001d046332	2.30829
Zm00001d034417	Zm00001d046318	3.5748
Zm00001d034417	Zm00001d046314	1.6351
Zm00001d034417	Zm00001d046305	2.48563
Zm00001d034417	Zm00001d046277	2.18981
Zm00001d034417	Zm00001d046261	3.743
Zm00001d034417	Zm00001d046256	2.43822
Zm00001d034417	Zm00001d046218	1.81687
Zm00001d034417	Zm00001d046184	1.4473
Zm00001d034417	Zm00001d046182	2.45392
Zm00001d034417	Zm00001d046132	1.61511
Zm00001d034417	Zm00001d046033	3.34158
Zm00001d034417	Zm00001d046004	1.93383
Zm00001d034417	Zm00001d045972	5.6386
Zm00001d034417	Zm00001d045893	1.39923
Zm00001d034417	Zm00001d045864	1.38511
Zm00001d034417	Zm00001d045804	1.46802
Zm00001d034417	Zm00001d045784	1.48918
Zm00001d034417	Zm00001d045763	1.86443
Zm00001d034417	Zm00001d045661	1.71642
Zm00001d034417	Zm00001d045657	3.92926
Zm00001d034417	Zm00001d045651	1.9665
Zm00001d034417	Zm00001d045644	2.05294
Zm00001d034417	Zm00001d045611	2.12736
Zm00001d034417	Zm00001d045610	3.0153
Zm00001d034417	Zm00001d045581	1.45005
Zm00001d034417	Zm00001d045566	1.58312
Zm00001d034417	Zm00001d045540	3.23124
Zm00001d034417	Zm00001d045539	2.28627
Zm00001d034417	Zm00001d045519	2.74787
Zm00001d034417	Zm00001d045518	2.66367
Zm00001d034417	Zm00001d045479	4.12476
Zm00001d034417	Zm00001d045470	3.31605
Zm00001d034417	Zm00001d045461	1.36401
Zm00001d034417	Zm00001d045460	5.16751
Zm00001d034417	Zm00001d045459	3.92775
Zm00001d034417	Zm00001d045436	2.11114
Zm00001d034417	Zm00001d045435	1.79788
Zm00001d034417	Zm00001d045425	1.66662
Zm00001d034417	Zm00001d045404	1.66652
Zm00001d034417	Zm00001d045386	4.0866
Zm00001d034417	Zm00001d045385	2.67693
Zm00001d034417	Zm00001d045361	2.50373
Zm00001d034417	Zm00001d045359	1.96846
Zm00001d034417	Zm00001d045298	3.20224
Zm00001d034417	Zm00001d045295	1.67119
Zm00001d034417	Zm00001d045283	3.34833
Zm00001d034417	Zm00001d045264	1.54483
Zm00001d034417	Zm00001d045204	3.83215
Zm00001d034417	Zm00001d045203	2.14284
Zm00001d034417	Zm00001d045202	2.70825
Zm00001d034417	Zm00001d045194	2.85199
Zm00001d034417	Zm00001d045193	2.96374
Zm00001d034417	Zm00001d045160	3.3793
Zm00001d034417	Zm00001d045159	2.1795
Zm00001d034417	Zm00001d045109	1.48613
Zm00001d034417	Zm00001d045094	1.67144
Zm00001d034417	Zm00001d045086	3.64994
Zm00001d034417	Zm00001d045072	1.34013
Zm00001d034417	Zm00001d045064	4.9008
Zm00001d034417	Zm00001d045063	3.40887
Zm00001d034417	Zm00001d044995	3.21478
Zm00001d034417	Zm00001d044994	1.34754
Zm00001d034417	Zm00001d044927	1.4122
Zm00001d034417	Zm00001d044925	2.60598
Zm00001d034417	Zm00001d044921	2.06808
Zm00001d034417	Zm00001d044908	1.42989
Zm00001d034417	Zm00001d044906	2.38819
Zm00001d034417	Zm00001d044841	2.07595
Zm00001d034417	Zm00001d044814	1.85254
Zm00001d034417	Zm00001d044744	2.77135
Zm00001d034417	Zm00001d044734	4.07834
Zm00001d034417	Zm00001d044723	1.60606
Zm00001d034417	Zm00001d044694	1.30231
Zm00001d034417	Zm00001d044688	3.80469
Zm00001d034417	Zm00001d044662	1.47507
Zm00001d034417	Zm00001d044652	2.00688
Zm00001d034417	Zm00001d044647	4.47176
Zm00001d034417	Zm00001d044622	2.51682
Zm00001d034417	Zm00001d044605	1.77578
Zm00001d034417	Zm00001d044566	1.75882
Zm00001d034417	Zm00001d044542	1.33144
Zm00001d034417	Zm00001d044541	1.60918
Zm00001d034417	Zm00001d044516	9.99899
Zm00001d034417	Zm00001d044515	2.24153
Zm00001d034417	Zm00001d044495	2.71192
Zm00001d034417	Zm00001d044463	1.30822
Zm00001d034417	Zm00001d044442	2.99168
Zm00001d034417	Zm00001d044434	1.76153
Zm00001d034417	Zm00001d044426	2.09657
Zm00001d034417	Zm00001d044390	3.65739
Zm00001d034417	Zm00001d044389	1.54835
Zm00001d034417	Zm00001d044387	1.89553
Zm00001d034417	Zm00001d044382	3.66478
Zm00001d034417	Zm00001d044365	1.84349
Zm00001d034417	Zm00001d044329	2.42699
Zm00001d034417	Zm00001d044328	3.61054
Zm00001d034417	Zm00001d044308	1.75771
Zm00001d034417	Zm00001d044300	6.58101
Zm00001d034417	Zm00001d044291	3.25368
Zm00001d034417	Zm00001d044272	2.20734
Zm00001d034417	Zm00001d044171	1.92146
Zm00001d034417	Zm00001d044162	5.27617
Zm00001d034417	Zm00001d044144	2.28483
Zm00001d034417	Zm00001d044105	2.61477
Zm00001d034417	Zm00001d044100	6.78644
Zm00001d034417	Zm00001d044099	4.8357
Zm00001d034417	Zm00001d044095	1.88226
Zm00001d034417	Zm00001d044068	2.47483
Zm00001d034417	Zm00001d044048	1.48503
Zm00001d034417	Zm00001d044045	1.61112
Zm00001d034417	Zm00001d044033	2.48542
Zm00001d034417	Zm00001d044024	3.47107
Zm00001d034417	Zm00001d043998	2.27411
Zm00001d034417	Zm00001d043991	1.61707
Zm00001d034417	Zm00001d043974	2.56908
Zm00001d034417	Zm00001d043971	2.10959
Zm00001d034417	Zm00001d043955	3.39345
Zm00001d034417	Zm00001d043954	2.54173
Zm00001d034417	EREB	NA
Zm00001d034417	Zm00001d043921	3.51865
Zm00001d034417	Zm00001d043907	1.77846
Zm00001d034417	Zm00001d043904	5.82581
Zm00001d034417	Zm00001d043864	3.20568
Zm00001d034417	Zm00001d043855	4.20658
Zm00001d034417	Zm00001d043853	1.59571
Zm00001d034417	Zm00001d043845	3.40511
Zm00001d034417	Zm00001d043837	1.84257
Zm00001d034417	Zm00001d043830	2.40868
Zm00001d034417	Zm00001d043800	9.82768
Zm00001d034417	Zm00001d043796	4.16838
Zm00001d034417	Zm00001d043795	5.14378
Zm00001d034417	Zm00001d043784	1.59493
Zm00001d034417	Zm00001d043782	5.92335
Zm00001d034417	Zm00001d043781	1.63578
Zm00001d034417	Zm00001d043780	2.73356
Zm00001d034417	Zm00001d043742	2.83447
Zm00001d034417	Zm00001d043740	2.83979
Zm00001d034417	Zm00001d043739	1.8042
Zm00001d034417	Zm00001d043728	2.3987
Zm00001d034417	Zm00001d043723	4.42243
Zm00001d034417	Zm00001d043722	7.29164
Zm00001d034417	Zm00001d043721	5.54046
Zm00001d034417	Zm00001d043706	1.55932
Zm00001d034417	Zm00001d043701	2.49643
Zm00001d034417	Zm00001d043694	1.53268
Zm00001d034417	Zm00001d043674	3.68474
Zm00001d034417	Zm00001d043665	1.5936
Zm00001d034417	Zm00001d043653	1.85506
Zm00001d034417	Zm00001d043652	4.9885
Zm00001d034417	Zm00001d043634	1.58267
Zm00001d034417	Zm00001d043613	2.58347
Zm00001d034417	Zm00001d043587	1.53148
Zm00001d034417	Zm00001d043586	4.89486
Zm00001d034417	Zm00001d043585	1.52461
Zm00001d034417	Zm00001d043576	1.33631
Zm00001d034417	Zm00001d043574	3.43254
Zm00001d034417	Zm00001d043569	6.17039
Zm00001d034417	Zm00001d043568	1.75715
Zm00001d034417	Zm00001d043567	1.31095
Zm00001d034417	Zm00001d043566	1.37693
Zm00001d034417	Zm00001d043551	1.40406
Zm00001d034417	Zm00001d043544	1.93988
Zm00001d034417	Zm00001d043536	1.43222
Zm00001d034417	Zm00001d043529	2.24476
Zm00001d034417	Zm00001d043525	3.63507
Zm00001d034417	Zm00001d043515	1.84606
Zm00001d034417	Zm00001d043512	2.42012
Zm00001d034417	Zm00001d043480	2.93444
Zm00001d034417	Zm00001d043479	2.4003
Zm00001d034417	Zm00001d043474	2.86793
Zm00001d034417	Zm00001d043469	2.13324
Zm00001d034417	Zm00001d043450	1.51023
Zm00001d034417	Zm00001d043382	2.5819
Zm00001d034417	Zm00001d043380	1.57626
Zm00001d034417	Zm00001d043366	1.42569
Zm00001d034417	Zm00001d043344	1.67361
Zm00001d034417	Zm00001d043338	2.21426
Zm00001d034417	Zm00001d043337	2.4951
Zm00001d034417	Zm00001d043328	2.78194
Zm00001d034417	Zm00001d043272	1.40765
Zm00001d034417	Zm00001d043239	1.52704
Zm00001d034417	Zm00001d043238	4.3717
Zm00001d034417	Zm00001d043234	1.75514
Zm00001d034417	Zm00001d043224	1.69989
Zm00001d034417	Zm00001d043223	2.09533
Zm00001d034417	Zm00001d043221	3.29821
Zm00001d034417	Zm00001d043220	2.08051
Zm00001d034417	Zm00001d043209	1.39938
Zm00001d034417	C3H	NA
Zm00001d034417	Zm00001d043204	1.34118
Zm00001d034417	Zm00001d043202	2.05672
Zm00001d034417	Zm00001d043171	1.36328
Zm00001d034417	Zm00001d043157	3.07067
Zm00001d034417	Zm00001d043156	10
Zm00001d034417	Zm00001d043153	1.94279
Zm00001d034417	Zm00001d043129	2.84688
Zm00001d034417	Zm00001d043104	1.35165
Zm00001d034417	Zm00001d043098	3.16101
Zm00001d034417	Zm00001d043097	9.99848
Zm00001d034417	Zm00001d043096	4.54676
Zm00001d034417	Zm00001d043095	2.58846
Zm00001d034417	Zm00001d043090	1.59681
Zm00001d034417	Zm00001d043089	1.59594
Zm00001d034417	Zm00001d043088	2.65061
Zm00001d034417	Zm00001d043075	1.3395
Zm00001d034417	Zm00001d043069	2.87164
Zm00001d034417	Zm00001d043057	1.6234
Zm00001d034417	Zm00001d043056	3.37709
Zm00001d034417	Zm00001d043047	1.98934
Zm00001d034417	Zm00001d043043	7.96797
Zm00001d034417	Zm00001d043031	1.69672
Zm00001d034417	Zm00001d043025	1.4933
Zm00001d034417	Zm00001d043023	1.42354
Zm00001d034417	Zm00001d042998	2.42146
Zm00001d034417	Zm00001d042993	1.56896
Zm00001d034417	Zm00001d042961	3.25726
Zm00001d034417	Zm00001d042941	2.33753
Zm00001d034417	Zm00001d042940	6.18236
Zm00001d034417	Zm00001d042939	1.82418
Zm00001d034417	Zm00001d042934	9.21026
Zm00001d034417	Zm00001d042933	5.39724
Zm00001d034417	Zm00001d042920	1.86275
Zm00001d034417	Zm00001d042918	2.03317
Zm00001d034417	Zm00001d042917	2.25726
Zm00001d034417	Zm00001d042908	1.50052
Zm00001d034417	HMG	NA
Zm00001d034417	Zm00001d042905	5.5024
Zm00001d034417	Zm00001d042902	4.30587
Zm00001d034417	Zm00001d042887	4.56465
Zm00001d034417	Zm00001d042886	5.23004
Zm00001d034417	Zm00001d042884	2.12697
Zm00001d034417	Zm00001d042879	3.18495
Zm00001d034417	Zm00001d042868	3.04554
Zm00001d034417	Zm00001d042867	1.77454
Zm00001d034417	Zm00001d042851	2.26198
Zm00001d034417	Zm00001d042848	3.11215
Zm00001d034417	Zm00001d042843	1.55481
Zm00001d034417	Zm00001d042793	1.42639
Zm00001d034417	Zm00001d042787	1.49589
Zm00001d034417	Zm00001d042786	3.3831
Zm00001d034417	Zm00001d042781	9.53547
Zm00001d034417	Zm00001d042780	7.84466
Zm00001d034417	Zm00001d042779	3.27414
Zm00001d034417	Zm00001d042767	4.07822
Zm00001d034417	Zm00001d042766	3.26235
Zm00001d034417	Zm00001d042765	2.68003
Zm00001d034417	Zm00001d042760	1.92696
Zm00001d034417	Zm00001d042750	1.55508
Zm00001d034417	Zm00001d042735	1.54006
Zm00001d034417	Zm00001d042725	3.15599
Zm00001d034417	Zm00001d042724	1.74927
Zm00001d034417	Zm00001d042721	3.44005
Zm00001d034417	Zm00001d042717	4.31875
Zm00001d034417	Zm00001d042716	3.02085
Zm00001d034417	Zm00001d042714	1.60814
Zm00001d034417	Zm00001d042665	2.85359
Zm00001d034417	Zm00001d042664	2.26091
Zm00001d034417	Zm00001d042625	1.35144
Zm00001d034417	HB	NA
Zm00001d034417	Zm00001d042600	1.54994
Zm00001d034417	Zm00001d042598	1.9843
Zm00001d034417	Zm00001d042596	3.07942
Zm00001d034417	Zm00001d042589	1.46844
Zm00001d034417	Zm00001d042588	1.3233
Zm00001d034417	Zm00001d042585	1.40811
Zm00001d034417	Zm00001d042572	2.49032
Zm00001d034417	Zm00001d042569	1.39497
Zm00001d034417	Zm00001d042567	1.45894
Zm00001d034417	Zm00001d042553	1.76524
Zm00001d034417	Zm00001d042541	4.45878
Zm00001d034417	Zm00001d042482	1.62676
Zm00001d034417	Zm00001d042473	2.6552
Zm00001d034417	Zm00001d042455	6.52722
Zm00001d034417	Zm00001d042454	6.27097
Zm00001d034417	Zm00001d042453	1.60042
Zm00001d034417	Zm00001d042448	3.27986
Zm00001d034417	Zm00001d042396	1.96106
Zm00001d034417	Zm00001d042372	2.43512
Zm00001d034417	Zm00001d042367	5.31554
Zm00001d034417	Zm00001d042344	2.22162
Zm00001d034417	Zm00001d042314	1.83794
Zm00001d034417	Zm00001d042306	2.13916
Zm00001d034417	Zm00001d042285	2.27518
Zm00001d034417	Zm00001d042282	2.17862
Zm00001d034417	Zm00001d042275	2.13213
Zm00001d034417	Zm00001d042267	1.73654
Zm00001d034417	Zm00001d042245	8.22499
Zm00001d034417	Zm00001d042244	7.10387
Zm00001d034417	Zm00001d042214	1.50192
Zm00001d034417	Zm00001d042213	2.1667
Zm00001d034417	Zm00001d042211	1.74355
Zm00001d034417	Zm00001d042182	2.81334
Zm00001d034417	Zm00001d042180	1.86071
Zm00001d034417	Zm00001d042146	1.66578
Zm00001d034417	Zm00001d042143	2.62748
Zm00001d034417	Zm00001d042126	1.39979
Zm00001d034417	Zm00001d042116	2.12116
Zm00001d034417	Zm00001d042115	2.2113
Zm00001d034417	Zm00001d042114	1.87219
Zm00001d034417	Zm00001d042108	2.00481
Zm00001d034417	Zm00001d042096	1.85382
Zm00001d034417	Zm00001d042059	1.51695
Zm00001d034417	Zm00001d042057	2.69853
Zm00001d034417	Zm00001d042056	3.17125
Zm00001d034417	Zm00001d042026	3.81552
Zm00001d034417	Zm00001d042025	2.48377
Zm00001d034417	Zm00001d042024	2.15042
Zm00001d034417	Zm00001d042023	3.26799
Zm00001d034417	Zm00001d042019	2.60985
Zm00001d034417	Zm00001d041991	1.5008
Zm00001d034417	Zm00001d041938	1.36239
Zm00001d034417	Zm00001d041920	2.47312
Zm00001d034417	Zm00001d041912	1.90528
Zm00001d034417	Zm00001d041787	1.58564
Zm00001d034417	Zm00001d041772	1.35352
Zm00001d034417	Zm00001d041710	2.46996
Zm00001d034417	Zm00001d041701	1.93628
Zm00001d034417	Zm00001d041511	3.00176
Zm00001d034417	Zm00001d041495	1.68932
Zm00001d034417	Zm00001d041475	1.43184
Zm00001d034417	Zm00001d041474	2.27975
Zm00001d034417	Zm00001d041472	1.96475
Zm00001d034417	Zm00001d041381	2.38513
Zm00001d034417	Zm00001d041365	1.82486
Zm00001d034417	Zm00001d041290	1.93832
Zm00001d034417	Zm00001d041243	1.61948
Zm00001d034417	Zm00001d041229	2.0082
Zm00001d034417	Zm00001d041221	2.39006
Zm00001d034417	Zm00001d040979	2.28918
Zm00001d034417	Zm00001d040839	4.24717
Zm00001d034417	Zm00001d040826	2.65917
Zm00001d034417	Zm00001d040734	1.33175
Zm00001d034417	Zm00001d040733	3.66052
Zm00001d034417	Zm00001d040638	1.48233
Zm00001d034417	Zm00001d040630	1.36017
Zm00001d034417	Zm00001d040629	1.36935
Zm00001d034417	Zm00001d040619	1.88551
Zm00001d034417	Zm00001d040568	1.43073
Zm00001d034417	Zm00001d040567	2.70427
Zm00001d034417	Zm00001d040561	2.1712
Zm00001d034417	Zm00001d040560	1.91691
Zm00001d034417	Zm00001d040554	2.32473
Zm00001d034417	Zm00001d040517	3.7525
Zm00001d034417	Zm00001d040463	1.61591
Zm00001d034417	Zm00001d040429	3.49803
Zm00001d034417	Zm00001d040366	1.33555
Zm00001d034417	Zm00001d040344	1.91166
Zm00001d034417	Zm00001d040343	1.83325
Zm00001d034417	Zm00001d040317	1.74751
Zm00001d034417	Zm00001d040293	1.37097
Zm00001d034417	Zm00001d040292	6.65308
Zm00001d034417	Zm00001d040291	1.43046
Zm00001d034417	Zm00001d040277	2.7533
Zm00001d034417	Zm00001d040270	1.54797
Zm00001d034417	Zm00001d040201	1.78124
Zm00001d034417	Zm00001d040148	1.58351
Zm00001d034417	Zm00001d040118	1.60546
Zm00001d034417	Zm00001d040107	1.73986
Zm00001d034417	Zm00001d040066	3.39381
Zm00001d034417	Zm00001d040056	1.647
Zm00001d034417	Zm00001d040023	1.47956
Zm00001d034417	Zm00001d039998	1.50523
Zm00001d034417	Zm00001d039997	1.62727
Zm00001d034417	Zm00001d039991	2.64705
Zm00001d034417	Zm00001d039990	1.87349
Zm00001d034417	Zm00001d039989	3.18797
Zm00001d034417	Zm00001d039941	1.31694
Zm00001d034417	Zm00001d039930	1.61445
Zm00001d034417	Zm00001d039914	1.69897
Zm00001d034417	Zm00001d039907	2.33627
Zm00001d034417	Zm00001d039882	1.90242
Zm00001d034417	Zm00001d039881	1.9246
Zm00001d034417	Zm00001d039880	5.53078
Zm00001d034417	Zm00001d039858	3.1293
Zm00001d034417	Zm00001d039847	1.6001
Zm00001d034417	Zm00001d039828	2.4406
Zm00001d034417	Zm00001d039826	1.89099
Zm00001d034417	Zm00001d039825	1.58042
Zm00001d034417	Zm00001d039795	1.45828
Zm00001d034417	Zm00001d039787	1.5868
Zm00001d034417	Zm00001d039772	1.7086
Zm00001d034417	Zm00001d039771	1.71052
Zm00001d034417	Zm00001d039769	4.39395
Zm00001d034417	Zm00001d039764	9.99999
Zm00001d034417	Zm00001d039678	1.48946
Zm00001d034417	Zm00001d039657	2.14323
Zm00001d034417	Zm00001d039649	4.02428
Zm00001d034417	Zm00001d039647	2.20158
Zm00001d034417	Zm00001d039644	1.9001
Zm00001d034417	Zm00001d039643	1.41169
Zm00001d034417	Zm00001d039642	2.69887
Zm00001d034417	Zm00001d039620	2.78422
Zm00001d034417	Zm00001d039619	3.12378
Zm00001d034417	Zm00001d039615	1.58731
Zm00001d034417	Zm00001d039607	1.31087
Zm00001d034417	Zm00001d039598	2.13889
Zm00001d034417	Zm00001d039591	2.80143
Zm00001d034417	Zm00001d039590	1.7945
Zm00001d034417	Zm00001d039582	2.79712
Zm00001d034417	Zm00001d039541	1.46823
Zm00001d034417	Zm00001d039532	8.76744
Zm00001d034417	Zm00001d039531	9.74257
Zm00001d034417	Zm00001d039524	4.65914
Zm00001d034417	Zm00001d039521	1.93534
Zm00001d034417	Zm00001d039520	4.23681
Zm00001d034417	Zm00001d039495	2.77531
Zm00001d034417	Zm00001d039472	4.59441
Zm00001d034417	Zm00001d039468	5.85552
Zm00001d034417	Zm00001d039444	1.6996
Zm00001d034417	Zm00001d039439	1.75532
Zm00001d034417	Zm00001d039417	2.13339
Zm00001d034417	Zm00001d039407	2.64977
Zm00001d034417	Zm00001d039400	1.46791
Zm00001d034417	Zm00001d039384	6.33205
Zm00001d034417	Zm00001d039367	4.29611
Zm00001d034417	Zm00001d039366	6.85837
Zm00001d034417	Zm00001d039328	3.22289
Zm00001d034417	Zm00001d039327	1.70285
Zm00001d034417	Zm00001d039324	2.13569
Zm00001d034417	Zm00001d039312	2.23713
Zm00001d034417	Zm00001d039286	1.87622
Zm00001d034417	Zm00001d039285	1.98673
Zm00001d034417	Zm00001d039283	2.3893
Zm00001d034417	Zm00001d039245	1.35636
Zm00001d034417	Zm00001d039197	3.0861
Zm00001d034417	Zm00001d039196	1.79319
Zm00001d034417	Zm00001d039194	1.59261
Zm00001d034417	Zm00001d039188	2.60845
Zm00001d034417	Zm00001d039177	2.1536
Zm00001d034417	Zm00001d039175	1.85725
Zm00001d034417	Zm00001d039167	1.37075
Zm00001d034417	Zm00001d039157	2.28295
Zm00001d034417	Zm00001d039106	1.48765
Zm00001d034417	Zm00001d039104	3.38147
Zm00001d034417	Zm00001d039103	7.30529
Zm00001d034417	Zm00001d039102	2.77319
Zm00001d034417	Zm00001d039100	3.33545
Zm00001d034417	Zm00001d039099	3.20889
Zm00001d034417	Zm00001d039098	2.53167
Zm00001d034417	Zm00001d039097	3.04512
Zm00001d034417	Zm00001d039096	3.13069
Zm00001d034417	Zm00001d039081	4.10664
Zm00001d034417	Zm00001d039080	1.36176
Zm00001d034417	EREB	NA
Zm00001d034417	Zm00001d039066	6.7915
Zm00001d034417	Zm00001d039065	7.50983
Zm00001d034417	Zm00001d039052	1.72273
Zm00001d034417	Zm00001d039040	2.54972
Zm00001d034417	Zm00001d039039	2.32411
Zm00001d034417	Zm00001d039037	1.58011
Zm00001d034417	Zm00001d039032	10
Zm00001d034417	Zm00001d039013	1.71654
Zm00001d034417	Zm00001d039012	3.52985
Zm00001d034417	Zm00001d039011	10
Zm00001d034417	Zm00001d039010	8.78248
Zm00001d034417	Zm00001d039002	1.37949
Zm00001d034417	Zm00001d038999	3.47176
Zm00001d034417	Zm00001d038998	6.14464
Zm00001d034417	Zm00001d038994	1.31027
Zm00001d034417	Zm00001d038993	4.24037
Zm00001d034417	Zm00001d038991	2.09605
Zm00001d034417	Zm00001d038964	1.61473
Zm00001d034417	Zm00001d038961	1.52951
Zm00001d034417	Zm00001d038954	2.45123
Zm00001d034417	Zm00001d038931	1.39688
Zm00001d034417	Zm00001d038918	1.81762
Zm00001d034417	Zm00001d038917	1.84039
Zm00001d034417	Zm00001d038907	9.99975
Zm00001d034417	Zm00001d038884	4.91394
Zm00001d034417	Zm00001d038880	3.19624
Zm00001d034417	Zm00001d038879	3.13444
Zm00001d034417	Zm00001d038874	1.49732
Zm00001d034417	Zm00001d038873	2.48967
Zm00001d034417	Zm00001d038862	1.50443
Zm00001d034417	Zm00001d038860	2.35289
Zm00001d034417	Zm00001d038846	6.5501
Zm00001d034417	MYBR	NA
Zm00001d034417	Zm00001d038841	2.68517
Zm00001d034417	Zm00001d038810	2.11675
Zm00001d034417	Zm00001d038809	1.75921
Zm00001d034417	Zm00001d038806	1.80112
Zm00001d034417	Zm00001d038805	1.80884
Zm00001d034417	Zm00001d038792	4.47346
Zm00001d034417	Zm00001d038791	5.46343
Zm00001d034417	Zm00001d038789	1.79181
Zm00001d034417	Zm00001d038772	4.13803
Zm00001d034417	Zm00001d038769	1.35055
Zm00001d034417	Zm00001d038768	2.38224
Zm00001d034417	Zm00001d038766	1.87606
Zm00001d034417	Zm00001d038648	1.61572
Zm00001d034417	Zm00001d038625	4.25554
Zm00001d034417	Zm00001d038612	1.30969
Zm00001d034417	Zm00001d038585	2.11929
Zm00001d034417	Zm00001d038563	2.04848
Zm00001d034417	Zm00001d038555	2.54439
Zm00001d034417	Zm00001d038523	2.46118
Zm00001d034417	Zm00001d038522	2.84852
Zm00001d034417	Zm00001d038508	1.83094
Zm00001d034417	Zm00001d038491	2.32501
Zm00001d034417	Zm00001d038489	3.16593
Zm00001d034417	Zm00001d038470	1.81698
Zm00001d034417	Zm00001d038451	5.81903
Zm00001d034417	Zm00001d038450	3.27463
Zm00001d034417	Zm00001d038440	2.24171
Zm00001d034417	Zm00001d038421	1.47203
Zm00001d034417	Zm00001d038420	1.38872
Zm00001d034417	Zm00001d038412	4.75825
Zm00001d034417	Zm00001d038408	1.67788
Zm00001d034417	Zm00001d038401	1.64172
Zm00001d034417	Zm00001d038389	10
Zm00001d034417	Zm00001d038346	3.59974
Zm00001d034417	Zm00001d038341	1.54041
Zm00001d034417	Zm00001d038340	3.05655
Zm00001d034417	Zm00001d038334	1.86776
Zm00001d034417	Zm00001d038304	1.50891
Zm00001d034417	Zm00001d038290	1.44361
Zm00001d034417	Zm00001d038281	2.7007
Zm00001d034417	Zm00001d038280	1.95854
Zm00001d034417	Zm00001d038226	1.75797
Zm00001d034417	Zm00001d038225	5.26559
Zm00001d034417	Zm00001d038224	7.46238
Zm00001d034417	Zm00001d038221	2.63114
Zm00001d034417	Zm00001d038216	2.88912
Zm00001d034417	Zm00001d038211	2.6908
Zm00001d034417	Zm00001d038209	1.46773
Zm00001d034417	Zm00001d038191	2.81803
Zm00001d034417	Zm00001d038167	4.31027
Zm00001d034417	Zm00001d038166	1.98608
Zm00001d034417	Zm00001d038165	2.18252
Zm00001d034417	Zm00001d038151	1.38377
Zm00001d034417	Zm00001d038126	1.52918
Zm00001d034417	Zm00001d038092	1.34247
Zm00001d034417	Zm00001d038067	1.37595
Zm00001d034417	Zm00001d038064	3.01668
Zm00001d034417	Zm00001d038063	1.38946
Zm00001d034417	Zm00001d038061	2.81444
Zm00001d034417	Zm00001d038050	10
Zm00001d034417	Zm00001d038049	6.39766
Zm00001d034417	Zm00001d038023	3.40015
Zm00001d034417	Zm00001d038007	2.02347
Zm00001d034417	Zm00001d037973	2.54461
Zm00001d034417	Zm00001d037951	1.81118
Zm00001d034417	Zm00001d037949	1.42882
Zm00001d034417	Zm00001d037929	1.31248
Zm00001d034417	Zm00001d037857	1.89137
Zm00001d034417	Zm00001d037849	2.57351
Zm00001d034417	Zm00001d037816	2.82366
Zm00001d034417	Zm00001d037810	1.95927
Zm00001d034417	Zm00001d037797	2.2431
Zm00001d034417	Zm00001d037783	1.96178
Zm00001d034417	Zm00001d037769	2.49588
Zm00001d034417	Zm00001d037759	1.47624
Zm00001d034417	Zm00001d037757	4.50876
Zm00001d034417	Zm00001d037756	2.27012
Zm00001d034417	Zm00001d037623	2.31083
Zm00001d034417	Zm00001d037610	5.20742
Zm00001d034417	Zm00001d037609	9.7237
Zm00001d034417	Zm00001d037608	2.39065
Zm00001d034417	Zm00001d037575	1.96088
Zm00001d034417	Zm00001d037574	3.3624
Zm00001d034417	Zm00001d037573	6.1594
Zm00001d034417	Zm00001d037540	1.48129
Zm00001d034417	Zm00001d037515	1.61851
Zm00001d034417	Zm00001d037495	2.25016
Zm00001d034417	Zm00001d037473	1.5628
Zm00001d034417	Zm00001d037435	3.17994
Zm00001d034417	Zm00001d037413	4.03826
Zm00001d034417	Zm00001d037401	1.48502
Zm00001d034417	Zm00001d037381	3.47375
Zm00001d034417	Zm00001d037339	1.94816
Zm00001d034417	Zm00001d037338	1.58132
Zm00001d034417	Zm00001d037321	1.77415
Zm00001d034417	Zm00001d037305	1.39262
Zm00001d034417	Zm00001d037281	2.1954
Zm00001d034417	Zm00001d037243	2.04987
Zm00001d034417	Zm00001d037242	2.86216
Zm00001d034417	Zm00001d037232	2.29316
Zm00001d034417	Zm00001d037214	1.67684
Zm00001d034417	Zm00001d037198	1.37518
Zm00001d034417	Zm00001d037181	3.42991
Zm00001d034417	Zm00001d037174	1.92231
Zm00001d034417	Zm00001d037171	2.02519
Zm00001d034417	Zm00001d037156	2.69826
Zm00001d034417	Zm00001d037112	2.07024
Zm00001d034417	Zm00001d037111	2.19604
Zm00001d034417	Zm00001d037110	1.53643
Zm00001d034417	Zm00001d037109	2.05082
Zm00001d034417	Zm00001d037108	1.50892
Zm00001d034417	Zm00001d037060	2.23213
Zm00001d034417	Zm00001d037034	1.51652
Zm00001d034417	Zm00001d037004	1.63936
Zm00001d034417	Zm00001d036925	2.68453
Zm00001d034417	Zm00001d036918	2.08161
Zm00001d034417	Zm00001d036903	1.34247
Zm00001d034417	Zm00001d036782	1.69465
Zm00001d034417	Zm00001d036768	5.36571
Zm00001d034417	Zm00001d036767	3.86529
Zm00001d034417	Zm00001d036766	1.67721
Zm00001d034417	Zm00001d036763	2.12762
Zm00001d034417	Zm00001d036761	2.85799
Zm00001d034417	Zm00001d036737	4.22138
Zm00001d034417	Zm00001d036736	8.72374
Zm00001d034417	Zm00001d036726	1.42286
Zm00001d034417	Zm00001d036676	2.28152
Zm00001d034417	Zm00001d036668	1.7134
Zm00001d034417	Zm00001d036650	1.91342
Zm00001d034417	Zm00001d036638	5.35474
Zm00001d034417	Zm00001d036632	1.61905
Zm00001d034417	Zm00001d036629	1.36055
Zm00001d034417	Zm00001d036615	4.32262
Zm00001d034417	Zm00001d036609	4.078
Zm00001d034417	Zm00001d036557	3.14496
Zm00001d034417	Zm00001d036550	1.8562
Zm00001d034417	Zm00001d036547	2.18535
Zm00001d034417	Zm00001d036536	4.32801
Zm00001d034417	Zm00001d036535	7.01646
Zm00001d034417	Zm00001d036534	10
Zm00001d034417	Zm00001d036533	2.88716
Zm00001d034417	Zm00001d036416	6.08291
Zm00001d034417	Zm00001d036410	1.53883
Zm00001d034417	Zm00001d036402	2.61561
Zm00001d034417	Zm00001d036395	2.01586
Zm00001d034417	Zm00001d036371	2.07195
Zm00001d034417	Zm00001d036370	3.14679
Zm00001d034417	Zm00001d036364	2.55573
Zm00001d034417	Zm00001d036357	1.41066
Zm00001d034417	Zm00001d036345	3.39773
Zm00001d034417	Zm00001d036337	1.43448
Zm00001d034417	Zm00001d036328	1.98654
Zm00001d034417	Zm00001d036298	4.14738
Zm00001d034417	Zm00001d036293	1.70642
Zm00001d034417	Zm00001d036238	2.89153
Zm00001d034417	Zm00001d036214	1.43619
Zm00001d034417	Zm00001d036197	2.32948
Zm00001d034417	Zm00001d036123	2.89456
Zm00001d034417	Zm00001d036036	1.6382
Zm00001d034417	Zm00001d036016	1.83036
Zm00001d034417	Zm00001d036003	2.28619
Zm00001d034417	Zm00001d036002	1.81849
Zm00001d034417	Zm00001d036001	1.30398
Zm00001d034417	Zm00001d035965	3.66305
Zm00001d034417	Zm00001d035963	1.55774
Zm00001d034417	Zm00001d035948	2.67867
Zm00001d034417	Zm00001d035926	8.50319
Zm00001d034417	Zm00001d035925	9.9561
Zm00001d034417	Zm00001d035869	2.10003
Zm00001d034417	Zm00001d035775	3.61306
Zm00001d034417	Zm00001d035770	1.39317
Zm00001d034417	Zm00001d035736	1.55298
Zm00001d034417	Zm00001d035721	1.62403
Zm00001d034417	Zm00001d035720	1.64661
Zm00001d034417	Zm00001d035652	4.56219
Zm00001d034417	Zm00001d035646	2.97041
Zm00001d034417	Zm00001d035609	3.61167
Zm00001d034417	Zm00001d035603	2.37559
Zm00001d034417	Zm00001d035597	1.63155
Zm00001d034417	Zm00001d035588	1.32334
Zm00001d034417	Zm00001d035553	2.40447
Zm00001d034417	Zm00001d035543	2.16653
Zm00001d034417	Zm00001d035542	1.43509
Zm00001d034417	Zm00001d035512	9.40562
Zm00001d034417	Zm00001d035475	1.88611
Zm00001d034417	Zm00001d035462	1.48031
Zm00001d034417	Zm00001d035457	5.02883
Zm00001d034417	Zm00001d035455	6.94558
Zm00001d034417	Zm00001d035445	1.40369
Zm00001d034417	Zm00001d035443	1.48755
Zm00001d034417	Zm00001d035442	1.54982
Zm00001d034417	Zm00001d035440	1.6228
Zm00001d034417	Zm00001d035428	2.29563
Zm00001d034417	Zm00001d035308	1.89393
Zm00001d034417	Zm00001d035263	4.1385
Zm00001d034417	Zm00001d035199	1.57742
Zm00001d034417	Zm00001d035186	1.55973
Zm00001d034417	Zm00001d035185	2.18675
Zm00001d034417	Zm00001d035178	1.42042
Zm00001d034417	Zm00001d035162	4.60151
Zm00001d034417	Zm00001d035157	9.74328
Zm00001d034417	Zm00001d035156	10
Zm00001d034417	Zm00001d035119	1.95125
Zm00001d034417	Zm00001d035090	4.90607
Zm00001d034417	Zm00001d035040	1.83218
Zm00001d034417	Zm00001d035039	1.71056
Zm00001d034417	Zm00001d035035	1.78709
Zm00001d034417	Zm00001d035029	1.86203
Zm00001d034417	Zm00001d034996	4.81781
Zm00001d034417	Zm00001d034995	3.31246
Zm00001d034417	Zm00001d034992	1.32775
Zm00001d034417	Zm00001d034971	1.55355
Zm00001d034417	Zm00001d034970	2.88366
Zm00001d034417	Zm00001d034969	4.51784
Zm00001d034417	Zm00001d034880	1.35584
Zm00001d034417	Zm00001d034879	1.45844
Zm00001d034417	Zm00001d034865	2.67495
Zm00001d034417	Zm00001d034863	1.58578
Zm00001d034417	Zm00001d034829	1.56114
Zm00001d034417	Zm00001d034782	2.20749
Zm00001d034417	Zm00001d034760	2.11071
Zm00001d034417	Zm00001d034751	3.3612
Zm00001d034417	Zm00001d034750	3.44477
Zm00001d034417	Zm00001d034733	1.82863
Zm00001d034417	Zm00001d034724	1.44293
Zm00001d034417	Zm00001d034723	3.22301
Zm00001d034417	Zm00001d034673	2.14225
Zm00001d034417	Zm00001d034664	1.67138
Zm00001d034417	Zm00001d034655	8.30983
Zm00001d034417	Zm00001d034644	1.69615
Zm00001d034417	Zm00001d034642	1.64734
Zm00001d034417	Zm00001d034641	4.6683
Zm00001d034417	Zm00001d034628	2.06812
Zm00001d034417	Zm00001d034624	1.63991
Zm00001d034417	Zm00001d034609	1.74751
Zm00001d034417	Zm00001d034608	1.69202
Zm00001d034417	Zm00001d034602	4.24102
Zm00001d034417	MYBR	NA
Zm00001d034417	Zm00001d034559	1.69833
Zm00001d034417	Zm00001d034558	3.36651
Zm00001d034417	Zm00001d034528	1.44253
Zm00001d034417	Zm00001d034526	1.90112
Zm00001d034417	Zm00001d034523	2.03916
Zm00001d034417	Zm00001d034522	1.88907
Zm00001d034417	Zm00001d034521	2.17809
Zm00001d034417	Zm00001d034514	1.823
Zm00001d034417	Zm00001d034512	2.50234
Zm00001d034417	Zm00001d034502	1.41126
Zm00001d034417	Zm00001d034501	1.35043
Zm00001d034417	Zm00001d034497	6.87099
Zm00001d034417	Zm00001d034496	7.75683
Zm00001d034417	Zm00001d034495	8.15954
Zm00001d034417	Zm00001d034480	1.59049
Zm00001d034417	Zm00001d034461	2.24582
Zm00001d034417	Zm00001d034460	3.64501
Zm00001d034417	Zm00001d034444	1.56019
Zm00001d034417	Zm00001d034433	6.77609
Zm00001d034417	Zm00001d034432	4.54248
Zm00001d034417	Zm00001d034424	1.35027
Zm00001d034417	Zm00001d034423	2.18759
Zm00001d034417	Zm00001d034369	1.94292
Zm00001d034417	Zm00001d034368	1.52525
Zm00001d034417	Zm00001d034365	1.96138
Zm00001d034417	Zm00001d034359	3.35174
Zm00001d034417	Zm00001d034194	3.54928
Zm00001d034417	Zm00001d034189	5.58883
Zm00001d034417	Zm00001d034188	5.07335
Zm00001d034417	Zm00001d034160	8.36367
Zm00001d034417	Zm00001d034145	6.91404
Zm00001d034417	Zm00001d034131	1.58528
Zm00001d034417	Zm00001d034130	4.97748
Zm00001d034417	Zm00001d034129	5.51453
Zm00001d034417	Zm00001d034112	3.23111
Zm00001d034417	Zm00001d034109	2.76363
Zm00001d034417	Zm00001d034108	2.15448
Zm00001d034417	Zm00001d034076	2.17606
Zm00001d034417	Zm00001d034073	2.13995
Zm00001d034417	Zm00001d034072	2.65017
Zm00001d034417	Zm00001d034069	1.88826
Zm00001d034417	Zm00001d034032	1.39006
Zm00001d034417	Zm00001d034031	5.21503
Zm00001d034417	Zm00001d034027	1.61459
Zm00001d034417	Zm00001d034022	3.11144
Zm00001d034417	Zm00001d034015	7.38711
Zm00001d034417	Zm00001d034010	1.54944
Zm00001d034417	Zm00001d033999	2.72847
Zm00001d034417	Zm00001d033994	1.32967
Zm00001d034417	Zm00001d033983	3.14307
Zm00001d034417	Zm00001d033957	1.93331
Zm00001d034417	Zm00001d033943	1.93567
Zm00001d034417	Zm00001d033924	1.74831
Zm00001d034417	Zm00001d033922	1.38164
Zm00001d034417	Zm00001d033910	1.69529
Zm00001d034417	Zm00001d033909	2.557
Zm00001d034417	Zm00001d033876	3.86573
Zm00001d034417	Zm00001d033840	2.48336
Zm00001d034417	Zm00001d033839	1.32843
Zm00001d034417	Zm00001d033797	2.67597
Zm00001d034417	Zm00001d033777	4.1865
Zm00001d034417	HB	NA
Zm00001d034417	Zm00001d033714	2.21263
Zm00001d034417	Zm00001d033680	2.53889
Zm00001d034417	Zm00001d033652	1.62764
Zm00001d034417	Zm00001d033624	3.33837
Zm00001d034417	Zm00001d033623	2.26739
Zm00001d034417	Zm00001d033607	1.58282
Zm00001d034417	Zm00001d033568	3.35521
Zm00001d034417	Zm00001d033567	3.46324
Zm00001d034417	Zm00001d033504	1.55897
Zm00001d034417	Zm00001d033503	2.49317
Zm00001d034417	Zm00001d033475	1.80407
Zm00001d034417	Zm00001d033473	1.83908
Zm00001d034417	Zm00001d033459	2.71276
Zm00001d034417	Zm00001d033420	1.69994
Zm00001d034417	Zm00001d033419	2.61187
Zm00001d034417	Zm00001d033395	2.23897
Zm00001d034417	Zm00001d033385	1.51518
Zm00001d034417	bZIP	NA
Zm00001d034417	Zm00001d033377	3.98527
Zm00001d034417	Zm00001d033317	7.26774
Zm00001d034417	Zm00001d033316	3.10374
Zm00001d034417	Zm00001d033292	1.32411
Zm00001d034417	Zm00001d033273	1.56094
Zm00001d034417	Zm00001d033271	1.98475
Zm00001d034417	Zm00001d033229	1.73571
Zm00001d034417	Zm00001d033222	1.47517
Zm00001d034417	Zm00001d033156	2.24727
Zm00001d034417	Zm00001d033154	2.21778
Zm00001d034417	Zm00001d033126	1.49052
Zm00001d034417	Zm00001d033104	1.78895
Zm00001d034417	Zm00001d033098	1.96032
Zm00001d034417	Zm00001d033071	6.39098
Zm00001d034417	Zm00001d033067	1.43986
Zm00001d034417	Zm00001d032923	1.3699
Zm00001d034417	Zm00001d032873	4.73574
Zm00001d034417	Zm00001d032869	2.75089
Zm00001d034417	Zm00001d032868	1.9172
Zm00001d034417	Zm00001d032849	2.5749
Zm00001d034417	Zm00001d032828	2.21321
Zm00001d034417	Zm00001d032810	2.56608
Zm00001d034417	Zm00001d032807	2.31178
Zm00001d034417	Zm00001d032718	1.30161
Zm00001d034417	Zm00001d032688	1.32152
Zm00001d034417	Zm00001d032687	1.66488
Zm00001d034417	Zm00001d032686	2.47377
Zm00001d034417	Zm00001d032685	1.94082
Zm00001d034417	Zm00001d032669	4.00003
Zm00001d034417	Zm00001d032620	1.81402
Zm00001d034417	Zm00001d032609	2.52259
Zm00001d034417	Zm00001d032608	2.00422
Zm00001d034417	Zm00001d032561	4.03955
Zm00001d034417	Zm00001d032560	4.03955
Zm00001d034417	Zm00001d032532	1.62341
Zm00001d034417	Zm00001d032521	1.37136
Zm00001d034417	Zm00001d032517	1.4548
Zm00001d034417	Zm00001d032503	3.34296
Zm00001d034417	Zm00001d032475	2.10761
Zm00001d034417	Zm00001d032457	1.40193
Zm00001d034417	Zm00001d032439	1.31087
Zm00001d034417	Zm00001d032423	1.59392
Zm00001d034417	Zm00001d032422	1.58752
Zm00001d034417	Zm00001d032408	1.95827
Zm00001d034417	Zm00001d032363	1.91021
Zm00001d034417	Zm00001d032327	4.14166
Zm00001d034417	Zm00001d032310	1.69226
Zm00001d034417	Zm00001d032253	1.54985
Zm00001d034417	Zm00001d032240	2.22666
Zm00001d034417	Zm00001d032239	1.62488
Zm00001d034417	Zm00001d032233	1.78995
Zm00001d034417	Zm00001d032187	2.82893
Zm00001d034417	Zm00001d032186	4.44902
Zm00001d034417	Zm00001d032170	2.13945
Zm00001d034417	Zm00001d032152	2.19814
Zm00001d034417	Zm00001d032102	2.28017
Zm00001d034417	Zm00001d032081	2.49284
Zm00001d034417	Zm00001d031946	2.37878
Zm00001d034417	Zm00001d031945	2.39081
Zm00001d034417	Zm00001d031925	2.37284
Zm00001d034417	Zm00001d031898	2.74452
Zm00001d034417	Zm00001d031871	1.32324
Zm00001d034417	Zm00001d031833	1.75717
Zm00001d034417	Zm00001d031832	2.4499
Zm00001d034417	Zm00001d031813	2.06596
Zm00001d034417	Zm00001d031809	1.45519
Zm00001d034417	EREB	NA
Zm00001d034417	Zm00001d031778	4.24225
Zm00001d034417	Zm00001d031777	3.26621
Zm00001d034417	Zm00001d031736	1.43882
Zm00001d034417	Zm00001d031728	5.04706
Zm00001d034417	Zm00001d031727	6.80488
Zm00001d034417	Zm00001d031726	1.76389
Zm00001d034417	Zm00001d031725	3.18158
Zm00001d034417	Zm00001d031724	3.77438
Zm00001d034417	Zm00001d031723	2.40787
Zm00001d034417	Zm00001d031677	5.43743
Zm00001d034417	Zm00001d031671	1.43687
Zm00001d034417	Zm00001d031670	1.39151
Zm00001d034417	Zm00001d031614	1.49861
Zm00001d034417	Zm00001d031555	3.94093
Zm00001d034417	Zm00001d031546	1.56933
Zm00001d034417	Zm00001d031545	3.17337
Zm00001d034417	Zm00001d031534	3.66913
Zm00001d034417	Zm00001d031487	2.39559
Zm00001d034417	Zm00001d031470	1.74597
Zm00001d034417	Zm00001d031449	3.74676
Zm00001d034417	Zm00001d031447	2.04647
Zm00001d034417	Zm00001d031441	5.06625
Zm00001d034417	Zm00001d031424	1.64582
Zm00001d034417	Zm00001d031423	4.72799
Zm00001d034417	Zm00001d031398	1.6849
Zm00001d034417	Zm00001d031332	1.61312
Zm00001d034417	Zm00001d031318	2.07528
Zm00001d034417	Zm00001d031317	4.45864
Zm00001d034417	Zm00001d031315	2.26454
Zm00001d034417	Zm00001d031290	5.57088
Zm00001d034417	Zm00001d031266	3.91494
Zm00001d034417	Zm00001d031257	2.90485
Zm00001d034417	Zm00001d031230	5.4693
Zm00001d034417	Zm00001d031229	3.96031
Zm00001d034417	Zm00001d031225	1.30567
Zm00001d034417	Zm00001d031222	1.7008
Zm00001d034417	Zm00001d031216	3.7635
Zm00001d034417	Zm00001d031209	2.74361
Zm00001d034417	Zm00001d031189	2.17916
Zm00001d034417	Zm00001d031168	2.93108
Zm00001d034417	Zm00001d031164	1.66032
Zm00001d034417	Zm00001d031158	2.69493
Zm00001d034417	Zm00001d031133	2.87325
Zm00001d034417	Zm00001d031132	4.29394
Zm00001d034417	Zm00001d031131	3.18799
Zm00001d034417	Zm00001d031113	2.26922
Zm00001d034417	Zm00001d031077	2.26526
Zm00001d034417	Zm00001d031064	1.86283
Zm00001d034417	Zm00001d031061	1.61989
Zm00001d034417	Zm00001d031060	4.27436
Zm00001d034417	Zm00001d031049	3.23854
Zm00001d034417	Zm00001d031026	4.18849
Zm00001d034417	Zm00001d031024	2.8236
Zm00001d034417	Zm00001d031023	2.17254
Zm00001d034417	Zm00001d030989	1.56129
Zm00001d034417	Zm00001d030988	1.3915
Zm00001d034417	Zm00001d030968	1.88156
Zm00001d034417	Zm00001d030967	2.39165
Zm00001d034417	Zm00001d030944	1.71069
Zm00001d034417	Zm00001d030942	2.23003
Zm00001d034417	Zm00001d030940	1.77592
Zm00001d034417	Zm00001d030916	1.32687
Zm00001d034417	Zm00001d030915	1.97895
Zm00001d034417	Zm00001d030895	1.41113
Zm00001d034417	TCP	NA
Zm00001d034417	Zm00001d030858	1.8927
Zm00001d034417	Zm00001d030842	4.52457
Zm00001d034417	Zm00001d030841	3.8372
Zm00001d034417	Zm00001d030837	1.88362
Zm00001d034417	Zm00001d030683	1.89425
Zm00001d034417	Zm00001d030644	4.26393
Zm00001d034417	Zm00001d030555	2.18057
Zm00001d034417	Zm00001d030548	2.73914
Zm00001d034417	Zm00001d030213	1.36045
Zm00001d034417	Zm00001d030172	1.30127
Zm00001d034417	Zm00001d030171	1.6352
Zm00001d034417	Zm00001d030133	1.32404
Zm00001d034417	Zm00001d030110	2.43826
Zm00001d034417	Zm00001d030101	1.3767
Zm00001d034417	Zm00001d030098	1.30145
Zm00001d034417	Zm00001d030094	1.70806
Zm00001d034417	Zm00001d030086	3.81702
Zm00001d034417	Zm00001d030069	2.96762
Zm00001d034417	Zm00001d030019	2.3728
Zm00001d034417	Zm00001d030018	3.03985
Zm00001d034417	Zm00001d029996	2.77246
Zm00001d034417	Zm00001d029974	1.6225
Zm00001d034417	Zm00001d029938	1.96635
Zm00001d034417	Zm00001d029868	2.19405
Zm00001d034417	Zm00001d029848	1.50224
Zm00001d034417	Zm00001d029847	1.3682
Zm00001d034417	Zm00001d029826	1.52273
Zm00001d034417	Zm00001d029823	1.96915
Zm00001d034417	Zm00001d029783	6.83439
Zm00001d034417	Zm00001d029782	1.89552
Zm00001d034417	Zm00001d029761	1.99602
Zm00001d034417	Zm00001d029738	1.76705
Zm00001d034417	Zm00001d029721	1.73572
Zm00001d034417	Zm00001d029720	4.85454
Zm00001d034417	Zm00001d029673	1.98382
Zm00001d034417	Zm00001d029663	1.86871
Zm00001d034417	Zm00001d029662	1.88896
Zm00001d034417	Zm00001d029654	1.657
Zm00001d034417	Zm00001d029628	2.36324
Zm00001d034417	Zm00001d029618	6.91961
Zm00001d034417	Zm00001d029602	5.80329
Zm00001d034417	Zm00001d029601	5.74694
Zm00001d034417	Zm00001d029583	2.02225
Zm00001d034417	Zm00001d029497	1.64493
Zm00001d034417	Zm00001d029490	1.39054
Zm00001d034417	Zm00001d029447	2.12639
Zm00001d034417	Zm00001d029397	1.92127
Zm00001d034417	Zm00001d029392	1.44645
Zm00001d034417	Zm00001d029383	2.5003
Zm00001d034417	Zm00001d029378	1.69786
Zm00001d034417	Zm00001d029376	1.61322
Zm00001d034417	Zm00001d029371	1.42604
Zm00001d034417	Zm00001d029366	1.79721
Zm00001d034417	Zm00001d029359	3.02373
Zm00001d034417	Zm00001d029343	1.58626
Zm00001d034417	Zm00001d029285	1.43887
Zm00001d034417	Zm00001d029197	1.33683
Zm00001d034417	Zm00001d029170	1.49193
Zm00001d034417	Zm00001d029164	1.48438
Zm00001d034417	Zm00001d029118	1.61319
Zm00001d034417	Zm00001d029102	2.28382
Zm00001d034417	Zm00001d029066	2.1411
Zm00001d034417	Zm00001d029051	2.26996
Zm00001d034417	Zm00001d029047	2.54952
Zm00001d034417	Zm00001d029034	1.38746
Zm00001d034417	Zm00001d029033	1.35988
Zm00001d034417	Zm00001d029028	6.03044
Zm00001d034417	Zm00001d029027	1.62513
Zm00001d034417	Zm00001d028999	1.86529
Zm00001d034417	Zm00001d028995	2.31904
Zm00001d034417	Zm00001d028988	10
Zm00001d034417	Zm00001d028987	10
Zm00001d034417	Zm00001d028962	1.89302
Zm00001d034417	Zm00001d028960	2.21865
Zm00001d034417	Zm00001d028957	2.11304
Zm00001d034417	Zm00001d028930	5.49394
Zm00001d034417	Zm00001d028867	2.37695
Zm00001d034417	Zm00001d028827	2.39221
Zm00001d034417	Zm00001d028826	2.96391
Zm00001d034417	Zm00001d028811	1.3039
Zm00001d034417	Zm00001d028809	3.16772
Zm00001d034417	Zm00001d028806	4.55319
Zm00001d034417	Zm00001d028786	3.33276
Zm00001d034417	Zm00001d028785	3.13765
Zm00001d034417	Zm00001d028775	1.67234
Zm00001d034417	Zm00001d028759	3.09971
Zm00001d034417	Zm00001d028752	2.20632
Zm00001d034417	Zm00001d028750	3.49482
Zm00001d034417	Zm00001d028744	3.29809
Zm00001d034417	Zm00001d028742	8.47711
Zm00001d034417	Zm00001d028721	1.5921
Zm00001d034417	Zm00001d028720	1.34601
Zm00001d034417	Zm00001d028713	1.35727
Zm00001d034417	Zm00001d028707	1.95966
Zm00001d034417	Zm00001d028693	1.42236
Zm00001d034417	Zm00001d028687	2.11897
Zm00001d034417	Zm00001d028680	3.15965
Zm00001d034417	Zm00001d028679	3.53783
Zm00001d034417	Zm00001d028671	1.37319
Zm00001d034417	Zm00001d028651	2.57489
Zm00001d034417	Zm00001d028649	1.82609
Zm00001d034417	Zm00001d028613	2.62299
Zm00001d034417	Zm00001d028609	3.71379
Zm00001d034417	Zm00001d028608	2.17321
Zm00001d034417	Zm00001d028606	2.85874
Zm00001d034417	Zm00001d028576	2.12869
Zm00001d034417	Zm00001d028574	3.87812
Zm00001d034417	Zm00001d028572	2.09011
Zm00001d034417	Zm00001d028568	2.41471
Zm00001d034417	Zm00001d028565	3.21614
Zm00001d034417	Zm00001d028535	1.94275
Zm00001d034417	Zm00001d028533	1.85731
Zm00001d034417	Zm00001d028482	3.25013
Zm00001d034417	Zm00001d028481	1.4004
Zm00001d034417	Zm00001d028472	1.40991
Zm00001d034417	Zm00001d028455	3.15709
Zm00001d034417	Zm00001d028453	2.82336
Zm00001d034417	Zm00001d028428	1.3057
Zm00001d034417	Zm00001d028416	1.41355
Zm00001d034417	Zm00001d028406	9.94661
Zm00001d034417	Zm00001d028400	4.15931
Zm00001d034417	Zm00001d028370	3.88407
Zm00001d034417	Zm00001d028369	2.10985
Zm00001d034417	Zm00001d028305	1.94852
Zm00001d034417	Zm00001d028304	2.02792
Zm00001d034417	Zm00001d028303	7.85495
Zm00001d034417	Zm00001d028280	1.83895
Zm00001d034417	Zm00001d028269	2.51545
Zm00001d034417	Zm00001d028267	1.44058
Zm00001d034417	Zm00001d028265	1.32369
Zm00001d034417	Zm00001d028257	1.45981
Zm00001d034417	Zm00001d028249	1.71657
Zm00001d034417	Zm00001d028243	1.98593
Zm00001d034417	Zm00001d028230	10
Zm00001d034417	Zm00001d028229	3.75011
Zm00001d034417	Zm00001d028219	1.41792
Zm00001d034417	Zm00001d028214	2.01349
Zm00001d034417	Zm00001d028171	2.39896
Zm00001d034417	Zm00001d028140	3.13624
Zm00001d034417	Zm00001d028139	5.58049
Zm00001d034417	Zm00001d028138	1.45193
Zm00001d034417	Zm00001d028129	2.02396
Zm00001d034417	Zm00001d028103	1.41264
Zm00001d034417	Zm00001d028089	1.49657
Zm00001d034417	Zm00001d028074	4.6332
Zm00001d034417	Zm00001d028056	2.09328
Zm00001d034417	Zm00001d028055	2.0951
Zm00001d034417	Zm00001d028024	1.671
Zm00001d034417	Zm00001d027992	4.30908
Zm00001d034417	Zm00001d027976	2.10301
Zm00001d034417	Zm00001d027948	1.73327
Zm00001d034417	Zm00001d027929	1.40699
Zm00001d034417	Zm00001d027903	1.3261
Zm00001d034417	Zm00001d027902	3.2882
Zm00001d034417	GATA	NA
Zm00001d034417	ELF3	NA
Zm00001d034417	Zm00001d027899	4.28857
Zm00001d034417	Zm00001d027892	3.63709
Zm00001d034417	Zm00001d027882	1.83404
Zm00001d034417	Zm00001d027863	1.71022
Zm00001d034417	Zm00001d027856	9.69154
Zm00001d034417	Zm00001d027854	5.72938
Zm00001d034417	Zm00001d027853	3.05117
Zm00001d034417	Zm00001d027845	1.57595
Zm00001d034417	Zm00001d027757	1.44492
Zm00001d034417	Zm00001d027756	2.07792
Zm00001d034417	Zm00001d027734	3.32159
Zm00001d034417	Zm00001d027733	3.52637
Zm00001d034417	Zm00001d027732	1.75609
Zm00001d034417	Zm00001d027709	3.74646
Zm00001d034417	Zm00001d027708	6.83698
Zm00001d034417	Zm00001d027685	1.78742
Zm00001d034417	Zm00001d027672	2.19181
Zm00001d034417	Zm00001d027671	2.56939
Zm00001d034417	Zm00001d027667	1.55825
Zm00001d034417	Zm00001d027656	1.72648
Zm00001d034417	Zm00001d027652	1.62616
Zm00001d034417	Zm00001d027624	1.78048
Zm00001d034417	Zm00001d027619	1.90461
Zm00001d034417	Zm00001d027598	1.97062
Zm00001d034417	Zm00001d027597	1.93646
Zm00001d034417	Zm00001d027596	8.80553
Zm00001d034417	Zm00001d027534	3.05338
Zm00001d034417	Zm00001d027533	3.48956
Zm00001d034417	Zm00001d027532	1.5457
Zm00001d034417	Zm00001d027520	1.99499
Zm00001d034417	Zm00001d027499	1.46694
Zm00001d034417	Zm00001d027478	2.10972
Zm00001d034417	Zm00001d027447	1.55767
Zm00001d034417	Zm00001d027446	4.32103
Zm00001d034417	Zm00001d027436	2.67524
Zm00001d034417	Zm00001d027427	1.44363
Zm00001d034417	Zm00001d027423	3.75025
Zm00001d034417	Zm00001d027422	1.8747
Zm00001d034417	Zm00001d027415	1.65945
Zm00001d034417	Zm00001d027409	1.52106
Zm00001d034417	Zm00001d027392	2.0203
Zm00001d034417	Zm00001d027391	2.16238
Zm00001d034417	Zm00001d027387	2.64528
Zm00001d034417	Zm00001d027375	3.27564
Zm00001d034417	Zm00001d027374	4.7458
Zm00001d034417	Zm00001d027367	2.18038
Zm00001d034417	Zm00001d027366	1.96286
Zm00001d034417	Zm00001d027365	3.08633
Zm00001d034417	Zm00001d027361	2.06065
Zm00001d034417	Zm00001d027355	2.36685
Zm00001d034417	Zm00001d027353	2.92168
Zm00001d034417	Zm00001d027346	2.15872
Zm00001d034417	Zm00001d027345	2.15258
Zm00001d034417	Zm00001d027342	2.02425
Zm00001d034417	Zm00001d027341	7.92614
Zm00001d034417	Zm00001d027335	2.25482
Zm00001d034417	Zm00001d027334	1.66573
Zm00001d034417	Zm00001d027266	1.4577
Zm00001d034417	Zm00001d026701	1.82128
Zm00001d034417	Zm00001d026681	1.87518
Zm00001d034417	Zm00001d026680	1.74966
Zm00001d034417	Zm00001d026665	3.76219
Zm00001d034417	Zm00001d026662	1.76425
Zm00001d034417	Zm00001d026653	2.2072
Zm00001d034417	Zm00001d026641	1.33728
Zm00001d034417	Zm00001d026632	2.30172
Zm00001d034417	Zm00001d026630	1.81556
Zm00001d034417	Zm00001d026611	2.80401
Zm00001d034417	Zm00001d026600	2.78017
Zm00001d034417	Zm00001d026595	1.97972
Zm00001d034417	Zm00001d026594	4.36478
Zm00001d034417	Zm00001d026584	2.06687
Zm00001d034417	Zm00001d026577	1.76456
Zm00001d034417	Zm00001d026572	1.36149
Zm00001d034417	Zm00001d026567	3.455
Zm00001d034417	Zm00001d026563	2.07038
Zm00001d034417	Zm00001d026554	3.06879
Zm00001d034417	Zm00001d026553	4.4007
Zm00001d034417	Zm00001d026541	1.35322
Zm00001d034417	Zm00001d026536	3.86021
Zm00001d034417	Zm00001d026517	3.13461
Zm00001d034417	Zm00001d026490	9.9999
Zm00001d034417	Zm00001d026489	10
Zm00001d034417	Zm00001d026488	5.71325
Zm00001d034417	Zm00001d026487	2.42228
Zm00001d034417	Zm00001d026478	2.40009
Zm00001d034417	Zm00001d026477	2.21517
Zm00001d034417	Zm00001d026471	1.32517
Zm00001d034417	Zm00001d026465	1.44079
Zm00001d034417	Zm00001d026460	5.24969
Zm00001d034417	Zm00001d026459	2.88456
Zm00001d034417	Zm00001d026458	4.94685
Zm00001d034417	Zm00001d026447	2.60844
Zm00001d034417	Zm00001d026446	2.28857
Zm00001d034417	Zm00001d026439	6.51597
Zm00001d034417	Zm00001d026435	2.88111
Zm00001d034417	Zm00001d026427	4.6471
Zm00001d034417	Zm00001d026426	1.96429
Zm00001d034417	Zm00001d026414	5.80532
Zm00001d034417	Zm00001d026413	2.74596
Zm00001d034417	Zm00001d026412	1.39419
Zm00001d034417	Zm00001d026377	2.097
Zm00001d034417	Zm00001d026368	6.35912
Zm00001d034417	Zm00001d026367	1.56593
Zm00001d034417	Zm00001d026363	3.23121
Zm00001d034417	Zm00001d026361	2.89044
Zm00001d034417	Zm00001d026360	8.35581
Zm00001d034417	Zm00001d026359	2.34381
Zm00001d034417	Zm00001d026348	1.84488
Zm00001d034417	Zm00001d026347	1.79146
Zm00001d034417	Zm00001d026337	2.52011
Zm00001d034417	Zm00001d026331	2.03674
Zm00001d034417	Zm00001d026326	1.47906
Zm00001d034417	Zm00001d026308	1.35406
Zm00001d034417	Zm00001d026307	1.69989
Zm00001d034417	Zm00001d026306	1.68185
Zm00001d034417	Zm00001d026289	1.31152
Zm00001d034417	Zm00001d026286	1.32314
Zm00001d034417	Zm00001d026283	1.82932
Zm00001d034417	Zm00001d026271	2.61443
Zm00001d034417	Zm00001d026267	1.77376
Zm00001d034417	Zm00001d026263	4.50811
Zm00001d034417	Zm00001d026262	2.02967
Zm00001d034417	Zm00001d026252	8.93784
Zm00001d034417	Zm00001d026248	3.70876
Zm00001d034417	Zm00001d026237	1.41494
Zm00001d034417	Zm00001d026224	2.64706
Zm00001d034417	Zm00001d026206	1.47015
Zm00001d034417	Zm00001d026191	9.90782
Zm00001d034417	Zm00001d026175	1.49744
Zm00001d034417	Zm00001d026165	6.61901
Zm00001d034417	Zm00001d026156	4.66529
Zm00001d034417	Zm00001d026154	2.30186
Zm00001d034417	Zm00001d026131	3.1555
Zm00001d034417	Zm00001d026126	1.31385
Zm00001d034417	Zm00001d026097	2.32824
Zm00001d034417	Zm00001d026056	1.97985
Zm00001d034417	Zm00001d026050	1.35224
Zm00001d034417	Zm00001d026047	6.82948
Zm00001d034417	Zm00001d026042	3.48529
Zm00001d034417	Zm00001d026036	1.42908
Zm00001d034417	Zm00001d026031	2.11549
Zm00001d034417	Zm00001d026026	1.95585
Zm00001d034417	Zm00001d026018	1.82782
Zm00001d034417	Zm00001d025984	2.92357
Zm00001d034417	Zm00001d025982	1.84304
Zm00001d034417	Zm00001d025966	1.76936
Zm00001d034417	Zm00001d025963	4.40149
Zm00001d034417	Zm00001d025952	2.36969
Zm00001d034417	Zm00001d025947	1.51019
Zm00001d034417	Zm00001d025933	4.20381
Zm00001d034417	Zm00001d025921	9.9625
Zm00001d034417	Zm00001d025920	9.36398
Zm00001d034417	Zm00001d025916	1.55367
Zm00001d034417	Zm00001d025915	2.06958
Zm00001d034417	Zm00001d025911	2.34275
Zm00001d034417	Zm00001d025903	1.89716
Zm00001d034417	Zm00001d025894	3.0641
Zm00001d034417	Zm00001d025893	3.43525
Zm00001d034417	Zm00001d025887	2.26195
Zm00001d034417	Zm00001d025886	2.47157
Zm00001d034417	Zm00001d025869	1.31939
Zm00001d034417	Zm00001d025864	3.38881
Zm00001d034417	Zm00001d025860	1.36471
Zm00001d034417	Zm00001d025842	2.42447
Zm00001d034417	Zm00001d025831	7.62142
Zm00001d034417	Zm00001d025814	2.64764
Zm00001d034417	Zm00001d025807	1.43831
Zm00001d034417	Zm00001d025788	3.00433
Zm00001d034417	Zm00001d025761	2.35916
Zm00001d034417	Zm00001d025753	9.95532
Zm00001d034417	Zm00001d025752	10
Zm00001d034417	Zm00001d025751	7.11368
Zm00001d034417	Zm00001d025716	1.55515
Zm00001d034417	Zm00001d025711	1.42809
Zm00001d034417	Zm00001d025709	2.8261
Zm00001d034417	Zm00001d025707	1.53555
Zm00001d034417	Zm00001d025703	2.58654
Zm00001d034417	Zm00001d025674	1.31661
Zm00001d034417	Zm00001d025668	1.69184
Zm00001d034417	Zm00001d025626	2.43855
Zm00001d034417	Zm00001d025617	1.55817
Zm00001d034417	Zm00001d025566	2.72085
Zm00001d034417	Zm00001d025565	1.53697
Zm00001d034417	Zm00001d025544	1.87728
Zm00001d034417	Zm00001d025451	2.78736
Zm00001d034417	Zm00001d025437	3.12411
Zm00001d034417	Zm00001d025431	1.49162
Zm00001d034417	Zm00001d025421	1.41255
Zm00001d034417	Zm00001d025379	1.60078
Zm00001d034417	Zm00001d025339	2.35379
Zm00001d034417	Zm00001d025323	4.50153
Zm00001d034417	Zm00001d025322	8.26505
Zm00001d034417	Zm00001d025310	2.27415
Zm00001d034417	Zm00001d025305	1.78328
Zm00001d034417	Zm00001d025278	6.54803
Zm00001d034417	Zm00001d025167	1.53786
Zm00001d034417	Zm00001d025166	3.27306
Zm00001d034417	Zm00001d025146	2.60071
Zm00001d034417	Zm00001d025145	2.19403
Zm00001d034417	Zm00001d025057	1.49685
Zm00001d034417	Zm00001d025035	3.11354
Zm00001d034417	Zm00001d025028	9.99999
Zm00001d034417	Zm00001d024996	1.77222
Zm00001d034417	Zm00001d024960	4.45762
Zm00001d034417	Zm00001d024937	2.17841
Zm00001d034417	Zm00001d024924	4.31523
Zm00001d034417	Zm00001d024853	2.00824
Zm00001d034417	Zm00001d024832	3.54443
Zm00001d034417	Zm00001d024831	3.20044
Zm00001d034417	Zm00001d024813	2.11726
Zm00001d034417	Zm00001d024805	2.18389
Zm00001d034417	Zm00001d024804	2.24434
Zm00001d034417	Zm00001d024789	2.53287
Zm00001d034417	Zm00001d024778	1.6345
Zm00001d034417	Zm00001d024772	1.56183
Zm00001d034417	Zm00001d024771	1.54244
Zm00001d034417	Zm00001d024770	1.4595
Zm00001d034417	Zm00001d024768	4.17774
Zm00001d034417	Zm00001d024755	2.73833
Zm00001d034417	Zm00001d024733	3.17902
Zm00001d034417	Zm00001d024732	3.99604
Zm00001d034417	Zm00001d024729	2.29325
Zm00001d034417	Zm00001d024725	1.37517
Zm00001d034417	Zm00001d024710	1.62585
Zm00001d034417	Zm00001d024702	2.48037
Zm00001d034417	Zm00001d024677	1.4011
Zm00001d034417	Zm00001d024676	2.87273
Zm00001d034417	Zm00001d024672	4.79202
Zm00001d034417	Zm00001d024664	1.46656
Zm00001d034417	Zm00001d024621	2.45341
Zm00001d034417	Zm00001d024607	2.5441
Zm00001d034417	Zm00001d024583	1.47344
Zm00001d034417	Zm00001d024528	1.44502
Zm00001d034417	Zm00001d024523	2.08508
Zm00001d034417	Zm00001d024522	1.79905
Zm00001d034417	Zm00001d024458	1.32697
Zm00001d034417	Zm00001d024424	2.33773
Zm00001d034417	Zm00001d024343	1.67817
Zm00001d034417	Zm00001d024265	1.33041
Zm00001d034417	Zm00001d024252	1.94483
Zm00001d034417	Zm00001d024158	1.31716
Zm00001d034417	Zm00001d024143	1.70023
Zm00001d034417	Zm00001d024141	2.42269
Zm00001d034417	Zm00001d023918	1.73723
Zm00001d034417	Zm00001d023887	3.67863
Zm00001d034417	Zm00001d023874	1.67043
Zm00001d034417	Zm00001d023838	1.52514
Zm00001d034417	Zm00001d023800	2.58342
Zm00001d034417	Zm00001d023799	2.88119
Zm00001d034417	Zm00001d023720	1.58508
Zm00001d034417	Zm00001d023706	1.30587
Zm00001d034417	Zm00001d023694	2.32335
Zm00001d034417	Zm00001d023669	1.80251
Zm00001d034417	Zm00001d023658	1.46512
Zm00001d034417	Zm00001d023593	2.68581
Zm00001d034417	Zm00001d023577	2.02007
Zm00001d034417	Zm00001d023558	1.93332
Zm00001d034417	Zm00001d023539	1.60143
Zm00001d034417	Zm00001d023536	2.13085
Zm00001d034417	Zm00001d023521	2.73117
Zm00001d034417	Zm00001d023480	3.94952
Zm00001d034417	Zm00001d023468	8.24606
Zm00001d034417	Zm00001d023461	2.32734
Zm00001d034417	Zm00001d023410	1.4833
Zm00001d034417	Zm00001d023396	7.03166
Zm00001d034417	Zm00001d023395	5.96076
Zm00001d034417	Zm00001d023394	1.88956
Zm00001d034417	Zm00001d023391	1.47541
Zm00001d034417	Zm00001d023379	4.34261
Zm00001d034417	Zm00001d023376	1.55163
Zm00001d034417	Zm00001d023371	2.5911
Zm00001d034417	Zm00001d023369	1.66313
Zm00001d034417	Zm00001d023324	2.9638
Zm00001d034417	Zm00001d023314	1.89318
Zm00001d034417	Zm00001d023313	2.30859
Zm00001d034417	Zm00001d023294	5.11059
Zm00001d034417	Zm00001d023238	1.32145
Zm00001d034417	Zm00001d022636	1.85997
Zm00001d034417	Zm00001d022600	3.62966
Zm00001d034417	Zm00001d022597	2.61553
Zm00001d034417	Zm00001d022582	2.45086
Zm00001d034417	Zm00001d022569	1.47472
Zm00001d034417	Zm00001d022567	1.54466
Zm00001d034417	Zm00001d022525	2.29214
Zm00001d034417	Zm00001d022518	4.69387
Zm00001d034417	Zm00001d022517	1.82268
Zm00001d034417	Zm00001d022504	1.8105
Zm00001d034417	Zm00001d022492	2.06704
Zm00001d034417	Zm00001d022463	1.63566
Zm00001d034417	Zm00001d022457	2.59178
Zm00001d034417	Zm00001d022451	2.84089
Zm00001d034417	Zm00001d022450	3.13041
Zm00001d034417	Zm00001d022435	1.64656
Zm00001d034417	Zm00001d022433	2.90174
Zm00001d034417	Zm00001d022416	1.5372
Zm00001d034417	Zm00001d022395	3.57254
Zm00001d034417	Zm00001d022384	1.65901
Zm00001d034417	Zm00001d022381	2.13129
Zm00001d034417	Zm00001d022327	1.71332
Zm00001d034417	Zm00001d022277	1.35181
Zm00001d034417	Zm00001d022274	4.03613
Zm00001d034417	Zm00001d022245	2.84717
Zm00001d034417	Zm00001d022236	6.42629
Zm00001d034417	Zm00001d022234	3.84273
Zm00001d034417	Zm00001d022233	1.36007
Zm00001d034417	Zm00001d022206	2.05476
Zm00001d034417	Zm00001d022205	1.41134
Zm00001d034417	Zm00001d022204	1.56206
Zm00001d034417	Zm00001d022203	1.76249
Zm00001d034417	Zm00001d022185	2.52843
Zm00001d034417	Zm00001d022184	3.45712
Zm00001d034417	Zm00001d022182	4.19369
Zm00001d034417	Zm00001d022163	6.3643
Zm00001d034417	Zm00001d022161	1.61937
Zm00001d034417	Zm00001d022160	2.51184
Zm00001d034417	Zm00001d022154	1.85051
Zm00001d034417	Zm00001d022139	1.75148
Zm00001d034417	Zm00001d022127	4.36076
Zm00001d034417	Zm00001d022126	4.81036
Zm00001d034417	Zm00001d022107	9.83729
Zm00001d034417	Zm00001d022106	8.36354
Zm00001d034417	Zm00001d022092	1.62227
Zm00001d034417	Zm00001d022091	1.37862
Zm00001d034417	Zm00001d022084	2.56966
Zm00001d034417	Zm00001d022081	1.52624
Zm00001d034417	Zm00001d022078	1.55249
Zm00001d034417	Zm00001d022069	2.57241
Zm00001d034417	Zm00001d022044	3.26798
Zm00001d034417	Zm00001d022042	2.55034
Zm00001d034417	Zm00001d022041	2.07377
Zm00001d034417	Zm00001d022017	1.64605
Zm00001d034417	Zm00001d022009	1.5081
Zm00001d034417	Zm00001d022000	2.09497
Zm00001d034417	Zm00001d021995	4.64013
Zm00001d034417	Zm00001d021985	4.7201
Zm00001d034417	Zm00001d021984	1.399
Zm00001d034417	Zm00001d021981	1.73013
Zm00001d034417	Zm00001d021977	1.88318
Zm00001d034417	Zm00001d021959	3.43676
Zm00001d034417	Zm00001d021958	6.13277
Zm00001d034417	Zm00001d021957	2.22713
Zm00001d034417	Zm00001d021955	3.54876
Zm00001d034417	Zm00001d021952	4.03137
Zm00001d034417	Zm00001d021951	2.55641
Zm00001d034417	Zm00001d021949	7.85823
Zm00001d034417	Zm00001d021948	3.34247
Zm00001d034417	Zm00001d021936	5.74752
Zm00001d034417	Zm00001d021902	1.61348
Zm00001d034417	Zm00001d021882	1.64643
Zm00001d034417	Zm00001d021879	1.9631
Zm00001d034417	Zm00001d021875	4.78187
Zm00001d034417	Zm00001d021858	2.81678
Zm00001d034417	Zm00001d021843	1.91081
Zm00001d034417	Zm00001d021840	2.2626
Zm00001d034417	Zm00001d021839	7.69408
Zm00001d034417	Zm00001d021815	1.33356
Zm00001d034417	Zm00001d021805	2.85601
Zm00001d034417	Zm00001d021791	1.62838
Zm00001d034417	Zm00001d021785	4.79408
Zm00001d034417	Zm00001d021781	2.76817
Zm00001d034417	Zm00001d021779	3.37455
Zm00001d034417	Zm00001d021775	10
Zm00001d034417	Zm00001d021772	4.89872
Zm00001d034417	Zm00001d021770	4.92282
Zm00001d034417	Zm00001d021761	1.64484
Zm00001d034417	Zm00001d021740	1.70371
Zm00001d034417	Zm00001d021739	1.76425
Zm00001d034417	Zm00001d021737	2.0164
Zm00001d034417	Zm00001d021730	1.42388
Zm00001d034417	Zm00001d021728	3.17119
Zm00001d034417	Zm00001d021727	5.15249
Zm00001d034417	Zm00001d021726	2.79194
Zm00001d034417	Zm00001d021708	2.20887
Zm00001d034417	Zm00001d021698	1.73868
Zm00001d034417	Zm00001d021680	8.6899
Zm00001d034417	Zm00001d021679	2.44418
Zm00001d034417	Zm00001d021677	2.68723
Zm00001d034417	Zm00001d021666	1.66355
Zm00001d034417	Zm00001d021653	1.82128
Zm00001d034417	Zm00001d021652	4.26705
Zm00001d034417	Zm00001d021647	2.62171
Zm00001d034417	Zm00001d021634	1.43831
Zm00001d034417	Zm00001d021628	2.22683
Zm00001d034417	Zm00001d021627	2.11417
Zm00001d034417	Zm00001d021615	1.62778
Zm00001d034417	Zm00001d021609	4.41854
Zm00001d034417	Zm00001d021598	1.33138
Zm00001d034417	Zm00001d021582	1.5951
Zm00001d034417	Zm00001d021577	2.70527
Zm00001d034417	Zm00001d021576	3.51361
Zm00001d034417	Zm00001d021572	3.85309
Zm00001d034417	Zm00001d021571	3.32353
Zm00001d034417	Zm00001d021569	1.84469
Zm00001d034417	Zm00001d021545	2.09301
Zm00001d034417	Zm00001d021533	1.40302
Zm00001d034417	Zm00001d021532	2.0847
Zm00001d034417	Zm00001d021512	2.20192
Zm00001d034417	Zm00001d021494	2.22455
Zm00001d034417	Zm00001d021487	4.8145
Zm00001d034417	Zm00001d021442	2.22462
Zm00001d034417	Zm00001d021439	1.65756
Zm00001d034417	Zm00001d021416	2.55163
Zm00001d034417	Zm00001d021415	1.68551
Zm00001d034417	Zm00001d021412	1.31098
Zm00001d034417	Zm00001d021410	5.73744
Zm00001d034417	Zm00001d021401	2.21695
Zm00001d034417	Zm00001d021400	1.49084
Zm00001d034417	Zm00001d021304	2.84257
Zm00001d034417	Zm00001d021303	2.19412
Zm00001d034417	Zm00001d021301	1.39654
Zm00001d034417	Zm00001d021297	2.24756
Zm00001d034417	C2C2-DOF	NA
Zm00001d034417	Zm00001d021288	7.07349
Zm00001d034417	Zm00001d021284	2.29072
Zm00001d034417	Zm00001d021278	1.41489
Zm00001d034417	Zm00001d021268	5.76481
Zm00001d034417	Zm00001d021250	2.01107
Zm00001d034417	Zm00001d021249	1.65237
Zm00001d034417	Zm00001d021248	1.76309
Zm00001d034417	Zm00001d021246	4.46873
Zm00001d034417	Zm00001d021240	3.12555
Zm00001d034417	Zm00001d021236	2.3872
Zm00001d034417	Zm00001d021231	1.48751
Zm00001d034417	Zm00001d021224	2.66346
Zm00001d034417	Zm00001d021221	2.94046
Zm00001d034417	Zm00001d021208	2.65152
Zm00001d034417	Zm00001d021207	1.52196
Zm00001d034417	Zm00001d021205	1.63721
Zm00001d034417	Zm00001d021181	1.51875
Zm00001d034417	Zm00001d021171	1.9972
Zm00001d034417	Zm00001d021170	1.9845
Zm00001d034417	Zm00001d021169	4.54447
Zm00001d034417	Zm00001d021073	1.91726
Zm00001d034417	Zm00001d021062	1.68187
Zm00001d034417	Zm00001d021034	1.31406
Zm00001d034417	Zm00001d021026	2.92334
Zm00001d034417	Zm00001d021006	3.13724
Zm00001d034417	Zm00001d020969	1.48196
Zm00001d034417	Zm00001d020968	1.45455
Zm00001d034417	Zm00001d020967	2.04311
Zm00001d034417	Zm00001d020963	1.36713
Zm00001d034417	Zm00001d020955	1.46403
Zm00001d034417	Zm00001d020947	2.69352
Zm00001d034417	Zm00001d020926	1.51778
Zm00001d034417	Zm00001d020925	1.89581
Zm00001d034417	Zm00001d020915	5.08376
Zm00001d034417	Zm00001d020909	1.97692
Zm00001d034417	Zm00001d020902	2.29559
Zm00001d034417	Zm00001d020901	2.57791
Zm00001d034417	Zm00001d020877	1.64297
Zm00001d034417	Zm00001d020875	1.63305
Zm00001d034417	Zm00001d020874	1.42163
Zm00001d034417	Zm00001d020872	2.69342
Zm00001d034417	Zm00001d020871	1.59673
Zm00001d034417	Zm00001d020834	2.55778
Zm00001d034417	Zm00001d020811	1.37186
Zm00001d034417	Zm00001d020791	1.395
Zm00001d034417	Zm00001d020787	1.66196
Zm00001d034417	Zm00001d020781	1.45434
Zm00001d034417	Zm00001d020780	6.80541
Zm00001d034417	Zm00001d020779	2.083
Zm00001d034417	Zm00001d020771	5.53215
Zm00001d034417	Zm00001d020770	2.89822
Zm00001d034417	Zm00001d020764	3.20903
Zm00001d034417	Zm00001d020748	2.05721
Zm00001d034417	Zm00001d020741	2.37762
Zm00001d034417	Zm00001d020714	4.47087
[truncated: 270,249+ more rows]
