# Supplementary material for: Reconstructing the maize leaf regulatory network using ChIP-seq data of 104 transcription factors
Source: Nat Commun. 2020 Oct 9;11:5089. doi: 10.1038/s41467-020-18832-8 (PMC7547689; doi:10.1038/s41467-020-18832-8)
Supplement: Supplementary file 5 — Supplementary Dataset 1–14 [file 41467_2020_18832_MOESM5_ESM.zip › Supplementary_Data_11.xlsx]

## Sheet: Supplementary_Table_11
#Supplementary_Data_11. Network modules
#node_AGPv4_id	node_short_name	resolution_0.7	resolution_0.8	resolution_0.9	resolution_1.0	resolution_1.1	resolution_1.2
Zm00001d016861	alf2	3	5	5	1	3	2
Zm00001d050816	alf7	3	5	5	1	3	2
Zm00001d014995	bhlh129	32	18	11	3	2	3
Zm00001d024679	bhlh162	32	18	11	3	2	3
Zm00001d047017	bhlh91	20	12	6	4	1	2
GRMZM2G017586	bhlh172	32	18	11	3	2	3
Zm00001d025141	bhlh108	21	13	2	5	3	2
Zm00001d033267	bhlh43	32	18	11	3	2	3
Zm00001d031044	bhlh163	32	18	11	3	2	3
Zm00001d021019	bhlh136	32	18	11	3	2	3
Zm00001d031717	bhlh145	20	12	6	2	3	2
Zm00001d038357	bhlh118	32	18	11	3	2	3
Zm00001d034298	bhlh47	20	6	11	2	2	2
Zm00001d015421	bzip104	25	17	8	7	5	2
Zm00001d026398	bzip113	29	17	8	7	5	2
Zm00001d005578	bzip40	25	17	8	3	2	2
Zm00001d020025	bzip9	25	17	11	3	2	2
Zm00001d042777	lg2	29	17	8	7	5	2
Zm00001d017176	col3	15	8	10	5	4	2
Zm00001d013443	col8	15	8	10	5	4	4
Zm00001d046925	col13	15	8	10	5	3	2
Zm00001d025770	col7	15	8	10	3	2	2
Zm00001d033719	col2	15	8	10	5	4	4
Zm00001d028625	dof30	24	14	1	6	1	1
Zm00001d051439	dof17	24	14	1	6	1	1
Zm00001d027846	dof21	12	5	5	1	3	2
Zm00001d017575	dof22	24	14	1	6	1	1
Zm00001d016793	cchh133	24	14	9	3	2	3
Zm00001d020954	c3h40	3	5	5	1	3	2
Zm00001d044232	pco135758	12	11	4	1	3	2
Zm00001d020267	ereb109	32	18	11	3	2	3
Zm00001d052229	ereb17	9	3	3	2	2	3
Zm00001d005892	ereb211	32	18	11	3	2	3
Zm00001d053859	ereb98	32	18	11	3	2	3
Zm00001d024324	ereb54	32	18	11	3	2	3
Zm00001d048208	ereb71	9	3	3	2	2	3
Zm00001d020595	ereb102	9	18	11	3	2	3
Zm00001d018081	ereb18	9	3	3	2	3	2
Zm00001d031796	ereb172	32	18	11	3	2	3
Zm00001d002364	ereb97	32	18	11	3	2	3
Zm00001d049364	ereb209	32	18	11	3	2	3
Zm00001d043205	ereb147	32	18	11	3	2	3
Zm00001d039077	ereb34	9	3	3	2	3	2
Zm00001d002762	ereb198	32	18	11	3	2	3
Zm00001d037605	gata12	7	4	7	4	1	4
Zm00001d030891	glk9	24	14	7	6	1	2
Zm00001d026542	glk52	24	14	9	3	2	2
Zm00001d017726	glk11	24	14	9	6	1	2
Zm00001d039260	glk2	28	16	12	4	4	4
Zm00001d010634	glk25	24	14	7	6	1	2
Zm00001d044785	glk1	28	16	12	4	4	4
Zm00001d034417	hagtf7	11	7	5	1	3	2
Zm00001d042907	gras23	29	17	8	7	5	4
Zm00001d006551	gras49	8	5	5	1	3	2
Zm00001d005692	hb34	16	9	5	1	3	2
Zm00001d002799	hb66	16	9	9	6	1	2
Zm00001d033378	hb33	5	11	6	1	3	2
Zm00001d035907	hb38	5	11	6	1	3	2
Zm00001d031182	hb84	21	13	2	5	3	2
Zm00001d025964	hb70	21	13	10	5	3	2
Zm00001d015549	knox6	17	1	6	3	2	2
Zm00001d014858	hmg1	24	14	9	3	2	3
Zm00001d024546	lhy1	3	5	5	1	3	2
Zm00001d048647	myb4	18	10	9	3	2	2
Zm00001d048623	myb88	18	18	9	3	2	2
Zm00001d032024	myb38	18	10	9	3	2	2
Zm00001d030678	myb56	21	13	9	1	3	2
Zm00001d013399	myb37	26	13	5	1	3	2
Zm00001d039893	myb81	14	2	4	1	3	2
Zm00001d006236	myb31	18	10	9	3	2	2
Zm00001d041576	myb6	18	10	9	3	2	2
Zm00001d035604	myb62	2	1	6	1	3	2
Zm00001d015407	glk53	24	14	7	6	1	1
Zm00001d044409	mybr17	4	2	4	1	3	2
Zm00001d029963	mybr32	2	1	4	1	3	2
Zm00001d051458	mybr64	12	5	6	1	3	2
Zm00001d044117	mybr41	21	13	2	5	3	2
Zm00001d009599	mybr87	8	5	5	1	3	2
Zm00001d000184	mybst1	4	2	4	1	3	2
Zm00001d024644	mybr26	4	2	4	1	3	2
Zm00001d029875	mybr43	4	2	4	1	3	2
Zm00001d014863	mybr96	11	7	5	2	3	2
Zm00001d013777	myb40	17	5	11	5	4	4
Zm00001d042609	nactf109	22	15	1	6	1	1
Zm00001d018571	bzip38	1	11	6	1	3	2
Zm00001d012527	nactf23	22	15	1	1	3	2
Zm00001d034601	nactf49	22	15	1	6	1	1
Zm00001d021291	orphan180	14	7	5	1	3	2
Zm00001d007068	mab16	13	11	6	1	3	2
Zm00001d015468	col18	15	8	10	5	4	4
Zm00001d012810	sig6	30	5	5	1	3	2
Zm00001d037221	tcptf10	6	6	2	2	2	3
Zm00001d038683	tcptf23	6	6	2	2	4	4
Zm00001d038843	wrky82	10	10	9	1	3	2
Zm00001d050195	wrky94	18	10	9	3	2	2
Zm00001d032265	wrky25	31	11	6	3	2	2
Zm00001d043950	wrky95	27	13	2	1	3	2
Zm00001d020492	wrky53	13	11	6	1	3	2
Zm00001d027900	zim27	31	11	6	1	3	2
Zm00001d020614	zim28	20	11	6	1	3	2
Zm00001d027901	zim16	19	11	6	1	3	2
Zm00001d033050	zim18	23	11	6	1	3	2
Zm00001d020409	zim1	20	12	6	1	3	2
Zm00001d033049	zim3	19	11	6	1	3	2
Zm00001d001765	target	20	12	6	1	3	2
Zm00001d001766	target	21	2	4	1	3	2
Zm00001d001767	target	25	17	8	2	2	3
Zm00001d001769	target	22	15	1	1	3	2
Zm00001d001771	target	32	18	11	3	2	3
Zm00001d001772	target	15	18	11	3	2	3
Zm00001d001773	target	12	11	4	1	3	2
Zm00001d001774	target	21	13	2	1	3	2
Zm00001d001777	target	11	7	5	5	3	2
Zm00001d001779	target	32	18	11	3	2	3
Zm00001d001780	target	3	5	5	1	3	2
Zm00001d001781	target	7	4	7	1	3	2
Zm00001d001784	target	4	2	4	1	3	2
Zm00001d001785	target	12	5	5	1	3	2
Zm00001d001786	target	22	15	1	6	1	1
Zm00001d001788	target	22	15	1	6	1	1
Zm00001d001789	target	4	2	4	3	2	2
Zm00001d001790	target	8	5	5	1	3	2
Zm00001d001797	target	11	7	5	1	3	3
Zm00001d001803	target	32	18	11	3	2	3
Zm00001d001806	target	24	14	7	6	1	1
Zm00001d001807	target	24	14	7	6	1	1
Zm00001d001809	target	9	3	3	2	2	3
Zm00001d001811	target	9	3	3	3	2	3
Zm00001d001812	target	32	18	11	3	2	3
Zm00001d001813	target	15	8	10	5	4	2
Zm00001d001814	target	9	3	3	2	2	3
Zm00001d001817	target	24	14	1	6	1	1
Zm00001d001818	target	24	14	7	6	1	3
Zm00001d001819	target	24	14	7	6	1	1
Zm00001d001820	target	15	8	10	5	4	2
Zm00001d001823	target	9	3	3	2	3	2
Zm00001d001824	target	9	3	3	2	3	3
Zm00001d001825	target	32	18	11	3	2	3
Zm00001d001826	target	4	2	4	1	2	2
Zm00001d001827	target	4	2	4	1	3	2
Zm00001d001828	target	24	14	7	6	1	2
Zm00001d001829	target	24	14	7	6	1	1
Zm00001d001831	target	20	12	6	1	3	2
Zm00001d001832	target	20	12	6	1	3	2
Zm00001d001833	target	20	12	6	4	1	2
Zm00001d001834	target	20	12	6	4	1	2
Zm00001d001835	target	22	15	1	6	1	1
Zm00001d001837	target	30	5	5	1	3	2
Zm00001d001839	target	24	14	7	6	1	3
Zm00001d001842	target	24	14	7	6	1	1
Zm00001d001843	target	24	14	7	6	1	1
Zm00001d001844	target	21	13	2	5	3	2
Zm00001d001845	target	21	13	2	5	3	2
Zm00001d001847	target	21	13	9	1	3	2
Zm00001d001848	target	29	17	8	7	5	4
Zm00001d001849	target	22	15	1	1	3	2
Zm00001d001850	target	22	15	1	6	1	1
Zm00001d001852	target	32	18	11	3	2	3
Zm00001d001855	target	24	14	9	3	2	3
Zm00001d001856	target	22	15	1	6	1	2
Zm00001d001857	target	28	16	12	4	4	2
Zm00001d001858	target	25	17	8	3	2	2
Zm00001d001859	target	29	17	8	7	5	4
Zm00001d001860	target	24	14	1	6	1	1
Zm00001d001861	target	24	14	1	1	1	2
Zm00001d001862	target	24	14	1	1	3	2
Zm00001d001864	target	11	7	5	2	3	2
Zm00001d001865	target	28	2	4	3	2	2
Zm00001d001866	target	21	13	10	5	1	2
Zm00001d001868	target	24	14	9	6	1	2
Zm00001d001869	target	30	5	5	6	1	2
Zm00001d001870	target	24	14	9	6	1	2
Zm00001d001871	target	2	18	11	3	2	3
Zm00001d001872	target	29	17	8	7	5	2
Zm00001d001876	target	5	11	6	1	3	2
Zm00001d001877	target	15	2	10	1	3	2
Zm00001d001879	target	32	18	11	3	2	3
Zm00001d001883	target	21	13	2	5	3	2
Zm00001d001884	target	21	13	2	5	3	2
Zm00001d001894	target	32	18	11	3	2	3
Zm00001d001895	target	3	5	5	3	3	2
Zm00001d001897	target	3	5	5	1	3	2
Zm00001d001898	target	8	5	5	2	3	2
Zm00001d001899	target	8	5	5	6	1	2
Zm00001d001900	target	8	5	5	2	3	2
Zm00001d001902	target	24	14	9	6	1	2
Zm00001d001903	target	24	14	7	6	1	2
Zm00001d001904	target	3	5	9	3	2	2
Zm00001d001905	target	24	14	9	3	3	2
Zm00001d001906	target	31	11	6	3	2	2
Zm00001d001907	target	9	3	3	2	2	4
Zm00001d001908	target	2	1	6	1	3	2
Zm00001d001909	target	9	3	3	2	3	2
Zm00001d001912	target	21	13	2	5	3	2
Zm00001d001913	target	21	13	2	5	3	2
Zm00001d001914	target	21	13	2	5	1	1
Zm00001d001915	target	23	8	6	1	3	2
Zm00001d001924	target	30	5	11	3	2	2
Zm00001d001927	target	15	8	10	5	4	2
Zm00001d001928	target	9	3	11	3	2	3
Zm00001d001929	target	1	11	6	6	1	2
Zm00001d001930	target	24	14	1	6	1	1
Zm00001d001931	target	24	14	9	6	1	2
Zm00001d001932	target	9	3	3	2	3	2
Zm00001d001933	target	24	14	9	6	1	2
Zm00001d001934	target	15	8	10	5	4	2
Zm00001d001936	target	24	14	9	6	1	2
Zm00001d001937	target	6	6	2	2	4	4
Zm00001d001939	target	24	2	4	6	1	2
Zm00001d001940	target	8	5	5	3	2	2
Zm00001d001941	target	25	17	8	3	2	2
Zm00001d001943	target	32	18	10	5	2	3
Zm00001d001944	target	32	18	11	3	2	3
Zm00001d001945	target	32	18	11	3	2	3
Zm00001d001947	target	24	14	7	6	1	1
Zm00001d001948	target	32	18	11	3	2	3
Zm00001d001949	target	8	5	5	2	3	2
Zm00001d001951	target	8	5	5	1	3	2
Zm00001d001952	target	3	5	5	3	3	2
Zm00001d001953	target	24	14	1	6	1	1
Zm00001d001959	target	20	12	6	2	3	2
Zm00001d001960	target	32	18	11	3	2	3
Zm00001d001961	target	32	18	11	3	2	3
Zm00001d001963	target	24	14	9	3	2	2
Zm00001d001964	target	32	18	11	3	2	3
Zm00001d001965	target	32	18	11	3	2	3
Zm00001d001966	target	21	13	2	5	3	2
Zm00001d001967	target	21	13	2	5	3	2
Zm00001d001968	target	19	11	6	1	3	2
Zm00001d001973	target	24	14	1	6	1	1
Zm00001d001976	target	29	17	8	7	5	4
Zm00001d001979	target	25	17	8	3	2	2
Zm00001d001980	target	25	17	8	3	2	4
Zm00001d001982	target	7	4	7	4	1	4
Zm00001d001983	target	1	11	6	1	3	1
Zm00001d001984	target	4	2	4	5	3	2
Zm00001d001986	target	7	4	7	4	1	4
Zm00001d001988	target	24	14	1	6	1	1
Zm00001d001989	target	24	14	1	6	1	1
Zm00001d001990	target	22	15	1	6	1	1
Zm00001d001993	target	21	13	2	5	4	4
Zm00001d001994	target	6	6	2	2	4	4
Zm00001d001995	target	20	12	6	1	3	2
Zm00001d001996	target	8	5	5	3	2	2
Zm00001d001997	target	20	12	6	7	5	2
Zm00001d001999	target	20	2	4	1	3	2
Zm00001d002000	target	32	18	11	3	2	3
Zm00001d002001	target	15	8	10	5	4	4
Zm00001d002004	target	32	18	11	3	2	3
Zm00001d002005	target	32	18	11	3	2	3
Zm00001d002006	target	31	11	6	3	3	2
Zm00001d002007	target	29	17	8	7	5	2
Zm00001d002008	target	29	17	8	7	5	2
Zm00001d002011	target	24	14	9	3	2	3
Zm00001d002012	target	15	8	10	5	2	4
Zm00001d002013	target	16	9	9	6	1	2
Zm00001d002014	target	2	1	6	1	3	2
Zm00001d002019	target	29	17	8	7	5	4
Zm00001d002020	target	29	17	8	7	5	2
Zm00001d002021	target	28	16	12	1	3	2
Zm00001d002022	target	9	3	3	1	3	2
Zm00001d002024	target	24	14	7	6	1	1
Zm00001d002025	target	11	18	11	3	2	3
Zm00001d002026	target	32	18	11	3	2	3
Zm00001d002028	target	15	8	5	1	3	2
Zm00001d002029	target	3	5	5	1	3	2
Zm00001d002033	target	29	17	8	7	5	4
Zm00001d002035	target	24	14	7	6	1	1
Zm00001d002037	target	24	14	10	3	2	2
Zm00001d002038	target	24	14	7	6	1	1
Zm00001d002039	target	24	14	7	6	1	1
Zm00001d002051	target	18	10	9	3	2	3
Zm00001d002052	target	32	18	11	3	2	3
Zm00001d002053	target	25	17	11	3	2	3
Zm00001d002054	target	24	14	7	6	1	3
Zm00001d002055	target	32	18	11	3	2	3
Zm00001d002056	target	21	13	10	5	3	2
Zm00001d002063	target	6	6	2	2	4	4
Zm00001d002064	target	18	10	9	3	2	2
Zm00001d002065	target	15	2	4	1	3	2
Zm00001d002066	target	12	5	5	1	3	2
Zm00001d002068	target	27	13	2	2	3	2
Zm00001d002069	target	29	17	8	7	5	2
Zm00001d002071	target	4	5	4	1	3	2
Zm00001d002072	target	11	7	5	1	3	2
Zm00001d002074	target	18	10	9	3	2	2
Zm00001d002075	target	32	18	11	3	2	3
Zm00001d002079	target	4	2	4	1	3	2
Zm00001d002080	target	22	15	1	6	1	2
Zm00001d002082	target	27	13	2	1	3	2
Zm00001d002083	target	32	18	11	3	2	3
Zm00001d002085	target	9	3	3	1	3	2
Zm00001d002086	target	25	17	11	2	2	3
Zm00001d002087	target	32	18	11	3	2	3
Zm00001d002088	target	32	18	11	3	2	3
Zm00001d002089	target	3	5	5	2	2	2
Zm00001d002090	target	2	1	6	1	3	2
Zm00001d002091	target	9	3	3	2	2	3
Zm00001d002096	target	32	18	11	3	2	3
Zm00001d002097	target	24	14	1	6	1	1
Zm00001d002098	target	24	14	1	6	1	1
Zm00001d002099	target	9	3	3	2	3	2
Zm00001d002100	target	9	3	10	5	2	2
Zm00001d002101	target	9	3	3	2	3	2
Zm00001d002104	target	24	14	7	6	1	2
Zm00001d002105	target	2	1	4	1	3	2
Zm00001d002111	target	15	8	10	5	4	4
Zm00001d002115	target	6	6	2	2	2	3
Zm00001d002120	target	32	18	11	3	2	3
Zm00001d002121	target	32	18	11	3	2	3
Zm00001d002122	target	32	18	11	3	2	3
Zm00001d002123	target	32	18	11	3	2	3
Zm00001d002126	target	29	17	8	7	5	4
Zm00001d002127	target	29	17	8	7	5	4
Zm00001d002128	target	2	1	6	1	3	2
Zm00001d002129	target	15	8	10	5	4	4
Zm00001d002130	target	15	8	10	5	4	4
Zm00001d002131	target	18	11	9	3	2	2
Zm00001d002132	target	25	17	9	3	2	2
Zm00001d002133	target	24	14	9	3	2	3
Zm00001d002134	target	9	3	3	2	2	3
Zm00001d002136	target	32	18	11	3	2	3
Zm00001d002137	target	11	7	5	2	3	2
Zm00001d002140	target	24	14	1	6	1	1
Zm00001d002141	target	27	13	2	1	3	2
Zm00001d002143	target	29	17	8	7	5	3
Zm00001d002144	target	32	18	11	3	2	1
Zm00001d002146	target	7	4	7	4	1	4
Zm00001d002147	target	7	4	7	4	1	4
Zm00001d002148	target	24	14	9	3	2	3
Zm00001d002149	target	24	14	7	6	1	1
Zm00001d002150	target	8	5	5	6	1	1
Zm00001d002154	target	24	14	1	6	1	1
Zm00001d002155	target	6	6	2	2	4	4
Zm00001d002156	target	24	14	9	3	2	3
Zm00001d002157	target	9	18	11	3	2	3
Zm00001d002158	target	9	18	11	3	2	3
Zm00001d002159	target	9	14	10	3	2	2
Zm00001d002160	target	9	18	11	3	2	3
Zm00001d002161	target	9	18	11	3	2	3
Zm00001d002163	target	24	14	2	5	3	2
Zm00001d002167	target	24	14	9	6	1	2
Zm00001d002168	target	24	14	9	3	2	2
Zm00001d002169	target	24	14	9	3	2	2
Zm00001d002172	target	29	17	8	7	5	2
Zm00001d002174	target	24	14	7	6	1	2
Zm00001d002175	target	22	15	1	6	1	1
Zm00001d002176	target	1	11	6	1	3	2
Zm00001d002178	target	29	17	8	7	5	2
Zm00001d002179	target	22	15	1	6	1	1
Zm00001d002181	target	5	11	6	1	3	2
Zm00001d002186	target	32	18	11	2	2	3
Zm00001d002189	target	24	14	7	6	1	1
Zm00001d002190	target	29	17	8	7	5	4
Zm00001d002191	target	25	17	8	7	5	3
Zm00001d002192	target	32	18	11	3	2	3
Zm00001d002193	target	32	18	11	3	2	3
Zm00001d002199	target	7	4	7	4	1	4
Zm00001d002200	target	18	11	6	4	2	2
Zm00001d002232	target	16	9	9	6	1	1
Zm00001d002234	target	16	9	3	2	3	2
Zm00001d002236	target	26	13	5	1	3	2
Zm00001d002240	target	24	14	7	6	1	2
Zm00001d002241	target	24	14	7	6	1	2
Zm00001d002244	target	9	3	3	2	2	3
Zm00001d002246	target	29	17	8	7	5	4
Zm00001d002247	target	30	5	5	1	3	2
Zm00001d002249	target	29	17	8	7	5	4
Zm00001d002250	target	29	17	8	7	5	4
Zm00001d002251	target	24	14	9	3	2	3
Zm00001d002252	target	28	16	12	4	4	4
Zm00001d002255	target	21	13	2	5	3	2
Zm00001d002256	target	6	6	2	2	2	3
Zm00001d002258	target	8	5	5	1	3	2
Zm00001d002259	target	4	2	4	1	3	2
Zm00001d002260	target	18	2	4	3	2	2
Zm00001d002261	target	7	4	7	4	1	2
Zm00001d002262	target	12	11	4	7	5	2
Zm00001d002263	target	25	17	8	3	2	2
Zm00001d002266	target	21	13	2	5	3	2
Zm00001d002267	target	21	13	2	5	3	2
Zm00001d002268	target	21	13	2	5	1	2
Zm00001d002269	target	24	14	7	6	1	2
Zm00001d002271	target	24	14	9	6	1	2
Zm00001d002272	target	2	1	6	1	3	2
Zm00001d002274	target	10	10	9	1	3	2
Zm00001d002275	target	29	17	8	7	5	2
Zm00001d002276	target	24	14	9	6	1	2
Zm00001d002277	target	32	18	11	3	2	3
Zm00001d002278	target	32	18	11	3	2	3
Zm00001d002282	target	4	2	4	1	3	2
Zm00001d002283	target	3	5	5	1	3	2
Zm00001d002284	target	32	18	11	3	2	2
Zm00001d002285	target	32	18	11	3	2	3
Zm00001d002286	target	18	10	9	3	2	2
Zm00001d002287	target	9	3	3	1	3	2
Zm00001d002288	target	18	10	3	1	3	2
Zm00001d002290	target	21	13	2	5	3	2
Zm00001d002292	target	21	13	2	5	3	2
Zm00001d002296	target	25	17	8	7	5	2
Zm00001d002301	target	24	14	1	6	1	1
Zm00001d002302	target	32	18	11	3	2	2
Zm00001d002304	target	19	11	6	1	3	2
Zm00001d002309	target	4	2	4	1	3	2
Zm00001d002313	target	29	17	8	1	3	2
Zm00001d002314	target	18	10	9	3	2	2
Zm00001d002315	target	18	10	9	3	2	2
Zm00001d002316	target	11	7	5	1	3	2
Zm00001d002323	target	15	8	10	5	4	4
Zm00001d002324	target	21	13	2	5	2	3
Zm00001d002325	target	27	13	2	5	3	2
Zm00001d002326	target	25	17	8	7	5	2
Zm00001d002332	target	4	2	4	5	3	2
Zm00001d002333	target	24	14	9	6	1	2
Zm00001d002334	target	24	14	9	6	1	2
Zm00001d002338	target	24	14	9	6	1	2
Zm00001d002339	target	24	14	9	6	1	2
Zm00001d002340	target	32	18	11	3	2	3
Zm00001d002341	target	15	8	10	5	4	4
Zm00001d002342	target	32	18	11	3	2	3
Zm00001d002343	target	18	10	9	3	2	2
Zm00001d002344	target	15	8	10	5	4	4
Zm00001d002345	target	15	8	10	5	4	4
Zm00001d002348	target	19	11	6	3	2	3
Zm00001d002349	target	24	14	7	6	1	1
Zm00001d002350	target	21	13	9	5	3	2
Zm00001d002351	target	20	12	6	2	3	2
Zm00001d002353	target	18	10	9	3	2	3
Zm00001d002356	target	21	13	2	5	3	2
Zm00001d002357	target	32	18	11	3	2	3
Zm00001d002358	target	4	2	4	1	3	2
Zm00001d002359	target	9	18	11	3	2	3
Zm00001d002362	target	12	5	6	1	3	2
Zm00001d002365	target	15	8	10	5	4	4
Zm00001d002369	target	6	6	2	2	4	4
Zm00001d002370	target	9	3	3	2	2	3
Zm00001d002371	target	15	8	10	5	4	4
Zm00001d002372	target	29	17	10	5	5	4
Zm00001d002373	target	16	9	9	6	1	2
Zm00001d002374	target	24	14	9	3	2	2
Zm00001d002375	target	24	14	9	6	1	2
Zm00001d002377	target	29	17	8	7	5	3
Zm00001d002378	target	24	14	7	6	1	1
Zm00001d002382	target	18	10	9	3	2	2
Zm00001d002383	target	18	18	11	3	2	3
Zm00001d002384	target	24	14	7	6	1	2
Zm00001d002385	target	10	10	9	1	1	2
Zm00001d002388	target	20	11	6	1	3	2
Zm00001d002391	target	24	14	1	6	1	1
Zm00001d002393	target	22	15	1	6	1	1
Zm00001d002394	target	9	18	11	3	2	3
Zm00001d002395	target	18	10	9	3	2	2
Zm00001d002396	target	24	14	1	6	1	1
Zm00001d002400	target	20	12	6	7	5	2
Zm00001d002401	target	20	12	6	1	3	2
Zm00001d002402	target	4	15	1	1	3	2
Zm00001d002405	target	14	13	10	1	3	2
Zm00001d002406	target	23	11	6	1	3	2
Zm00001d002408	target	7	4	7	4	1	4
Zm00001d002409	target	7	4	7	4	1	4
Zm00001d002410	target	9	3	3	2	2	3
Zm00001d002412	target	18	10	6	3	2	2
Zm00001d002414	target	20	12	6	1	3	2
Zm00001d002415	target	9	3	3	1	3	2
Zm00001d002416	target	18	10	9	5	2	2
Zm00001d002418	target	25	17	11	3	2	2
Zm00001d002420	target	32	18	11	3	2	3
Zm00001d002423	target	32	8	11	5	4	3
Zm00001d002424	target	16	9	9	6	1	4
Zm00001d002425	target	16	9	9	6	1	4
Zm00001d002426	target	16	9	9	6	1	4
Zm00001d002427	target	28	16	12	4	4	4
Zm00001d002429	target	32	18	11	3	2	3
Zm00001d002430	target	24	14	7	6	1	4
Zm00001d002432	target	24	18	11	3	1	3
Zm00001d002433	target	24	14	11	3	2	3
Zm00001d002434	target	3	5	5	2	3	2
Zm00001d002435	target	32	18	11	3	2	3
Zm00001d002436	target	3	11	5	1	3	2
Zm00001d002437	target	3	5	5	6	1	2
Zm00001d002439	target	15	8	10	5	4	2
Zm00001d002446	target	16	9	10	5	3	4
Zm00001d002449	target	32	18	11	3	2	3
Zm00001d002450	target	24	14	7	6	1	2
Zm00001d002451	target	24	14	7	3	2	3
Zm00001d002452	target	9	3	3	2	3	2
Zm00001d002454	target	15	8	10	5	4	4
Zm00001d002455	target	15	8	10	5	4	2
Zm00001d002456	target	15	8	10	5	4	2
Zm00001d002463	target	30	5	5	1	3	2
Zm00001d002468	target	2	1	6	1	3	2
Zm00001d002475	target	13	11	6	1	2	2
Zm00001d002476	target	18	18	9	3	2	3
Zm00001d002477	target	18	10	9	6	1	2
Zm00001d002478	target	29	17	8	7	5	2
Zm00001d002479	target	22	15	1	6	1	1
Zm00001d002481	target	29	17	8	7	5	2
Zm00001d002482	target	29	17	8	7	5	2
Zm00001d002483	target	29	17	8	7	5	2
Zm00001d002485	target	16	8	9	6	2	2
Zm00001d002488	target	9	3	3	2	2	3
Zm00001d002489	target	24	17	8	7	2	2
Zm00001d002490	target	4	2	4	1	3	2
Zm00001d002491	target	24	14	9	3	2	3
Zm00001d002495	target	21	13	10	5	3	2
Zm00001d002496	target	30	5	5	1	3	2
Zm00001d002498	target	30	5	5	1	3	2
Zm00001d002503	target	22	15	1	6	1	2
Zm00001d002511	target	21	13	10	5	3	2
Zm00001d002512	target	32	18	11	3	2	3
Zm00001d002519	target	32	18	11	3	2	3
Zm00001d002520	target	32	18	11	3	2	3
Zm00001d002521	target	18	18	9	3	2	3
Zm00001d002522	target	6	6	2	2	3	2
Zm00001d002523	target	18	10	9	6	1	2
Zm00001d002524	target	15	8	10	5	4	4
Zm00001d002530	target	6	6	2	2	2	3
Zm00001d002531	target	13	11	6	1	3	2
Zm00001d002532	target	15	8	10	5	4	4
Zm00001d002535	target	3	5	5	1	3	2
Zm00001d002536	target	3	5	5	1	3	2
Zm00001d002537	target	24	14	7	6	1	2
Zm00001d002538	target	24	14	7	6	1	2
Zm00001d002539	target	24	14	7	6	1	2
Zm00001d002540	target	3	5	5	1	3	2
Zm00001d002541	target	29	17	8	7	5	2
Zm00001d002542	target	8	5	5	1	3	2
Zm00001d002543	target	8	5	5	1	3	2
Zm00001d002544	target	24	14	1	6	1	1
Zm00001d002545	target	12	2	4	1	3	2
Zm00001d002546	target	8	5	5	1	3	2
Zm00001d002547	target	8	5	5	1	3	2
Zm00001d002548	target	20	12	6	2	3	2
Zm00001d002549	target	4	2	4	1	3	2
Zm00001d002550	target	15	8	10	5	4	4
Zm00001d002557	target	15	8	11	3	2	3
Zm00001d002558	target	15	8	11	3	2	3
Zm00001d002562	target	15	8	10	5	4	2
Zm00001d002564	target	4	11	11	1	3	2
Zm00001d002565	target	25	18	11	3	2	3
Zm00001d002568	target	22	15	1	6	1	1
Zm00001d002571	target	24	14	7	6	1	1
Zm00001d002572	target	24	14	7	6	1	1
Zm00001d002573	target	3	5	5	1	3	2
Zm00001d002576	target	24	18	9	3	2	3
Zm00001d002577	target	12	5	5	1	3	2
Zm00001d002579	target	32	18	11	3	2	3
Zm00001d002580	target	20	12	6	2	3	2
Zm00001d002584	target	26	13	5	1	3	2
Zm00001d002589	target	21	13	10	5	4	4
Zm00001d002590	target	15	10	10	3	2	2
Zm00001d002591	target	18	10	5	3	2	2
Zm00001d002592	target	23	11	6	1	3	2
Zm00001d002593	target	4	9	4	1	3	2
Zm00001d002594	target	9	18	11	3	2	3
Zm00001d002595	target	18	14	9	3	2	3
Zm00001d002596	target	18	11	9	1	3	2
Zm00001d002597	target	18	10	9	3	2	2
Zm00001d002598	target	25	17	8	7	5	3
Zm00001d002599	target	24	14	9	3	2	3
Zm00001d002601	target	9	3	3	2	2	3
Zm00001d002607	target	6	6	2	2	2	3
Zm00001d002609	target	32	18	11	3	2	3
Zm00001d002610	target	15	8	10	5	3	2
Zm00001d002613	target	18	10	9	3	2	3
Zm00001d002614	target	3	5	5	1	3	2
Zm00001d002618	target	6	6	2	2	4	3
Zm00001d002621	target	29	17	8	7	5	4
Zm00001d002623	target	9	3	3	3	3	2
Zm00001d002625	target	22	15	1	6	1	1
Zm00001d002628	target	7	4	7	4	1	4
Zm00001d002629	target	24	14	1	6	1	1
Zm00001d002630	target	32	18	11	3	2	3
Zm00001d002631	target	15	8	5	1	3	2
Zm00001d002632	target	15	8	6	1	3	2
Zm00001d002640	target	5	11	6	1	3	2
Zm00001d002641	target	32	18	11	3	2	2
Zm00001d002642	target	24	14	9	3	2	3
Zm00001d002649	target	24	14	1	6	1	1
Zm00001d002650	target	6	6	2	2	3	2
Zm00001d002654	target	32	18	11	3	2	3
Zm00001d002655	target	24	14	9	3	2	3
Zm00001d002656	target	9	3	3	2	2	3
Zm00001d002658	target	18	10	10	5	2	2
Zm00001d002659	target	24	14	1	6	1	1
Zm00001d002661	target	25	17	12	7	5	4
Zm00001d002662	target	9	3	3	2	2	3
Zm00001d002663	target	24	14	1	6	1	1
Zm00001d002668	target	24	14	9	3	2	1
Zm00001d002669	target	32	18	11	3	2	3
Zm00001d002673	target	32	18	9	3	2	3
Zm00001d002675	target	22	15	1	6	1	1
Zm00001d002676	target	19	11	6	3	2	3
Zm00001d002677	target	9	3	3	2	2	3
Zm00001d002678	target	32	18	11	3	2	3
Zm00001d002679	target	32	18	11	3	2	3
Zm00001d002680	target	15	8	10	5	4	4
Zm00001d002687	target	18	10	9	3	2	2
Zm00001d002688	target	9	3	3	2	2	3
Zm00001d002690	target	29	17	8	1	3	2
Zm00001d002693	target	6	6	2	2	4	4
Zm00001d002694	target	6	6	2	2	4	4
Zm00001d002695	target	22	15	1	6	1	1
Zm00001d002696	target	24	14	9	3	2	3
Zm00001d002698	target	22	15	1	6	1	1
Zm00001d002699	target	24	14	7	6	1	1
Zm00001d002700	target	4	2	4	1	3	2
Zm00001d002701	target	29	17	8	7	5	4
Zm00001d002703	target	24	14	9	6	1	1
Zm00001d002704	target	21	13	6	1	3	2
Zm00001d002705	target	21	13	2	5	3	2
Zm00001d002707	target	30	5	5	5	5	2
Zm00001d002708	target	24	14	1	6	1	1
Zm00001d002711	target	24	14	9	3	2	3
Zm00001d002712	target	24	14	9	3	2	3
Zm00001d002717	target	32	18	11	3	2	3
Zm00001d002718	target	32	18	11	3	2	3
Zm00001d002720	target	7	4	7	4	1	4
Zm00001d002721	target	7	4	7	4	1	4
Zm00001d002722	target	15	8	10	5	4	2
Zm00001d002723	target	15	8	3	5	4	3
Zm00001d002724	target	14	2	4	5	4	2
Zm00001d002725	target	32	18	11	3	2	3
Zm00001d002726	target	32	18	11	3	2	3
Zm00001d002729	target	22	15	1	6	1	1
Zm00001d002730	target	22	15	1	6	1	1
Zm00001d002731	target	24	14	9	3	2	3
Zm00001d002732	target	22	8	10	5	4	4
Zm00001d002733	target	32	18	10	5	2	3
Zm00001d002734	target	25	17	8	6	1	1
Zm00001d002735	target	24	14	7	6	1	1
Zm00001d002737	target	11	7	5	1	3	2
Zm00001d002738	target	24	14	7	6	1	1
Zm00001d002739	target	24	14	7	6	1	1
Zm00001d002743	target	24	14	9	3	2	3
Zm00001d002744	target	12	18	11	3	2	3
Zm00001d002748	target	32	18	11	3	2	3
Zm00001d002753	target	32	18	11	4	1	3
Zm00001d002754	target	7	4	7	4	1	4
Zm00001d002755	target	22	15	1	6	1	1
Zm00001d002756	target	24	14	7	6	1	1
Zm00001d002757	target	16	9	9	6	1	2
Zm00001d002758	target	16	9	9	1	3	2
Zm00001d002759	target	6	6	2	2	5	4
Zm00001d002760	target	24	14	9	3	2	2
Zm00001d002761	target	13	11	6	4	1	4
Zm00001d002770	target	4	2	4	1	3	2
Zm00001d002773	target	18	10	9	3	2	2
Zm00001d002774	target	32	18	11	3	2	3
Zm00001d002775	target	3	5	5	1	3	2
Zm00001d002776	target	2	1	5	1	3	2
Zm00001d002778	target	29	17	8	7	5	4
Zm00001d002781	target	15	8	10	5	4	4
Zm00001d002782	target	9	3	3	2	2	3
Zm00001d002783	target	18	10	9	3	2	2
Zm00001d002784	target	32	18	11	3	2	3
Zm00001d002787	target	24	14	9	6	1	3
Zm00001d002788	target	22	15	1	6	1	2
Zm00001d002789	target	24	14	1	6	1	1
Zm00001d002790	target	24	14	1	6	1	1
Zm00001d002791	target	9	3	3	2	2	3
Zm00001d002794	target	24	14	7	6	1	2
Zm00001d002796	target	29	17	10	5	5	2
Zm00001d002797	target	4	2	4	1	3	2
Zm00001d002798	target	16	9	10	5	5	2
Zm00001d002801	target	32	18	11	3	2	3
Zm00001d002802	target	22	15	1	6	1	1
Zm00001d002803	target	24	14	7	6	1	2
Zm00001d002806	target	12	2	4	6	1	2
Zm00001d002809	target	28	16	12	4	4	4
Zm00001d002810	target	24	14	1	6	1	1
Zm00001d002811	target	25	17	8	3	2	2
Zm00001d002815	target	15	13	10	5	4	4
Zm00001d002816	target	4	2	4	1	3	2
Zm00001d002819	target	29	17	8	7	5	4
Zm00001d002824	target	24	14	7	6	1	1
Zm00001d002825	target	24	14	7	6	2	1
Zm00001d002826	target	28	16	12	2	4	3
Zm00001d002828	target	9	3	3	2	2	3
Zm00001d002829	target	18	10	9	3	2	3
Zm00001d002830	target	32	18	11	3	2	3
Zm00001d002833	target	22	15	1	6	1	3
Zm00001d002834	target	22	15	1	6	1	1
Zm00001d002835	target	22	15	1	3	2	1
Zm00001d002836	target	32	18	11	3	2	3
Zm00001d002837	target	32	17	8	3	2	3
Zm00001d002841	target	5	11	6	1	3	2
Zm00001d002842	target	32	18	11	3	2	2
Zm00001d002843	target	13	11	6	5	3	2
Zm00001d002844	target	22	15	1	6	1	1
Zm00001d002845	target	22	15	1	6	1	1
Zm00001d002847	target	3	5	5	1	3	2
Zm00001d002848	target	15	8	10	5	4	4
Zm00001d002849	target	22	15	1	6	1	1
Zm00001d002850	target	22	15	1	6	1	1
Zm00001d002851	target	22	15	1	6	1	1
Zm00001d002852	target	22	15	1	6	1	1
Zm00001d002853	target	24	14	7	6	1	2
Zm00001d002854	target	24	14	7	6	1	2
Zm00001d002856	target	18	13	9	5	1	2
Zm00001d002857	target	15	8	1	6	4	1
Zm00001d002859	target	8	5	9	3	2	2
Zm00001d002860	target	32	18	11	3	2	3
Zm00001d002864	target	4	1	6	1	3	2
Zm00001d002865	target	32	18	11	3	2	3
Zm00001d002866	target	9	3	4	1	3	2
Zm00001d002867	target	2	1	4	1	3	2
Zm00001d002868	target	30	5	5	1	3	2
Zm00001d002869	target	32	18	11	7	5	3
Zm00001d002870	target	24	14	7	6	1	2
Zm00001d002871	target	24	14	7	6	1	2
Zm00001d002872	target	15	8	10	5	4	4
Zm00001d002873	target	14	7	5	1	3	2
Zm00001d002874	target	22	15	1	6	1	1
Zm00001d002875	target	31	11	6	2	2	2
Zm00001d002878	target	24	14	1	6	1	1
Zm00001d002879	target	24	14	1	6	1	1
Zm00001d002880	target	26	13	5	3	2	3
Zm00001d002882	target	21	13	2	5	3	2
Zm00001d002884	target	22	15	1	6	1	1
Zm00001d002890	target	29	17	8	7	5	4
Zm00001d002893	target	22	15	1	6	1	1
Zm00001d002896	target	24	14	1	6	1	2
Zm00001d002897	target	18	14	9	3	2	1
Zm00001d002898	target	32	18	11	3	2	3
Zm00001d002899	target	5	11	6	3	2	3
Zm00001d002900	target	8	5	5	1	3	2
Zm00001d002901	target	29	17	8	7	5	4
Zm00001d002919	target	9	3	3	2	2	3
Zm00001d002934	target	7	4	7	4	1	4
Zm00001d002939	target	32	18	11	3	2	3
Zm00001d002941	target	24	14	7	6	1	2
Zm00001d002942	target	24	14	7	6	1	2
Zm00001d002943	target	3	5	5	1	3	2
Zm00001d002944	target	3	5	5	1	3	2
Zm00001d002946	target	21	13	2	5	3	2
Zm00001d002951	target	15	8	10	5	4	4
Zm00001d002952	target	32	18	11	3	2	3
Zm00001d002954	target	8	5	5	4	3	2
Zm00001d002955	target	8	5	5	4	4	2
Zm00001d002956	target	2	1	4	4	4	2
Zm00001d002958	target	24	14	7	3	2	4
Zm00001d002959	target	24	14	7	3	2	1
Zm00001d002960	target	1	11	6	3	2	3
Zm00001d002964	target	18	10	9	3	2	2
Zm00001d002965	target	24	18	11	3	2	3
Zm00001d002966	target	24	14	7	6	1	2
Zm00001d002967	target	9	3	3	2	2	3
Zm00001d002968	target	31	11	6	6	1	2
Zm00001d002969	target	4	2	4	1	3	2
Zm00001d002970	target	32	18	11	3	2	3
Zm00001d002974	target	24	14	7	6	1	2
Zm00001d002979	target	19	11	6	1	3	2
Zm00001d002980	target	24	14	9	3	2	2
Zm00001d002982	target	32	18	11	3	2	3
Zm00001d002984	target	29	17	8	7	5	4
Zm00001d002989	target	32	18	11	3	2	3
Zm00001d002990	target	29	17	8	7	5	4
Zm00001d002991	target	24	14	7	6	1	1
Zm00001d002992	target	24	14	1	6	1	1
Zm00001d002993	target	15	8	10	5	4	4
Zm00001d002996	target	29	17	8	7	5	4
Zm00001d002997	target	24	14	9	3	2	3
Zm00001d002999	target	24	14	9	3	2	2
Zm00001d003000	target	18	10	9	3	2	2
Zm00001d003001	target	18	10	9	3	2	2
Zm00001d003003	target	11	7	5	2	3	2
Zm00001d003006	target	15	8	10	5	3	2
Zm00001d003009	target	29	17	8	7	5	2
Zm00001d003013	target	32	18	11	3	2	3
Zm00001d003015	target	32	18	11	3	2	3
Zm00001d003016	target	18	10	9	3	2	1
Zm00001d003017	target	9	3	3	2	2	3
Zm00001d003018	target	32	18	11	3	2	3
Zm00001d003019	target	31	11	9	3	2	2
Zm00001d003021	target	13	11	6	1	3	2
Zm00001d003023	target	16	9	5	1	3	2
Zm00001d003025	target	4	2	4	3	2	2
Zm00001d003031	target	24	14	1	6	1	1
Zm00001d003034	target	24	14	7	6	1	2
Zm00001d003035	target	20	12	6	2	3	2
Zm00001d003037	target	24	14	7	6	1	2
Zm00001d003038	target	24	14	7	6	1	1
Zm00001d003039	target	24	14	9	3	2	1
Zm00001d003040	target	24	14	7	6	1	1
Zm00001d003041	target	3	5	10	1	3	2
Zm00001d003047	target	9	3	3	2	3	2
Zm00001d003048	target	25	17	8	7	3	2
Zm00001d003049	target	25	17	8	7	5	2
Zm00001d003051	target	24	14	7	6	1	1
Zm00001d003052	target	24	14	9	3	2	3
Zm00001d003058	target	24	14	9	3	2	3
Zm00001d003059	target	24	14	9	3	2	3
Zm00001d003062	target	20	12	6	1	3	2
Zm00001d003064	target	20	12	6	1	3	2
Zm00001d003066	target	2	1	1	1	3	2
Zm00001d003068	target	4	2	4	1	3	2
Zm00001d003069	target	24	14	9	3	2	3
Zm00001d003070	target	24	14	9	3	2	2
Zm00001d003071	target	24	14	7	6	1	2
Zm00001d003072	target	24	14	7	6	1	2
Zm00001d003076	target	19	11	6	6	4	4
Zm00001d003080	target	32	18	11	3	2	3
Zm00001d003084	target	7	4	7	4	1	4
Zm00001d003087	target	15	8	10	3	4	4
Zm00001d003088	target	24	14	7	6	1	2
Zm00001d003089	target	24	14	9	6	1	1
Zm00001d003091	target	12	5	5	2	3	2
Zm00001d003092	target	12	5	5	1	3	2
Zm00001d003099	target	7	4	7	4	1	4
Zm00001d003100	target	16	9	9	6	1	3
Zm00001d003101	target	16	9	9	6	1	3
Zm00001d003102	target	24	14	7	6	1	3
Zm00001d003103	target	16	9	9	6	1	3
Zm00001d003104	target	32	18	11	6	1	3
Zm00001d003106	target	15	8	10	5	4	4
Zm00001d003107	target	20	12	6	2	3	2
Zm00001d003108	target	6	6	11	2	2	3
Zm00001d003110	target	4	2	4	1	3	2
Zm00001d003112	target	6	6	2	2	3	2
Zm00001d003114	target	9	3	3	5	2	3
Zm00001d003116	target	2	1	6	1	3	2
Zm00001d003117	target	2	1	6	1	3	2
Zm00001d003118	target	2	1	6	1	3	2
Zm00001d003125	target	18	10	9	3	2	2
Zm00001d003127	target	7	4	7	4	1	4
Zm00001d003129	target	24	14	1	6	1	1
Zm00001d003134	target	29	17	8	7	5	2
Zm00001d003135	target	29	17	8	7	5	2
Zm00001d003136	target	29	17	8	7	5	2
Zm00001d003139	target	7	4	7	4	1	4
Zm00001d003140	target	7	4	7	4	1	4
Zm00001d003142	target	22	15	1	6	1	1
Zm00001d003144	target	11	7	5	2	3	2
Zm00001d003147	target	24	14	9	3	2	3
Zm00001d003148	target	24	14	7	6	1	2
Zm00001d003156	target	8	5	5	1	3	2
Zm00001d003157	target	21	13	2	1	3	2
Zm00001d003158	target	8	5	5	1	3	2
Zm00001d003159	target	29	17	8	7	5	4
Zm00001d003160	target	32	18	11	3	2	3
Zm00001d003162	target	15	8	10	5	3	2
Zm00001d003172	target	9	3	3	2	2	3
Zm00001d003175	target	18	10	9	3	2	2
Zm00001d003176	target	4	2	4	3	2	2
Zm00001d003179	target	24	14	1	6	1	1
Zm00001d003180	target	24	14	9	3	2	3
Zm00001d003181	target	32	18	11	3	2	3
Zm00001d003182	target	32	18	11	3	2	3
Zm00001d003186	target	18	10	9	3	2	3
Zm00001d003187	target	32	18	11	3	2	3
Zm00001d003188	target	25	18	8	3	2	3
Zm00001d003190	target	19	11	6	1	3	2
Zm00001d003191	target	24	14	7	6	1	1
Zm00001d003193	target	24	14	9	3	2	3
Zm00001d003195	target	9	3	3	2	3	2
Zm00001d003196	target	24	14	7	6	3	2
Zm00001d003197	target	8	5	5	1	3	2
Zm00001d003198	target	6	6	2	2	4	4
Zm00001d003199	target	24	14	9	3	2	2
Zm00001d003200	target	24	14	9	3	2	3
Zm00001d003202	target	8	5	5	1	3	2
Zm00001d003209	target	31	11	6	6	1	1
Zm00001d003211	target	3	5	5	1	3	2
Zm00001d003212	target	29	17	10	5	5	2
Zm00001d003213	target	18	18	9	3	2	3
Zm00001d003214	target	4	2	4	1	3	2
Zm00001d003220	target	9	3	3	2	3	2
Zm00001d003223	target	24	14	9	6	1	2
Zm00001d003224	target	24	14	7	6	1	1
Zm00001d003226	target	24	14	7	6	1	1
Zm00001d003227	target	24	14	7	6	1	1
Zm00001d003228	target	32	18	11	3	2	3
Zm00001d003229	target	22	15	1	6	1	1
Zm00001d003239	target	24	14	7	6	1	1
Zm00001d003240	target	24	14	7	6	1	1
Zm00001d003245	target	6	2	4	2	4	2
Zm00001d003247	target	9	3	3	2	3	3
Zm00001d003248	target	7	4	7	1	3	2
Zm00001d003249	target	6	6	2	2	4	4
Zm00001d003250	target	28	16	12	4	4	4
Zm00001d003251	target	24	14	7	6	1	1
Zm00001d003252	target	24	14	1	6	1	1
Zm00001d003254	target	21	13	10	5	3	2
Zm00001d003256	target	18	10	9	3	2	2
Zm00001d003261	target	24	14	7	6	1	1
Zm00001d003262	target	4	10	10	5	4	2
Zm00001d003264	target	24	14	1	3	2	3
Zm00001d003265	target	29	17	8	7	5	4
Zm00001d003266	target	21	13	2	5	4	4
Zm00001d003268	target	25	17	8	3	2	3
Zm00001d003269	target	1	11	6	1	3	2
Zm00001d003271	target	28	16	12	4	4	2
Zm00001d003272	target	24	14	11	3	2	3
Zm00001d003273	target	24	14	9	3	2	3
Zm00001d003274	target	24	14	9	3	2	3
Zm00001d003275	target	24	18	9	3	2	3
Zm00001d003276	target	11	7	5	3	2	3
Zm00001d003277	target	15	8	10	5	4	4
Zm00001d003281	target	1	11	6	3	2	3
Zm00001d003283	target	3	5	5	1	3	2
Zm00001d003284	target	24	14	9	3	2	2
Zm00001d003287	target	32	18	11	3	2	3
Zm00001d003288	target	32	18	11	3	2	3
Zm00001d003291	target	5	11	6	6	1	2
Zm00001d003292	target	9	3	3	2	2	3
Zm00001d003294	target	32	18	11	2	2	3
Zm00001d003295	target	32	18	11	2	2	3
Zm00001d003296	target	32	18	11	3	2	3
Zm00001d003297	target	32	18	11	3	2	3
Zm00001d003301	target	24	14	9	3	2	3
Zm00001d003302	target	24	14	9	3	2	3
Zm00001d003306	target	15	8	10	5	4	2
Zm00001d003309	target	24	14	1	6	1	1
Zm00001d003310	target	28	16	12	4	4	4
Zm00001d003311	target	28	16	12	4	4	4
Zm00001d003312	target	9	3	3	2	2	3
Zm00001d003314	target	22	15	1	6	1	1
Zm00001d003315	target	9	18	3	2	4	3
Zm00001d003316	target	24	14	9	3	2	3
Zm00001d003317	target	29	17	8	7	5	4
Zm00001d003319	target	26	13	5	1	3	2
Zm00001d003320	target	32	18	11	3	2	3
Zm00001d003321	target	32	18	11	3	2	3
Zm00001d003328	target	21	13	2	5	3	2
Zm00001d003333	target	12	5	5	5	1	2
Zm00001d003334	target	24	14	1	6	1	1
Zm00001d003342	target	22	15	1	6	1	1
Zm00001d003344	target	24	14	1	6	1	1
Zm00001d003345	target	24	14	1	6	1	1
Zm00001d003346	target	24	14	1	6	1	1
Zm00001d003347	target	28	16	12	4	4	4
Zm00001d003349	target	24	14	1	6	1	1
Zm00001d003353	target	13	11	6	1	3	2
Zm00001d003354	target	9	3	3	2	2	3
Zm00001d003355	target	7	4	7	3	2	4
Zm00001d003356	target	7	2	4	1	3	2
Zm00001d003357	target	7	4	7	4	1	4
Zm00001d003358	target	29	17	8	7	5	2
Zm00001d003363	target	22	15	10	3	2	1
Zm00001d003364	target	29	17	8	3	2	2
Zm00001d003365	target	29	17	8	7	5	4
Zm00001d003369	target	24	14	1	6	1	1
Zm00001d003370	target	24	14	1	6	1	1
Zm00001d003374	target	22	15	1	6	1	1
Zm00001d003376	target	20	2	4	2	3	2
Zm00001d003377	target	16	9	9	6	1	1
Zm00001d003380	target	32	18	11	5	2	3
Zm00001d003381	target	32	18	11	3	2	3
Zm00001d003386	target	24	14	7	6	1	1
Zm00001d003393	target	15	8	10	3	2	2
Zm00001d003394	target	24	14	7	6	1	2
Zm00001d003395	target	9	3	3	2	2	4
Zm00001d003398	target	15	8	10	5	3	2
Zm00001d003399	target	32	18	11	3	2	3
Zm00001d003400	target	21	13	10	5	3	2
Zm00001d003401	target	7	4	7	4	1	2
Zm00001d003403	target	24	14	9	3	2	3
Zm00001d003404	target	32	18	11	3	2	3
Zm00001d003405	target	32	18	11	3	2	3
Zm00001d003406	target	32	18	11	3	2	3
Zm00001d003411	target	24	14	7	6	1	2
Zm00001d003412	target	32	18	11	3	2	3
Zm00001d003414	target	16	9	5	1	3	2
Zm00001d003415	target	7	4	7	4	1	4
Zm00001d003420	target	29	17	8	7	5	2
Zm00001d003426	target	15	8	10	5	4	4
Zm00001d003427	target	15	8	10	5	4	4
Zm00001d003429	target	28	16	10	5	4	4
Zm00001d003430	target	24	14	1	6	1	3
Zm00001d003431	target	24	14	9	3	2	3
Zm00001d003432	target	2	1	6	1	3	2
Zm00001d003434	target	11	7	5	2	3	2
Zm00001d003439	target	15	8	6	5	3	2
Zm00001d003445	target	22	15	1	6	1	1
Zm00001d003446	target	22	18	9	3	2	1
Zm00001d003447	target	18	18	9	3	2	2
Zm00001d003451	target	29	17	8	7	5	4
Zm00001d003457	target	9	3	3	2	2	3
Zm00001d003459	target	15	8	10	5	4	4
Zm00001d003460	target	24	14	1	6	1	1
Zm00001d003462	target	24	14	7	6	1	4
Zm00001d003463	target	28	2	12	4	4	2
Zm00001d003468	target	19	11	6	6	1	2
Zm00001d003469	target	24	14	7	6	1	1
Zm00001d003470	target	23	11	6	3	2	2
Zm00001d003471	target	17	1	6	3	2	2
Zm00001d003472	target	24	14	1	6	1	1
Zm00001d003473	target	24	14	1	6	1	1
Zm00001d003476	target	24	14	9	6	1	2
Zm00001d003477	target	4	2	4	5	4	2
Zm00001d003482	target	8	5	5	1	3	2
Zm00001d003485	target	20	12	6	2	3	2
Zm00001d003491	target	22	15	9	6	1	1
Zm00001d003492	target	9	18	11	3	2	3
Zm00001d003494	target	17	5	5	1	3	4
Zm00001d003495	target	17	5	3	1	3	2
Zm00001d003496	target	17	5	9	1	3	2
Zm00001d003497	target	17	5	3	1	3	2
Zm00001d003499	target	32	18	11	3	2	3
Zm00001d003500	target	24	14	7	6	1	3
Zm00001d003504	target	15	8	10	5	3	2
Zm00001d003505	target	21	13	10	1	3	2
Zm00001d003508	target	12	11	9	1	3	2
Zm00001d003509	target	7	4	9	4	2	2
Zm00001d003511	target	32	14	9	6	1	3
Zm00001d003512	target	15	10	10	5	3	2
Zm00001d003513	target	15	8	10	5	4	4
Zm00001d003515	target	32	18	11	3	2	3
Zm00001d003516	target	3	5	5	5	3	2
Zm00001d003517	target	3	5	5	1	3	2
Zm00001d003518	target	24	14	7	6	1	1
Zm00001d003524	target	3	5	5	1	3	2
Zm00001d003530	target	32	18	11	3	2	3
Zm00001d003533	target	19	18	11	3	2	2
Zm00001d003534	target	12	5	5	2	2	3
Zm00001d003538	target	21	13	2	5	3	2
Zm00001d003539	target	30	5	5	1	3	2
Zm00001d003540	target	8	5	5	5	4	4
Zm00001d003544	target	30	5	5	6	1	1
Zm00001d003545	target	18	10	9	7	2	2
Zm00001d003546	target	29	17	8	7	5	4
Zm00001d003549	target	32	18	11	3	2	3
Zm00001d003559	target	15	8	10	5	4	4
Zm00001d003569	target	24	14	7	6	1	1
Zm00001d003572	target	15	8	10	5	4	4
Zm00001d003575	target	32	18	11	3	2	3
Zm00001d003584	target	29	17	8	7	3	2
Zm00001d003589	target	6	6	2	2	4	4
Zm00001d003594	target	24	14	7	6	1	1
Zm00001d003598	target	24	14	1	6	1	1
Zm00001d003600	target	21	13	10	5	3	2
Zm00001d003601	target	32	18	11	3	2	3
Zm00001d003602	target	22	15	1	6	1	1
Zm00001d003603	target	18	10	9	3	2	3
Zm00001d003612	target	24	14	7	6	1	1
Zm00001d003614	target	32	18	11	3	2	3
Zm00001d003615	target	3	5	10	5	3	2
Zm00001d003616	target	2	1	6	1	3	2
Zm00001d003617	target	15	8	10	5	4	4
Zm00001d003618	target	15	8	10	5	4	4
Zm00001d003621	target	24	14	7	6	1	1
Zm00001d003622	target	24	14	1	6	1	1
Zm00001d003624	target	24	14	1	6	2	1
Zm00001d003630	target	16	9	5	6	1	2
Zm00001d003631	target	6	6	2	2	2	3
Zm00001d003632	target	19	11	6	1	3	2
Zm00001d003640	target	9	3	3	2	3	2
Zm00001d003643	target	19	11	6	5	4	4
Zm00001d003645	target	32	18	11	3	2	3
Zm00001d003648	target	9	3	3	2	2	3
Zm00001d003649	target	9	3	3	2	2	3
Zm00001d003650	target	18	10	9	3	2	2
Zm00001d003651	target	18	10	9	3	2	2
Zm00001d003652	target	16	9	9	6	1	2
Zm00001d003653	target	16	9	9	6	1	4
Zm00001d003654	target	24	14	1	6	1	1
Zm00001d003655	target	29	17	8	7	5	4
Zm00001d003657	target	13	11	6	1	3	2
Zm00001d003658	target	24	14	1	6	1	1
Zm00001d003659	target	24	14	1	6	1	1
Zm00001d003663	target	30	5	5	1	3	2
Zm00001d003664	target	24	14	7	6	1	3
Zm00001d003667	target	20	12	6	2	3	2
Zm00001d003668	target	32	18	11	3	2	3
Zm00001d003669	target	32	18	11	3	2	3
Zm00001d003670	target	18	12	9	2	2	2
Zm00001d003671	target	6	6	2	2	4	4
Zm00001d003672	target	18	10	9	3	2	2
Zm00001d003673	target	32	18	11	3	2	3
Zm00001d003675	target	22	15	1	6	1	1
Zm00001d003676	target	32	18	11	3	2	3
Zm00001d003677	target	21	13	10	5	3	2
Zm00001d003678	target	22	15	1	6	1	1
Zm00001d003683	target	21	13	10	5	3	2
Zm00001d003712	target	32	18	11	3	2	3
Zm00001d003715	target	15	8	10	5	4	4
Zm00001d003716	target	32	18	11	3	2	3
Zm00001d003718	target	9	3	3	2	2	3
Zm00001d003719	target	15	8	10	5	4	4
Zm00001d003729	target	4	2	4	1	3	2
Zm00001d003736	target	24	14	7	6	1	1
Zm00001d003741	target	2	1	5	5	3	2
Zm00001d003742	target	21	13	9	3	2	2
Zm00001d003743	target	29	17	10	7	5	3
Zm00001d003745	target	9	3	3	2	3	3
Zm00001d003749	target	7	4	7	4	1	4
Zm00001d003750	target	19	11	6	2	3	2
Zm00001d003751	target	32	18	11	3	2	3
Zm00001d003754	target	22	15	1	6	1	1
Zm00001d003756	target	22	15	10	5	1	1
Zm00001d003757	target	22	15	1	6	1	1
Zm00001d003761	target	32	18	11	3	2	3
Zm00001d003762	target	32	18	11	3	2	3
Zm00001d003767	target	15	8	10	5	4	4
Zm00001d003769	target	32	18	11	3	2	3
Zm00001d003773	target	1	11	6	1	3	2
Zm00001d003779	target	32	18	11	3	2	3
Zm00001d003780	target	32	18	11	3	2	3
Zm00001d003784	target	32	18	11	3	2	3
Zm00001d003800	target	28	16	12	4	4	4
Zm00001d003801	target	5	11	6	1	3	2
Zm00001d003804	target	13	11	6	1	3	2
Zm00001d003807	target	24	14	7	6	1	1
Zm00001d003817	target	15	8	10	5	4	4
Zm00001d003822	target	24	14	9	3	2	3
Zm00001d003823	target	29	17	8	7	5	3
Zm00001d003829	target	18	18	6	3	2	3
Zm00001d003830	target	6	6	2	2	3	4
Zm00001d003833	target	21	13	2	5	3	2
Zm00001d003836	target	21	13	2	5	3	2
Zm00001d003840	target	32	18	11	3	2	3
Zm00001d003846	target	24	14	1	6	1	1
Zm00001d003848	target	24	14	1	6	1	2
Zm00001d003849	target	12	5	5	7	4	4
Zm00001d003850	target	32	18	11	3	2	3
Zm00001d003851	target	15	8	9	6	4	4
Zm00001d003852	target	5	11	6	1	3	2
Zm00001d003855	target	24	14	7	6	1	1
Zm00001d003857	target	8	5	5	1	3	2
Zm00001d003859	target	24	14	7	6	1	1
Zm00001d003861	target	23	11	7	1	3	2
Zm00001d003864	target	22	15	1	6	1	1
Zm00001d003866	target	11	7	5	1	3	2
Zm00001d003867	target	4	2	4	1	3	2
Zm00001d003871	target	32	18	11	3	2	3
Zm00001d003884	target	3	5	5	1	3	2
Zm00001d003888	target	20	12	6	2	3	2
Zm00001d003889	target	16	9	9	6	1	2
Zm00001d003890	target	3	5	5	6	1	3
Zm00001d003895	target	24	14	1	6	1	1
Zm00001d003896	target	32	18	11	3	2	3
Zm00001d003897	target	6	6	2	2	4	4
Zm00001d003904	target	24	14	7	6	1	1
Zm00001d003905	target	21	13	10	5	3	2
Zm00001d003911	target	4	2	4	1	3	2
Zm00001d003914	target	29	17	8	7	5	4
Zm00001d003923	target	6	6	2	2	4	4
Zm00001d003924	target	24	18	9	3	2	3
Zm00001d003925	target	32	15	1	6	1	3
Zm00001d003929	target	24	14	7	6	1	1
Zm00001d003930	target	32	18	11	3	2	3
Zm00001d003931	target	7	4	7	4	1	4
Zm00001d003935	target	21	13	2	5	3	2
Zm00001d003938	target	32	18	11	3	2	3
Zm00001d003939	target	22	15	1	6	1	1
Zm00001d003941	target	4	2	4	1	3	2
Zm00001d003943	target	24	14	7	6	1	1
Zm00001d003945	target	24	14	1	6	1	1
Zm00001d003947	target	15	8	10	5	4	4
Zm00001d003948	target	7	4	7	4	1	4
Zm00001d003950	target	22	15	1	6	1	1
Zm00001d003954	target	16	9	9	6	1	2
Zm00001d003958	target	4	2	4	1	3	2
Zm00001d003961	target	28	16	12	4	4	4
Zm00001d003962	target	6	6	2	2	4	4
Zm00001d003964	target	24	14	7	6	1	1
Zm00001d003965	target	24	14	7	6	1	1
Zm00001d003966	target	24	14	7	6	1	1
Zm00001d003975	target	24	14	1	6	1	1
Zm00001d003980	target	32	18	11	3	2	3
Zm00001d003981	target	9	18	11	2	2	3
Zm00001d003982	target	19	11	6	2	1	3
Zm00001d003983	target	24	14	1	6	1	1
Zm00001d003984	target	24	14	7	6	1	1
Zm00001d003986	target	28	16	12	4	4	4
Zm00001d003992	target	7	4	7	4	1	4
Zm00001d003993	target	22	15	1	6	2	1
Zm00001d003994	target	24	14	1	6	1	1
Zm00001d003996	target	24	14	1	6	1	1
Zm00001d003999	target	24	14	1	6	1	1
Zm00001d004006	target	8	2	4	1	3	2
Zm00001d004007	target	32	18	11	3	2	3
Zm00001d004015	target	15	8	10	5	4	4
Zm00001d004016	target	15	8	10	5	4	4
Zm00001d004019	target	24	14	9	3	2	3
Zm00001d004020	target	21	13	2	5	1	1
Zm00001d004021	target	24	14	1	6	1	1
Zm00001d004022	target	22	15	1	6	1	1
Zm00001d004049	target	7	4	7	4	1	4
Zm00001d004055	target	24	14	7	6	1	1
Zm00001d004070	target	9	3	3	2	2	3
Zm00001d004072	target	1	11	6	1	3	2
Zm00001d004073	target	1	11	6	1	3	2
Zm00001d004075	target	30	5	5	1	3	2
Zm00001d004078	target	3	5	5	1	3	2
Zm00001d004083	target	24	14	7	6	1	1
Zm00001d004086	target	5	11	6	1	3	2
Zm00001d004087	target	5	11	6	1	3	2
Zm00001d004094	target	32	18	11	3	2	3
Zm00001d004102	target	15	8	10	5	4	4
Zm00001d004116	target	24	14	7	6	1	1
Zm00001d004125	target	6	6	2	2	4	4
Zm00001d004126	target	7	4	7	4	1	4
Zm00001d004129	target	24	14	9	3	2	3
Zm00001d004133	target	11	7	5	2	3	2
Zm00001d004136	target	15	8	10	5	4	4
Zm00001d004137	target	5	11	6	7	5	2
Zm00001d004138	target	5	11	6	7	5	2
Zm00001d004139	target	4	2	4	1	3	2
Zm00001d004140	target	27	13	2	1	3	2
Zm00001d004152	target	9	3	3	2	2	3
Zm00001d004159	target	11	7	5	5	3	2
Zm00001d004164	target	22	15	1	6	1	1
Zm00001d004167	target	5	11	6	1	3	2
Zm00001d004194	target	11	7	5	1	3	2
Zm00001d004197	target	32	18	11	3	2	3
Zm00001d004198	target	24	14	9	3	2	3
Zm00001d004203	target	4	2	4	1	3	2
Zm00001d004248	target	25	17	8	7	5	2
Zm00001d004250	target	29	17	8	7	5	2
Zm00001d004270	target	29	17	8	7	5	4
Zm00001d004279	target	21	13	9	1	3	2
Zm00001d004287	target	7	4	7	4	1	4
Zm00001d004301	target	24	14	7	6	1	1
Zm00001d004322	target	7	4	7	4	1	4
Zm00001d004335	target	1	11	6	1	3	2
Zm00001d004340	target	9	3	3	2	2	2
Zm00001d004342	target	16	9	9	6	1	2
Zm00001d004343	target	22	15	1	6	1	1
Zm00001d004354	target	15	8	10	5	4	4
Zm00001d004357	target	32	18	11	3	2	3
Zm00001d004361	target	28	16	12	1	3	4
Zm00001d004363	target	29	17	8	7	5	2
Zm00001d004366	target	10	10	9	1	3	2
Zm00001d004372	target	3	5	5	3	2	2
Zm00001d004375	target	12	5	5	4	1	2
Zm00001d004376	target	12	5	5	4	1	4
Zm00001d004384	target	24	14	7	6	1	1
Zm00001d004386	target	24	14	7	6	1	1
Zm00001d004389	target	24	14	1	6	1	1
Zm00001d004396	target	24	14	7	6	1	1
Zm00001d004400	target	7	4	7	4	1	4
Zm00001d004410	target	4	2	4	5	4	2
Zm00001d004412	target	20	12	6	1	3	2
Zm00001d004413	target	20	12	6	1	3	2
Zm00001d004414	target	22	15	1	6	1	1
Zm00001d004424	target	24	14	9	3	2	3
Zm00001d004435	target	24	14	7	6	1	1
Zm00001d004436	target	24	14	7	6	1	1
Zm00001d004437	target	24	14	7	6	1	1
Zm00001d004439	target	22	15	1	6	1	1
Zm00001d004442	target	32	18	11	3	2	3
Zm00001d004443	target	21	17	8	7	5	2
Zm00001d004446	target	32	18	11	3	2	3
Zm00001d004448	target	32	18	11	3	2	3
Zm00001d004451	target	29	17	8	7	5	2
Zm00001d004452	target	28	16	12	4	4	4
Zm00001d004460	target	24	14	7	6	1	1
Zm00001d004468	target	24	14	7	6	1	1
Zm00001d004472	target	15	8	10	5	3	2
Zm00001d004473	target	15	8	12	4	4	4
Zm00001d004478	target	15	2	10	5	4	2
Zm00001d004480	target	24	14	7	6	1	1
Zm00001d004482	target	24	14	7	6	1	1
Zm00001d004497	target	22	15	1	6	1	1
Zm00001d004513	target	24	14	7	6	1	1
Zm00001d004514	target	24	14	7	6	1	1
Zm00001d004523	target	29	17	8	7	5	4
Zm00001d004524	target	3	5	5	1	3	2
Zm00001d004525	target	7	4	7	4	1	2
Zm00001d004541	target	9	3	3	2	2	3
Zm00001d004543	target	21	13	9	1	2	2
Zm00001d004545	target	2	1	9	1	3	2
Zm00001d004546	target	24	14	1	6	1	1
Zm00001d004552	target	24	14	7	6	1	1
Zm00001d004553	target	16	9	9	6	1	2
Zm00001d004554	target	16	9	9	6	1	2
Zm00001d004556	target	20	12	6	2	3	2
Zm00001d004559	target	29	17	8	7	5	4
Zm00001d004564	target	7	4	7	4	1	4
Zm00001d004591	target	4	2	4	1	3	2
Zm00001d004624	target	20	12	6	2	3	2
Zm00001d004635	target	32	18	11	3	2	3
Zm00001d004651	target	15	8	10	5	4	4
Zm00001d004664	target	20	12	6	4	3	2
Zm00001d004667	target	9	3	3	2	2	3
Zm00001d004669	target	15	7	5	5	4	4
Zm00001d004671	target	32	18	11	3	2	3
Zm00001d004672	target	15	8	10	5	4	4
Zm00001d004681	target	22	15	1	6	1	1
Zm00001d004697	target	29	17	8	7	5	4
Zm00001d004698	target	7	2	4	1	3	2
Zm00001d004705	target	18	10	9	3	2	3
Zm00001d004706	target	24	14	7	6	1	1
Zm00001d004707	target	9	3	3	2	2	3
Zm00001d004717	target	7	4	7	4	1	4
Zm00001d004731	target	24	14	7	6	1	2
Zm00001d004733	target	20	12	6	1	3	2
Zm00001d004737	target	17	5	11	5	4	4
Zm00001d004738	target	20	12	6	1	3	2
Zm00001d004740	target	24	14	1	6	1	1
Zm00001d004743	target	32	18	11	3	2	3
Zm00001d004744	target	18	10	9	3	2	2
Zm00001d004751	target	24	14	7	6	1	1
Zm00001d004758	target	24	14	7	6	1	1
Zm00001d004759	target	7	4	7	4	1	4
Zm00001d004760	target	7	4	7	4	1	4
Zm00001d004763	target	32	18	11	3	2	3
Zm00001d004768	target	16	9	5	1	3	2
Zm00001d004794	target	24	14	7	6	1	1
Zm00001d004796	target	29	17	8	7	5	4
Zm00001d004804	target	4	2	4	6	3	2
Zm00001d004810	target	24	14	7	6	1	2
Zm00001d004812	target	22	15	1	6	1	1
Zm00001d004817	target	32	18	11	3	2	3
Zm00001d004821	target	7	4	7	4	1	4
Zm00001d004823	target	24	14	1	6	1	1
Zm00001d004837	target	6	2	2	2	3	2
Zm00001d004843	target	15	8	10	5	4	2
Zm00001d004847	target	9	3	3	2	5	2
Zm00001d004848	target	7	4	9	4	1	4
Zm00001d004855	target	15	8	10	5	4	4
Zm00001d004856	target	3	5	5	2	2	3
Zm00001d004857	target	21	13	2	2	4	2
Zm00001d004874	target	32	18	11	3	2	3
Zm00001d004875	target	11	7	5	2	3	2
Zm00001d004876	target	15	8	10	5	4	4
Zm00001d004881	target	8	8	10	5	3	2
Zm00001d004886	target	4	2	4	1	3	2
Zm00001d004887	target	24	14	7	6	1	1
Zm00001d004888	target	24	14	7	6	1	1
Zm00001d004894	target	15	8	10	5	4	4
Zm00001d004895	target	29	10	8	1	3	2
Zm00001d004896	target	24	14	3	2	2	2
Zm00001d004897	target	32	18	11	3	2	3
Zm00001d004903	target	24	14	7	6	1	2
Zm00001d004905	target	7	4	7	4	1	4
Zm00001d004907	target	6	6	2	2	4	4
Zm00001d004908	target	6	6	2	2	4	4
Zm00001d004909	target	9	3	3	2	4	3
Zm00001d004910	target	15	8	10	5	4	2
Zm00001d004913	target	7	4	7	4	1	4
Zm00001d004916	target	6	6	2	2	4	2
Zm00001d004917	target	7	4	7	4	1	4
Zm00001d004918	target	7	4	7	4	1	4
Zm00001d004919	target	7	4	7	4	1	4
Zm00001d004921	target	3	5	5	1	3	2
Zm00001d004924	target	24	14	1	6	1	1
Zm00001d004925	target	20	12	6	2	3	2
Zm00001d004929	target	32	18	11	3	2	3
Zm00001d004931	target	22	15	1	6	1	3
Zm00001d004933	target	5	11	6	1	3	2
Zm00001d004936	target	29	17	8	7	5	4
Zm00001d004955	target	7	4	7	4	1	4
Zm00001d004956	target	4	2	4	1	3	2
Zm00001d004957	target	7	4	7	4	1	4
Zm00001d004972	target	21	13	2	1	3	2
Zm00001d004976	target	24	14	7	6	1	1
Zm00001d004977	target	15	8	10	5	4	4
Zm00001d004978	target	21	13	2	5	4	4
Zm00001d004979	target	9	3	3	2	3	2
Zm00001d004983	target	14	7	5	1	3	2
Zm00001d005001	target	29	17	8	7	5	4
Zm00001d005002	target	22	15	1	6	1	1
Zm00001d005004	target	12	5	5	1	3	2
Zm00001d005005	target	32	18	11	3	2	3
Zm00001d005006	target	24	14	7	6	1	2
Zm00001d005007	target	1	11	6	1	3	2
Zm00001d005008	target	21	13	2	5	3	2
Zm00001d005009	target	2	1	6	1	3	2
Zm00001d005015	target	9	3	3	2	2	3
Zm00001d005016	target	32	18	11	3	2	3
Zm00001d005018	target	3	5	5	3	2	2
Zm00001d005026	target	24	14	9	3	2	3
Zm00001d005027	target	24	14	9	3	2	3
Zm00001d005028	target	24	14	1	6	1	1
Zm00001d005029	target	32	18	11	3	2	3
Zm00001d005030	target	28	16	12	4	4	4
Zm00001d005032	target	15	8	10	5	4	4
Zm00001d005035	target	24	14	7	6	1	1
Zm00001d005037	target	9	3	3	2	2	2
Zm00001d005038	target	25	17	8	7	5	2
Zm00001d005039	target	29	17	8	1	3	2
Zm00001d005040	target	29	17	8	7	5	2
Zm00001d005047	target	22	15	1	6	1	1
Zm00001d005050	target	2	1	6	1	3	2
Zm00001d005051	target	15	8	10	5	4	4
Zm00001d005052	target	4	2	4	1	3	2
Zm00001d005055	target	15	8	10	5	4	4
Zm00001d005056	target	20	12	6	2	3	2
Zm00001d005062	target	21	13	10	5	3	2
Zm00001d005063	target	21	13	9	1	3	2
Zm00001d005071	target	24	14	9	3	2	3
Zm00001d005072	target	24	14	9	3	3	3
Zm00001d005075	target	24	14	7	6	1	1
Zm00001d005080	target	9	3	3	2	2	3
Zm00001d005081	target	15	8	10	5	4	2
Zm00001d005082	target	9	3	3	2	2	3
Zm00001d005083	target	7	4	7	4	1	4
Zm00001d005092	target	24	14	7	6	1	1
Zm00001d005094	target	21	13	10	5	3	2
Zm00001d005097	target	24	14	7	6	1	1
Zm00001d005100	target	30	5	5	1	3	2
Zm00001d005106	target	11	7	5	1	3	2
Zm00001d005108	target	7	4	7	4	1	4
Zm00001d005109	target	4	2	4	1	3	2
Zm00001d005118	target	6	6	2	2	4	4
Zm00001d005137	target	9	3	3	2	3	2
Zm00001d005143	target	24	14	1	6	1	1
Zm00001d005146	target	15	8	10	5	4	4
Zm00001d005154	target	21	13	2	5	3	2
Zm00001d005157	target	9	3	3	2	2	3
Zm00001d005158	target	1	11	6	1	3	2
Zm00001d005160	target	6	6	2	2	4	4
Zm00001d005161	target	6	6	2	2	4	4
Zm00001d005164	target	6	6	2	2	4	4
Zm00001d005169	target	24	14	7	6	1	1
Zm00001d005173	target	27	13	2	1	3	2
Zm00001d005177	target	9	3	3	2	2	3
Zm00001d005190	target	32	2	4	1	2	2
Zm00001d005193	target	9	3	3	2	2	3
Zm00001d005194	target	8	5	5	1	3	2
Zm00001d005195	target	4	2	4	1	3	2
Zm00001d005203	target	32	18	11	3	2	3
Zm00001d005230	target	7	4	7	4	1	4
Zm00001d005241	target	2	1	6	1	3	2
Zm00001d005244	target	6	6	2	2	4	4
Zm00001d005251	target	29	17	8	7	5	4
Zm00001d005252	target	32	18	11	3	2	3
Zm00001d005257	target	15	8	3	2	4	4
Zm00001d005269	target	6	6	2	2	4	4
Zm00001d005271	target	24	14	1	6	1	1
Zm00001d005275	target	15	8	10	5	4	4
Zm00001d005283	target	24	14	7	6	1	1
Zm00001d005284	target	24	14	7	6	1	1
Zm00001d005293	target	32	18	11	3	2	3
Zm00001d005297	target	6	6	2	2	4	4
Zm00001d005298	target	1	11	6	1	3	2
Zm00001d005300	target	29	17	8	1	3	2
Zm00001d005306	target	24	14	7	6	1	2
Zm00001d005309	target	21	13	2	5	3	2
Zm00001d005313	target	9	3	3	2	2	3
Zm00001d005315	target	2	1	6	1	3	2
Zm00001d005317	target	15	8	10	5	4	4
Zm00001d005322	target	24	14	7	6	1	1
Zm00001d005324	target	5	11	4	1	3	2
Zm00001d005325	target	24	14	7	6	1	1
Zm00001d005329	target	9	3	3	2	2	3
Zm00001d005334	target	30	5	5	5	3	2
Zm00001d005343	target	22	15	1	6	1	1
Zm00001d005347	target	15	8	10	5	4	4
Zm00001d005348	target	9	3	3	2	2	3
Zm00001d005349	target	29	17	8	7	5	4
Zm00001d005351	target	4	2	4	1	3	2
Zm00001d005355	target	31	11	6	2	2	3
Zm00001d005359	target	15	8	10	5	4	4
Zm00001d005361	target	24	14	1	6	1	1
Zm00001d005369	target	8	5	5	1	3	2
Zm00001d005374	target	16	9	5	2	3	2
Zm00001d005375	target	16	9	5	1	3	2
Zm00001d005391	target	11	7	5	1	3	2
Zm00001d005392	target	4	2	4	1	3	2
Zm00001d005393	target	4	2	4	1	3	2
Zm00001d005402	target	24	14	7	6	1	1
Zm00001d005420	target	32	18	11	3	2	3
Zm00001d005421	target	15	8	11	3	2	3
Zm00001d005431	target	6	6	2	2	4	4
Zm00001d005433	target	29	17	8	7	5	4
Zm00001d005437	target	24	14	7	6	1	2
Zm00001d005442	target	1	11	6	1	3	2
Zm00001d005445	target	29	17	8	7	5	4
Zm00001d005446	target	15	8	10	5	4	4
Zm00001d005450	target	6	6	2	2	4	4
Zm00001d005455	target	24	14	9	3	2	2
Zm00001d005456	target	29	17	8	7	5	4
Zm00001d005457	target	15	8	10	5	4	4
Zm00001d005459	target	29	17	8	7	5	4
Zm00001d005460	target	6	6	2	2	4	4
Zm00001d005462	target	24	14	7	6	1	1
Zm00001d005465	target	32	18	11	3	2	3
Zm00001d005466	target	4	2	4	2	3	2
Zm00001d005470	target	1	11	6	1	3	2
Zm00001d005472	target	24	14	9	3	2	3
Zm00001d005473	target	24	14	1	6	1	1
Zm00001d005482	target	24	14	7	6	1	1
Zm00001d005484	target	24	14	7	6	1	1
Zm00001d005495	target	24	14	1	6	1	1
Zm00001d005497	target	24	14	1	6	1	1
Zm00001d005502	target	15	8	10	5	4	4
Zm00001d005503	target	24	14	1	6	1	1
Zm00001d005504	target	30	5	5	1	3	2
Zm00001d005506	target	24	14	1	6	1	1
Zm00001d005507	target	21	13	2	5	3	2
Zm00001d005516	target	24	14	1	6	1	1
Zm00001d005539	target	29	17	8	7	5	4
Zm00001d005542	target	6	6	2	2	2	3
Zm00001d005547	target	11	7	10	5	3	4
Zm00001d005554	target	13	2	4	1	3	2
Zm00001d005566	target	24	14	7	6	1	1
Zm00001d005579	target	30	5	5	2	3	3
Zm00001d005591	target	9	3	3	2	2	3
Zm00001d005594	target	6	6	2	2	4	3
Zm00001d005607	target	10	10	9	1	3	2
Zm00001d005609	target	20	6	11	2	2	3
Zm00001d005616	target	24	14	7	6	1	1
Zm00001d005621	target	9	3	3	2	2	3
Zm00001d005624	target	32	18	11	3	2	3
Zm00001d005627	target	16	9	5	1	3	2
Zm00001d005629	target	24	14	9	6	1	2
Zm00001d005630	target	24	14	7	6	1	1
Zm00001d005631	target	24	14	7	6	1	1
Zm00001d005645	target	15	8	10	5	4	4
Zm00001d005647	target	9	3	3	2	2	2
Zm00001d005648	target	16	9	9	6	1	2
Zm00001d005649	target	16	9	9	6	1	2
Zm00001d005654	target	29	2	4	7	5	2
Zm00001d005657	target	6	6	10	5	4	4
Zm00001d005658	target	21	18	11	5	2	3
Zm00001d005659	target	32	18	11	3	2	3
Zm00001d005661	target	24	14	9	3	2	3
Zm00001d005663	target	13	11	6	1	3	2
Zm00001d005664	target	13	11	6	1	3	2
Zm00001d005670	target	29	17	8	7	5	4
Zm00001d005671	target	24	14	1	6	1	1
Zm00001d005672	target	24	14	1	6	1	1
Zm00001d005674	target	9	3	3	2	2	3
Zm00001d005680	target	11	7	5	2	3	2
Zm00001d005682	target	1	11	6	1	3	2
Zm00001d005684	target	20	12	10	5	3	2
Zm00001d005685	target	32	18	11	3	2	3
Zm00001d005686	target	16	9	9	6	1	1
Zm00001d005687	target	16	9	9	6	1	1
Zm00001d005688	target	21	13	2	5	3	2
Zm00001d005690	target	24	14	7	6	1	3
Zm00001d005693	target	24	14	1	6	1	1
Zm00001d005694	target	24	14	1	6	1	1
Zm00001d005698	target	29	17	8	7	3	2
Zm00001d005699	target	32	18	11	3	2	3
Zm00001d005705	target	9	3	3	2	2	3
Zm00001d005711	target	9	3	3	2	2	3
Zm00001d005713	target	24	14	7	6	1	1
Zm00001d005714	target	24	14	7	6	1	1
Zm00001d005717	target	2	1	6	1	3	2
Zm00001d005719	target	22	15	1	1	3	2
Zm00001d005726	target	20	12	6	1	3	2
Zm00001d005727	target	21	13	2	5	3	2
Zm00001d005729	target	32	18	11	3	2	3
Zm00001d005733	target	24	14	1	6	1	1
Zm00001d005735	target	32	18	11	3	2	3
Zm00001d005736	target	32	18	11	3	2	3
Zm00001d005737	target	29	17	8	7	5	2
Zm00001d005740	target	32	18	11	3	2	3
Zm00001d005742	target	3	5	5	1	3	2
Zm00001d005743	target	24	14	1	6	1	1
Zm00001d005748	target	9	14	7	6	1	3
Zm00001d005751	target	18	10	10	3	2	3
Zm00001d005752	target	6	6	2	3	2	3
Zm00001d005757	target	24	14	1	6	1	1
Zm00001d005760	target	24	14	1	6	1	1
Zm00001d005761	target	7	4	7	4	1	4
Zm00001d005762	target	7	4	7	4	1	4
Zm00001d005764	target	18	10	9	3	2	2
Zm00001d005766	target	2	1	6	1	3	2
Zm00001d005767	target	24	14	7	6	1	1
Zm00001d005769	target	24	14	9	3	2	3
Zm00001d005775	target	18	18	9	3	2	3
Zm00001d005776	target	18	18	9	3	2	2
Zm00001d005777	target	24	14	7	6	1	1
Zm00001d005778	target	24	14	7	6	1	1
Zm00001d005781	target	18	10	9	3	2	3
Zm00001d005782	target	31	11	6	3	3	2
Zm00001d005783	target	19	11	6	1	3	2
Zm00001d005788	target	24	14	7	6	1	1
Zm00001d005789	target	3	5	5	3	2	2
Zm00001d005790	target	5	11	6	1	3	2
Zm00001d005791	target	9	3	3	2	2	4
Zm00001d005794	target	7	4	7	4	1	4
Zm00001d005798	target	32	18	11	3	2	3
Zm00001d005799	target	24	14	1	3	2	1
Zm00001d005802	target	6	6	2	2	2	3
Zm00001d005803	target	24	14	9	6	1	2
Zm00001d005804	target	20	6	11	2	2	3
Zm00001d005807	target	15	8	10	5	4	4
Zm00001d005808	target	24	14	7	6	1	3
Zm00001d005811	target	18	10	9	3	2	2
Zm00001d005813	target	21	13	10	5	3	2
Zm00001d005814	target	8	5	5	1	3	2
Zm00001d005816	target	6	6	2	2	4	3
Zm00001d005818	target	25	17	6	1	3	2
Zm00001d005819	target	2	1	9	1	3	2
Zm00001d005824	target	6	6	2	2	4	4
Zm00001d005826	target	20	11	9	1	3	2
Zm00001d005830	target	32	18	11	3	2	3
Zm00001d005831	target	24	14	1	6	1	1
Zm00001d005833	target	32	18	11	3	2	3
Zm00001d005834	target	24	14	7	6	1	1
Zm00001d005837	target	15	8	10	5	4	4
Zm00001d005841	target	21	13	10	5	2	3
Zm00001d005843	target	32	18	11	3	2	3
Zm00001d005844	target	32	18	11	3	2	3
Zm00001d005847	target	15	8	10	5	4	4
Zm00001d005848	target	29	17	8	7	5	2
Zm00001d005849	target	6	18	9	3	2	3
Zm00001d005850	target	9	3	3	2	3	3
Zm00001d005851	target	24	14	7	6	1	1
Zm00001d005852	target	24	14	7	6	1	1
Zm00001d005857	target	16	9	9	6	1	1
Zm00001d005858	target	21	13	2	5	3	2
Zm00001d005864	target	8	5	5	1	3	2
Zm00001d005865	target	18	1	6	1	3	2
Zm00001d005866	target	24	14	1	6	1	1
Zm00001d005867	target	24	14	7	6	1	1
Zm00001d005869	target	24	14	7	6	1	1
Zm00001d005871	target	24	14	7	6	1	3
Zm00001d005874	target	32	18	11	3	2	3
Zm00001d005875	target	21	13	2	5	2	3
Zm00001d005879	target	29	17	8	7	5	4
Zm00001d005884	target	15	7	10	5	4	4
Zm00001d005885	target	32	13	11	2	2	3
Zm00001d005888	target	2	1	10	1	3	2
Zm00001d005889	target	24	14	9	3	2	3
Zm00001d005894	target	29	17	8	1	3	2
Zm00001d005897	target	32	18	11	3	2	3
Zm00001d005898	target	32	18	11	3	2	3
Zm00001d005901	target	18	10	9	3	2	3
Zm00001d005905	target	24	14	1	6	1	1
Zm00001d005908	target	19	11	6	1	3	2
Zm00001d005909	target	18	10	9	3	2	2
Zm00001d005910	target	11	7	5	2	3	2
Zm00001d005912	target	9	3	3	2	2	3
Zm00001d005913	target	11	7	5	2	3	2
Zm00001d005917	target	9	3	3	2	2	3
Zm00001d005919	target	32	18	11	3	2	3
Zm00001d005920	target	15	8	10	5	2	2
Zm00001d005923	target	32	18	10	5	4	3
Zm00001d005924	target	14	9	9	6	1	1
Zm00001d005925	target	6	6	2	5	3	2
Zm00001d005926	target	9	3	3	2	2	3
Zm00001d005928	target	29	17	8	7	5	4
Zm00001d005931	target	32	18	11	3	2	3
Zm00001d005932	target	9	3	9	3	2	2
Zm00001d005933	target	24	14	7	6	1	1
Zm00001d005935	target	2	1	6	1	3	2
Zm00001d005936	target	19	11	6	1	3	2
Zm00001d005939	target	32	18	11	3	2	1
Zm00001d005940	target	2	1	6	1	3	2
Zm00001d005944	target	24	14	7	6	1	1
Zm00001d005945	target	32	18	9	3	2	3
Zm00001d005946	target	24	14	9	6	1	1
Zm00001d005950	target	9	18	11	3	2	3
Zm00001d005951	target	20	6	9	2	3	2
Zm00001d005952	target	22	15	1	6	1	1
Zm00001d005953	target	22	15	1	1	1	1
Zm00001d005954	target	22	15	1	6	1	1
Zm00001d005958	target	11	7	5	2	3	3
Zm00001d005959	target	9	3	3	2	3	2
Zm00001d005962	target	24	14	1	6	1	1
Zm00001d005964	target	32	18	11	3	2	3
Zm00001d005965	target	32	18	11	3	2	3
Zm00001d005966	target	24	14	7	3	2	2
Zm00001d005969	target	32	18	11	3	2	3
Zm00001d005970	target	32	18	11	3	2	3
Zm00001d005971	target	32	18	11	3	2	3
Zm00001d005973	target	22	15	1	6	1	1
Zm00001d005974	target	22	15	1	6	1	1
Zm00001d005975	target	1	11	6	1	3	2
Zm00001d005976	target	24	14	7	6	1	1
Zm00001d005977	target	20	12	6	1	3	2
Zm00001d005978	target	3	5	5	1	3	2
Zm00001d005981	target	32	16	12	4	2	3
Zm00001d005984	target	19	11	6	1	3	3
Zm00001d005989	target	6	6	2	4	4	4
Zm00001d005993	target	9	3	11	3	2	3
Zm00001d005995	target	32	18	11	3	2	3
Zm00001d005996	target	25	2	4	3	2	2
Zm00001d005997	target	4	18	11	3	2	3
Zm00001d005998	target	22	15	1	6	1	2
Zm00001d006000	target	24	14	1	6	1	1
Zm00001d006001	target	24	14	1	6	1	1
Zm00001d006002	target	24	14	9	3	2	3
Zm00001d006008	target	21	13	10	5	2	3
Zm00001d006010	target	25	17	8	7	5	2
Zm00001d006013	target	15	8	10	5	4	4
Zm00001d006016	target	15	5	10	5	3	2
Zm00001d006017	target	25	17	8	3	2	2
Zm00001d006019	target	24	14	7	6	1	1
Zm00001d006020	target	18	10	9	6	1	1
Zm00001d006021	target	22	15	1	6	1	1
Zm00001d006022	target	22	18	11	3	2	3
Zm00001d006024	target	4	2	4	1	3	2
Zm00001d006027	target	24	14	1	6	1	1
Zm00001d006028	target	32	18	11	3	2	3
Zm00001d006029	target	25	17	8	7	5	2
Zm00001d006031	target	32	18	11	3	2	3
Zm00001d006034	target	24	14	4	1	3	2
Zm00001d006035	target	24	14	1	6	1	1
Zm00001d006036	target	3	5	10	5	3	4
Zm00001d006040	target	5	11	6	1	3	2
Zm00001d006041	target	5	11	6	1	3	2
Zm00001d006042	target	24	14	7	6	1	1
Zm00001d006045	target	23	11	6	1	3	2
Zm00001d006046	target	6	6	2	2	4	4
Zm00001d006051	target	15	8	10	5	4	4
Zm00001d006052	target	15	8	10	5	4	4
Zm00001d006059	target	4	2	4	1	3	2
Zm00001d006060	target	3	5	5	6	1	1
Zm00001d006064	target	24	14	7	6	1	1
Zm00001d006065	target	2	1	6	1	3	2
Zm00001d006067	target	6	6	2	2	2	3
Zm00001d006069	target	15	8	10	5	4	2
Zm00001d006070	target	6	6	2	2	4	2
Zm00001d006071	target	15	8	10	5	4	2
Zm00001d006078	target	32	18	11	3	2	2
Zm00001d006079	target	24	14	7	6	1	2
Zm00001d006080	target	6	6	2	2	4	4
Zm00001d006082	target	24	14	7	6	1	1
Zm00001d006090	target	22	15	1	1	3	2
Zm00001d006091	target	24	14	1	6	1	1
Zm00001d006094	target	22	15	1	6	1	2
Zm00001d006097	target	9	3	3	2	3	2
Zm00001d006098	target	24	14	7	6	1	1
Zm00001d006099	target	14	7	5	1	3	2
Zm00001d006100	target	14	7	5	1	3	2
Zm00001d006101	target	24	14	9	3	2	3
Zm00001d006102	target	24	14	9	3	2	2
Zm00001d006103	target	24	14	9	3	2	2
Zm00001d006106	target	5	11	6	1	3	2
Zm00001d006108	target	24	14	1	6	1	1
Zm00001d006109	target	15	8	10	5	4	4
Zm00001d006110	target	24	14	9	3	2	3
Zm00001d006115	target	29	17	8	7	5	4
Zm00001d006116	target	28	16	12	4	4	4
Zm00001d006118	target	3	5	5	1	3	2
Zm00001d006119	target	24	14	7	6	1	1
Zm00001d006125	target	24	14	7	6	1	1
Zm00001d006126	target	24	14	7	6	1	1
Zm00001d006127	target	24	14	7	6	1	1
Zm00001d006128	target	24	14	1	6	1	1
Zm00001d006130	target	24	10	9	3	2	2
Zm00001d006131	target	6	6	2	2	2	3
Zm00001d006132	target	32	18	11	3	2	3
Zm00001d006133	target	7	4	7	4	1	4
Zm00001d006134	target	7	4	7	4	1	4
Zm00001d006140	target	9	3	3	2	2	3
Zm00001d006153	target	21	13	4	5	3	2
Zm00001d006154	target	21	13	9	1	3	2
Zm00001d006155	target	21	13	9	1	3	2
Zm00001d006157	target	24	14	9	3	2	3
Zm00001d006158	target	22	15	1	6	1	1
Zm00001d006159	target	24	14	7	6	1	1
Zm00001d006160	target	24	14	7	6	1	1
Zm00001d006161	target	32	18	11	3	2	3
Zm00001d006165	target	6	6	2	2	4	2
Zm00001d006166	target	15	8	10	5	3	2
Zm00001d006167	target	24	14	7	6	1	2
Zm00001d006168	target	6	6	2	2	4	4
Zm00001d006169	target	20	11	6	1	3	2
Zm00001d006170	target	19	11	6	1	3	2
Zm00001d006171	target	32	18	11	3	2	3
Zm00001d006176	target	24	14	7	6	1	1
Zm00001d006177	target	24	14	7	6	1	1
Zm00001d006179	target	20	12	6	2	3	2
Zm00001d006180	target	18	10	9	3	2	2
Zm00001d006181	target	22	15	1	6	1	1
Zm00001d006182	target	22	15	1	6	1	1
Zm00001d006184	target	10	10	9	1	3	2
Zm00001d006185	target	9	3	3	2	2	3
Zm00001d006193	target	32	18	11	3	2	3
Zm00001d006194	target	25	17	10	3	2	2
Zm00001d006195	target	3	18	11	3	2	3
Zm00001d006196	target	3	5	5	2	3	2
Zm00001d006198	target	26	13	5	5	4	4
Zm00001d006199	target	8	5	5	1	3	2
Zm00001d006203	target	3	5	5	1	3	2
Zm00001d006204	target	15	8	9	6	4	2
Zm00001d006205	target	15	8	10	3	2	2
Zm00001d006206	target	24	14	7	6	1	2
Zm00001d006209	target	32	18	11	3	2	3
Zm00001d006210	target	3	5	5	1	3	2
Zm00001d006211	target	3	5	5	3	2	2
Zm00001d006212	target	15	6	10	5	4	4
Zm00001d006213	target	24	2	10	5	1	2
Zm00001d006217	target	29	17	8	7	5	2
Zm00001d006218	target	29	17	9	7	5	2
Zm00001d006219	target	29	17	8	7	5	4
Zm00001d006220	target	29	17	8	7	5	4
Zm00001d006221	target	24	14	1	6	1	1
Zm00001d006227	target	26	13	5	1	3	2
Zm00001d006231	target	24	14	7	6	1	1
Zm00001d006232	target	32	18	11	3	2	3
Zm00001d006233	target	32	18	11	3	2	1
Zm00001d006235	target	29	17	8	7	5	2
Zm00001d006237	target	29	17	8	7	5	2
Zm00001d006238	target	29	17	8	7	5	4
Zm00001d006242	target	6	6	2	2	4	4
Zm00001d006244	target	32	18	11	3	2	3
Zm00001d006246	target	4	2	4	1	3	2
Zm00001d006247	target	6	6	2	2	4	4
Zm00001d006249	target	24	14	7	6	1	1
Zm00001d006250	target	24	14	7	6	1	1
Zm00001d006251	target	24	14	7	6	1	1
Zm00001d006254	target	32	18	11	3	2	3
Zm00001d006255	target	3	5	5	1	3	2
Zm00001d006256	target	20	11	6	1	3	2
Zm00001d006257	target	5	11	6	1	3	2
Zm00001d006263	target	18	10	9	3	2	2
Zm00001d006267	target	24	14	7	6	1	1
Zm00001d006268	target	24	14	7	6	1	1
Zm00001d006269	target	24	14	7	6	1	1
Zm00001d006270	target	8	5	5	1	3	2
Zm00001d006274	target	24	14	9	3	2	3
Zm00001d006275	target	11	7	5	3	2	3
Zm00001d006276	target	16	9	9	6	1	2
Zm00001d006277	target	24	14	9	3	2	3
Zm00001d006286	target	32	18	11	3	2	3
Zm00001d006287	target	24	14	9	3	2	3
Zm00001d006293	target	28	16	12	4	4	4
Zm00001d006295	target	24	14	7	6	1	1
Zm00001d006296	target	22	15	1	6	1	1
Zm00001d006297	target	25	17	11	3	2	2
Zm00001d006308	target	29	17	10	5	5	4
Zm00001d006309	target	24	14	7	6	1	1
Zm00001d006310	target	8	5	5	1	3	2
Zm00001d006311	target	18	10	9	3	2	2
Zm00001d006312	target	24	14	1	6	1	1
Zm00001d006315	target	20	6	2	2	4	4
Zm00001d006316	target	15	8	10	5	4	4
Zm00001d006321	target	28	16	12	4	4	4
Zm00001d006324	target	24	14	7	6	1	1
Zm00001d006327	target	15	8	10	5	4	2
Zm00001d006328	target	11	7	5	2	3	2
Zm00001d006329	target	21	13	5	1	3	2
Zm00001d006330	target	21	13	5	1	3	2
Zm00001d006331	target	29	17	8	7	2	2
Zm00001d006332	target	32	18	11	6	1	3
Zm00001d006333	target	24	14	7	6	3	2
Zm00001d006335	target	21	13	2	5	3	2
Zm00001d006337	target	9	3	3	2	2	3
Zm00001d006342	target	9	3	3	2	2	3
Zm00001d006343	target	27	13	2	3	1	3
Zm00001d006344	target	21	13	2	5	3	2
Zm00001d006346	target	22	15	1	6	1	1
Zm00001d006347	target	22	15	1	6	1	1
Zm00001d006348	target	24	14	7	6	1	1
Zm00001d006350	target	4	2	4	1	3	2
Zm00001d006351	target	9	3	3	2	2	3
Zm00001d006353	target	24	14	7	6	1	1
Zm00001d006354	target	15	8	10	5	4	4
Zm00001d006358	target	22	15	1	6	1	1
Zm00001d006360	target	22	15	9	6	1	1
Zm00001d006361	target	24	14	1	6	1	1
Zm00001d006364	target	32	18	11	3	2	3
Zm00001d006365	target	32	18	11	3	2	3
Zm00001d006368	target	8	5	5	3	2	2
Zm00001d006369	target	9	3	3	2	3	2
Zm00001d006371	target	8	2	4	1	3	2
Zm00001d006373	target	29	17	8	7	5	2
Zm00001d006374	target	22	15	1	6	1	1
Zm00001d006375	target	22	15	1	6	1	1
Zm00001d006376	target	22	15	1	6	1	1
Zm00001d006377	target	8	5	5	1	3	2
Zm00001d006382	target	4	2	4	1	3	2
Zm00001d006384	target	9	3	3	2	2	3
Zm00001d006387	target	9	3	3	2	2	3
Zm00001d006389	target	19	11	6	5	1	4
Zm00001d006396	target	21	13	10	5	3	2
Zm00001d006397	target	4	2	4	1	3	2
Zm00001d006398	target	17	1	6	6	1	2
Zm00001d006399	target	32	18	11	3	2	3
Zm00001d006400	target	9	3	3	2	2	2
Zm00001d006401	target	21	13	2	5	3	2
Zm00001d006402	target	6	6	2	2	4	4
Zm00001d006403	target	21	13	2	5	3	2
Zm00001d006408	target	6	6	2	2	4	4
Zm00001d006417	target	20	12	10	5	3	2
Zm00001d006421	target	4	14	7	6	1	1
Zm00001d006428	target	9	3	3	2	2	3
Zm00001d006440	target	11	8	5	6	4	4
Zm00001d006445	target	24	14	7	6	1	2
Zm00001d006449	target	32	18	11	3	2	3
Zm00001d006450	target	32	18	11	3	2	3
Zm00001d006451	target	20	12	6	2	3	2
Zm00001d006453	target	20	6	3	2	2	2
Zm00001d006454	target	24	14	9	3	2	3
Zm00001d006455	target	29	17	8	7	5	2
Zm00001d006457	target	21	13	10	5	3	2
Zm00001d006458	target	30	5	5	1	3	2
Zm00001d006463	target	15	8	10	5	2	3
Zm00001d006464	target	4	2	4	3	2	2
Zm00001d006466	target	15	8	10	5	4	4
Zm00001d006467	target	29	17	8	1	3	2
Zm00001d006470	target	26	13	5	3	2	3
Zm00001d006471	target	5	11	6	1	3	2
Zm00001d006472	target	20	12	6	1	3	2
Zm00001d006473	target	24	14	9	3	2	3
Zm00001d006478	target	32	18	11	3	2	3
Zm00001d006479	target	24	14	1	6	1	1
Zm00001d006480	target	11	7	5	2	3	2
Zm00001d006481	target	6	6	2	2	4	4
Zm00001d006488	target	5	11	6	1	3	2
Zm00001d006489	target	1	11	6	1	3	2
Zm00001d006490	target	30	5	5	1	3	2
Zm00001d006491	target	8	5	5	1	3	2
Zm00001d006493	target	32	18	11	3	2	3
Zm00001d006494	target	24	14	1	6	1	1
Zm00001d006495	target	24	14	9	6	1	2
Zm00001d006496	target	24	14	9	6	1	2
Zm00001d006497	target	9	3	3	2	3	2
Zm00001d006500	target	22	15	1	6	1	1
Zm00001d006502	target	22	15	1	6	1	1
Zm00001d006503	target	28	16	12	4	4	4
Zm00001d006504	target	4	2	4	1	3	2
Zm00001d006505	target	24	14	7	6	1	2
Zm00001d006506	target	24	14	7	6	1	2
Zm00001d006507	target	22	15	1	6	1	1
Zm00001d006508	target	22	15	1	6	1	1
Zm00001d006509	target	24	2	4	3	2	2
Zm00001d006510	target	21	13	9	5	2	2
Zm00001d006511	target	22	15	1	3	2	3
Zm00001d006516	target	9	3	3	2	3	2
Zm00001d006520	target	15	8	10	5	4	4
Zm00001d006521	target	9	3	3	2	3	2
Zm00001d006522	target	15	9	10	5	3	2
Zm00001d006524	target	16	9	5	1	3	4
Zm00001d006525	target	16	9	5	7	5	4
Zm00001d006526	target	16	9	5	1	3	2
Zm00001d006527	target	9	3	3	2	2	2
Zm00001d006531	target	30	5	5	1	3	2
Zm00001d006534	target	31	11	6	1	3	2
Zm00001d006535	target	18	18	9	3	2	1
Zm00001d006536	target	2	1	6	1	3	2
Zm00001d006537	target	2	1	6	1	3	2
Zm00001d006538	target	32	18	11	3	2	3
Zm00001d006539	target	32	18	11	3	2	3
Zm00001d006540	target	28	18	12	3	2	3
Zm00001d006541	target	22	15	1	6	1	1
Zm00001d006547	target	3	5	5	5	4	4
Zm00001d006548	target	3	5	5	6	1	2
Zm00001d006553	target	18	14	9	3	2	2
Zm00001d006554	target	24	14	7	6	1	1
Zm00001d006555	target	24	14	7	6	1	1
Zm00001d006556	target	24	14	7	6	1	1
Zm00001d006561	target	24	14	9	3	2	3
Zm00001d006562	target	9	3	3	2	2	3
Zm00001d006564	target	7	4	7	4	1	4
Zm00001d006565	target	7	4	7	4	1	4
Zm00001d006566	target	18	10	9	3	2	2
Zm00001d006568	target	9	3	3	2	2	3
Zm00001d006574	target	28	16	12	4	4	4
Zm00001d006575	target	28	16	12	4	4	4
Zm00001d006576	target	28	16	12	4	4	4
Zm00001d006577	target	28	16	12	4	4	4
Zm00001d006578	target	4	6	2	2	3	2
Zm00001d006580	target	14	7	5	1	3	2
Zm00001d006581	target	24	14	1	6	1	1
Zm00001d006582	target	22	15	1	6	1	1
Zm00001d006585	target	32	18	11	3	2	3
Zm00001d006587	target	24	2	4	6	1	2
Zm00001d006588	target	24	14	1	6	1	2
Zm00001d006589	target	24	14	1	6	1	1
Zm00001d006590	target	9	3	11	2	2	3
Zm00001d006591	target	21	13	2	2	3	2
Zm00001d006592	target	25	17	8	3	2	2
Zm00001d006593	target	21	13	10	1	3	2
Zm00001d006594	target	5	11	6	1	3	2
Zm00001d006595	target	16	9	5	1	3	2
Zm00001d006596	target	16	9	9	6	2	4
Zm00001d006597	target	20	12	6	2	3	3
Zm00001d006601	target	32	18	11	3	2	3
Zm00001d006602	target	23	11	6	7	5	2
Zm00001d006603	target	32	18	11	3	2	3
Zm00001d006604	target	5	18	11	3	2	3
Zm00001d006605	target	6	6	2	2	4	4
Zm00001d006606	target	4	2	4	1	3	2
Zm00001d006607	target	24	14	7	6	1	1
Zm00001d006608	target	2	1	4	1	3	2
Zm00001d006611	target	32	18	11	3	2	3
Zm00001d006612	target	25	17	8	3	2	3
Zm00001d006613	target	6	6	2	2	2	3
Zm00001d006614	target	29	17	8	1	5	2
Zm00001d006615	target	13	11	6	7	5	2
Zm00001d006616	target	18	10	9	3	2	2
Zm00001d006617	target	9	3	3	3	2	3
Zm00001d006618	target	8	5	5	3	2	3
Zm00001d006619	target	5	11	6	1	3	2
Zm00001d006620	target	21	13	8	1	3	2
Zm00001d006621	target	21	6	2	2	1	2
Zm00001d006622	target	24	14	1	6	1	1
Zm00001d006623	target	32	18	11	3	2	3
Zm00001d006624	target	32	18	11	3	2	3
Zm00001d006625	target	32	18	11	3	2	3
Zm00001d006626	target	4	2	4	3	2	2
Zm00001d006627	target	12	5	6	1	3	2
Zm00001d006628	target	12	5	6	1	3	2
Zm00001d006629	target	12	11	4	2	2	2
Zm00001d006636	target	20	12	6	2	3	2
Zm00001d006637	target	20	12	6	2	3	2
Zm00001d006638	target	20	12	6	2	3	2
Zm00001d006639	target	1	11	6	1	3	2
Zm00001d006644	target	24	14	7	6	1	2
Zm00001d006645	target	1	11	6	1	3	2
Zm00001d006646	target	20	12	6	2	3	2
Zm00001d006647	target	16	9	11	3	2	3
Zm00001d006650	target	29	17	8	3	5	2
Zm00001d006651	target	9	18	11	3	2	3
Zm00001d006653	target	12	5	5	6	1	1
Zm00001d006656	target	2	1	6	1	3	2
[truncated: 18,077 more rows]
