# Supplementary material for: Reconstructing the maize leaf regulatory network using ChIP-seq data of 104 transcription factors
Source: Nat Commun. 2020 Oct 9;11:5089. doi: 10.1038/s41467-020-18832-8 (PMC7547689; doi:10.1038/s41467-020-18832-8)
Supplement: Supplementary file 5 — Supplementary Dataset 1–14 [file 41467_2020_18832_MOESM5_ESM.zip › Supplementary_Data_12.xlsx]

## Sheet: Supplementary_Table_12
#Supplementary_Data_12. Performance of bag-of-k-mers models
#	sequence models (bag-of-k-mers)
#tfid	CV1	CV2	CV3	CV4	CV5
TF30	0.76	0.77	0.77	0.76	0.78
TF32	0.78	0.77	0.78	0.78	0.78
TF3	0.87	0.88	0.87	0.86	0.86
TF6	0.85	0.85	0.85	0.85	0.85
TF14	0.86	0.87	0.86	0.86	0.86
TF87	0.82	0.82	0.82	0.81	0.81
TF109	0.81	0.82	0.82	0.81	0.82
TF119	0.85	0.85	0.85	0.85	0.85
TF139	0.82	0.81	0.83	0.82	0.82
TF142	0.8	0.79	0.79	0.78	0.8
TF148	0.81	0.82	0.82	0.82	0.82
TF149	0.81	0.81	0.81	0.81	0.81
TF157	0.85	0.86	0.85	0.86	0.85
TF16	0.8	0.79	0.82	0.81	0.81
TF158	0.86	0.84	0.84	0.87	0.84
TF159	0.86	0.86	0.87	0.86	0.85
TF129	0.8	0.8	0.8	0.81	0.8
TF122	0.82	0.83	0.82	0.82	0.82
TFLG2	0.87	0.86	0.87	0.87	0.85
TF2	0.83	0.83	0.83	0.83	0.82
TF9	0.82	0.82	0.82	0.82	0.83
TF61	0.81	0.81	0.82	0.82	0.81
TF89	0.8	0.8	0.8	0.79	0.8
TF103	0.81	0.81	0.79	0.8	0.81
TF161	0.78	0.77	0.77	0.78	0.78
TF162	0.79	0.79	0.77	0.79	0.79
TF163	0.8	0.79	0.79	0.8	0.79
TF235	0.78	0.77	0.78	0.78	0.77
TF41	0.8	0.81	0.8	0.8	0.8
TF24	0.76	0.78	0.77	0.78	0.76
TF170	0.8	0.8	0.8	0.8	0.8
TF64	0.81	0.81	0.81	0.81	0.81
TF72	0.82	0.81	0.82	0.81	0.81
TF80	0.8	0.81	0.8	0.8	0.8
TF85	0.8	0.78	0.8	0.81	0.8
TF90	0.81	0.8	0.82	0.79	0.8
TF97	0.81	0.8	0.8	0.8	0.8
TF106	0.8	0.81	0.81	0.81	0.8
TF117	0.81	0.81	0.81	0.81	0.81
TF124	0.79	0.8	0.79	0.79	0.79
TF125	0.78	0.79	0.79	0.79	0.79
TF136	0.78	0.79	0.79	0.78	0.78
TF140	0.8	0.8	0.79	0.8	0.79
TF152	0.81	0.8	0.81	0.8	0.8
TF153	0.79	0.8	0.81	0.79	0.8
TF164	0.79	0.76	0.73	0.75	0.8
TF5	0.84	0.83	0.84	0.82	0.82
TF58	0.8	0.8	0.77	0.79	0.78
TF104	0.76	0.76	0.76	0.77	0.77
TF123	0.8	0.8	0.8	0.79	0.8
TF171	0.78	0.77	0.78	0.78	0.77
TF172	0.82	0.81	0.81	0.81	0.81
TF173	0.81	0.8	0.81	0.8	0.8
TF25	0.9	0.88	0.87	0.89	0.89
TF98	0.78	0.79	0.78	0.79	0.8
TF100	0.79	0.79	0.78	0.79	0.78
TF26	0.82	0.82	0.81	0.82	0.82
TF174	0.83	0.84	0.83	0.83	0.84
TF177	0.79	0.78	0.78	0.79	0.78
TF178	0.83	0.81	0.8	0.84	0.82
TF179	0.81	0.79	0.84	0.8	0.79
TF180	0.77	0.79	0.79	0.78	0.77
TF181	0.8	0.8	0.81	0.8	0.79
TF113	0.78	0.79	0.78	0.78	0.79
TF198	0.78	0.78	0.8	0.8	0.8
TF55	0.78	0.78	0.78	0.78	0.78
TF56	0.81	0.79	0.82	0.84	0.83
TF135	0.8	0.81	0.81	0.81	0.82
TF183	0.78	0.78	0.78	0.78	0.78
TF184	0.8	0.81	0.81	0.81	0.81
TF185	0.81	0.81	0.81	0.81	0.81
TF186	0.82	0.82	0.82	0.82	0.83
TF189	0.8	0.8	0.81	0.8	0.81
TF224	0.8	0.8	0.8	0.8	0.81
TF21	0.84	0.84	0.83	0.83	0.84
TF34	0.87	0.86	0.86	0.86	0.84
TF38	0.82	0.82	0.83	0.81	0.82
TF40	0.78	0.76	0.77	0.79	0.78
TF70	0.82	0.86	0.84	0.87	0.82
TF190	0.84	0.84	0.83	0.83	0.84
TF191	0.83	0.83	0.83	0.83	0.82
TF193	0.8	0.79	0.81	0.79	0.79
TF195	0.81	0.81	0.81	0.81	0.8
TF196	0.75	0.77	0.77	0.75	0.76
TF4	0.79	0.78	0.78	0.78	0.78
TF15	0.83	0.81	0.83	0.83	0.83
TF199	0.82	0.82	0.82	0.82	0.82
TF29	0.84	0.83	0.83	0.82	0.82
TF91	0.82	0.82	0.83	0.82	0.83
TF202	0.78	0.79	0.79	0.78	0.78
TF17	0.8	0.8	0.82	0.8	0.81
TF54	0.88	0.87	0.87	0.87	0.88
TF237	0.83	0.84	0.84	0.83	0.82
TF66	0.82	0.81	0.83	0.82	0.81
TF111	0.81	0.81	0.81	0.81	0.81
TF115	0.79	0.79	0.78	0.79	0.8
TF128	0.82	0.82	0.82	0.81	0.81
TF226	0.78	0.8	0.8	0.8	0.79
TF13	0.82	0.81	0.8	0.81	0.8
TF59	0.83	0.84	0.85	0.85	0.86
TF69	0.81	0.81	0.81	0.81	0.81
TF79	0.84	0.83	0.83	0.81	0.83
TF84	0.82	0.82	0.83	0.83	0.83
TF127	0.81	0.82	0.81	0.81	0.82
