# Supplementary material for: Reconstructing the maize leaf regulatory network using ChIP-seq data of 104 transcription factors
Source: Nat Commun. 2020 Oct 9;11:5089. doi: 10.1038/s41467-020-18832-8 (PMC7547689; doi:10.1038/s41467-020-18832-8)
Supplement: Supplementary file 5 — Supplementary Dataset 1–14 [file 41467_2020_18832_MOESM5_ESM.zip › Supplementary_Data_13.xlsx]

## Sheet: Supplementary_Table_13
#Supplementary_Data_13. Results of bag-of-k-mers models
#kmer	alf2	alf7	bhlh129	bhlh162	bhlh91	bhlh172	bhlh108	bhlh43	bhlh163	bhlh136	bhlh145	bhlh118	bhlh47	bzip104	bzip113	bzip38	bzip40	bzip9	lg2	col3	col8	col13	col7	col2	dof30	dof17	dof21	dof22	cchh133	c3h40	pco135758	ereb109	ereb17	ereb211	ereb98	ereb54	ereb71	ereb102	ereb18	ereb172	ereb97	ereb209	ereb147	ereb34	ereb198	gata12	glk9	glk52	glk11
AAAACCG	-0.355535	-0.0953477	0.106825	0.0742984	-0.607793	-0.224035	0.877766	-0.465119	-0.0995645	-0.28721	0.184619	0.564912	0.103687	-0.17534	0.0110715	0.106207	-0.58351	-0.381379	0.236976	0.00852415	-0.040553	-0.0900139	0.274776	-0.0217751	-0.442369	-0.35668	0.0641005	0.504543	-0.631333	0.192894	0.00827735	-0.287138	0.054096	0.635442	0.174051	-0.811839	0.0588285	0.827304	0.414138	-0.136883	0.123819	-0.609998	0.11679	0.118884	0.219031	0.00457637	-0.215791	-0.929261	-1.24657
AAAACCT	-6.7e-05	-0.177377	-0.232415	-0.190503	0.397797	-0.383528	-0.389718	-0.906668	0.109819	-0.840582	-0.176364	-0.313316	-0.305486	-0.00571646	0.0505402	0.0754501	-0.579167	-0.397685	0.00536281	-0.187571	-0.526494	0.157222	-0.273663	0.067445	0.28411	-0.498411	-0.366679	-0.163867	0.382795	-0.508464	-0.216429	-0.476006	-0.298856	-0.0199319	-0.211415	-0.982428	-0.0740769	-0.322473	0.65144	-0.273964	-0.0564144	-0.282351	-0.774583	-0.364107	-0.152329	-0.434807	-0.530499	0.218768	-0.0636953
AAAACGC	-0.00501436	0.465971	0.305064	-0.0290229	1.07737	0.433868	0.864287	0.515172	0.729183	0.925223	0.295887	0.927272	0.755196	0.666212	0.484235	0.994183	-0.217239	0.65039	0.333321	0.218758	0.306692	0.664502	0.566177	0.402132	1.50749	1.17209	0.317223	0.949071	0.827271	0.471024	0.440349	0.452691	0.948499	0.136242	0.513449	0.555116	0.148396	0.433239	0.176042	0.910886	0.0352874	1.104	0.943755	0.604731	0.560555	-0.0815132	0.724294	0.531078	0.45555
AAAACGG	-0.165117	0.100642	-0.226791	0.185147	0.847069	0.254516	0.491144	-0.318472	0.317085	0.00145239	0.251489	-0.128996	0.769023	0.753359	0.0851092	0.349628	0.291126	-0.317928	0.0787507	-0.25357	0.523499	0.477187	0.174881	0.488826	0.848897	0.40413	-0.0764687	0.476267	-0.783516	0.60775	0.163363	0.500414	0.415957	1.28298	0.374148	0.670911	0.137225	0.405488	0.453407	0.305753	0.164501	0.389586	0.425563	0.692719	0.657515	-0.136274	-0.0811183	0.637357	0.450002
AAAACGT	1.07827	0.865631	1.11572	1.20552	2.04116	0.550301	0.812385	1.30485	1.1864	0.949528	1.78138	1.41852	1.67147	0.480709	0.842502	0.351121	1.18705	1.17729	0.472118	0.926831	0.743286	1.00633	1.23252	0.475524	1.87438	1.8344	0.319593	1.8534	0.654423	0.902679	1.00788	0.417217	0.936332	1.32885	0.260246	0.66035	0.874689	1.25185	1.17654	0.781809	0.283432	0.866056	1.22944	0.509459	0.80417	0.0787492	1.18418	0.913071	0.521163
AAAACTC	-0.736672	-0.651964	0.0281783	0.00230848	-0.327984	-0.504167	-0.290276	-0.464238	0.179006	-0.258803	-0.0814361	-0.449259	-0.631322	-0.286412	0.135853	-0.259572	0.159789	-0.17944	-0.127527	-0.375726	0.0754738	0.482727	-0.259022	0.178117	-0.238292	-0.835541	-0.232516	-0.150681	0.0949249	-0.172066	0.127061	0.523055	-0.0175816	0.353555	-0.592324	0.25656	-0.0747514	-0.439894	0.23594	0.0141346	-0.490755	-0.0879912	-0.712852	0.0819998	-0.339762	-0.250144	-0.010193	-0.576544	-1.24015
AAAACTG	0.559309	0.454313	0.341507	0.787846	-0.264879	0.596258	1.00593	0.23651	1.01984	1.00574	0.128935	1.28264	0.797137	0.130374	0.171204	0.230755	0.680297	0.986677	0.133812	0.366903	0.0851359	0.863997	0.71845	0.151847	1.84543	1.31673	0.442795	1.87112	0.376702	0.65285	0.558575	0.684724	0.329822	1.14814	1.01014	0.921723	0.0622833	0.963591	0.826556	-0.139774	-0.0926894	0.589643	0.392364	0.489439	0.552652	-0.0350615	1.04781	0.365889	0.136413
AAAACTT	-0.45045	-0.165697	-0.631717	-0.433119	0.117997	-0.405127	-0.152774	-0.540459	-0.590196	-0.347399	-0.575649	-0.530982	-0.532933	0.0542608	-0.171023	-0.390922	-0.461209	-0.352138	-0.146259	-0.452247	-0.191801	-0.626421	-0.53517	-0.0631468	-0.0341448	-1.05051	-0.792486	-0.735329	-0.7111	-0.412515	-0.299597	-0.33812	-0.187839	-0.735263	-0.411169	-0.467481	-0.437021	-0.725231	-0.220129	-0.149552	-0.210756	-0.347355	-0.794162	-0.803737	-0.478129	-0.155691	-1.10165	-1.31592	-1.46031
AAAAGCC	0.811077	-0.0164173	1.09971	1.24555	0.465586	0.727122	0.754971	0.372891	1.49765	0.31718	-0.255401	1.28175	0.978771	0.485578	0.179418	0.208668	0.54484	1.46724	-0.181791	0.370068	0.592973	0.679101	0.820152	0.132655	2.56088	2.90775	0.654811	2.37631	1.25722	0.630264	0.776761	0.990055	0.819528	0.713255	0.461358	1.38833	0.818536	1.26939	-0.124385	0.949329	0.867597	0.818559	0.811499	0.397089	0.514133	0.054775	0.143905	0.640814	0.310778
AAAAGCG	0.610388	0.559497	1.25887	1.13401	0.666627	1.26804	0.958234	1.62063	1.09218	0.800459	0.546128	1.35275	0.97242	0.756847	0.586172	0.765509	1.60518	0.954642	0.323227	0.976122	1.09275	1.35673	0.993281	0.792275	2.68634	2.40855	1.41109	2.42063	1.54684	0.405922	1.08131	1.38001	1.39837	1.65185	1.80635	1.15711	1.17296	1.65596	0.993232	0.827419	0.96868	2.02277	1.84638	0.788222	1.44918	0.0670845	1.04958	1.05487	0.757471
AAAAGCT	0.328635	0.56204	0.616941	0.251804	-0.069192	0.084568	0.585093	0.420655	-0.0381953	0.0615905	0.219802	0.0736085	0.751951	0.198172	0.220008	-0.248871	-0.195486	0.171252	-0.13647	0.301755	0.201371	-0.187507	0.629204	-0.0158739	2.14038	2.97251	0.91275	2.11254	0.267887	-0.161232	0.210093	0.728266	0.144581	0.189647	-0.0330102	-0.295023	0.5061	-0.635277	0.286879	0.513316	0.0306434	0.105392	0.46699	0.188898	0.267122	0.0110878	-0.0211974	0.257367	0.0403707
AAAAGGC	1.34808	2.22716	1.8109	1.21409	1.51345	1.23972	0.95142	1.28902	2.15275	1.85965	0.59761	2.07027	1.40771	0.49667	0.269239	0.623574	1.17751	1.65673	0.0141266	1.10996	0.75349	1.16245	1.88411	0.909344	3.63973	5.50292	1.35721	4.26315	2.60827	0.715297	1.22586	1.21197	0.880209	1.95053	1.95901	1.993	1.1629	1.74821	1.01235	1.73835	0.966667	1.91894	1.83683	0.641038	1.48726	-0.0869838	1.99103	2.05049	2.28231
AAAAGGT	-0.498105	-0.720394	-0.548458	-0.422986	0.730396	-0.231311	0.0901993	-0.0632841	-0.927885	-0.635589	-0.217903	-0.306204	-0.0147733	-0.348965	-0.0547962	-0.344718	-0.414906	-0.408017	-0.202694	-0.175178	-0.13597	-0.0476649	0.396686	-0.428092	2.72874	3.50521	0.786003	2.83774	-0.22764	-0.12672	-0.406172	0.229292	0.177426	0.398985	-0.483791	-0.218719	-0.0780606	-0.142185	0.0744686	-0.435546	-0.342314	0.286995	-0.82748	-0.369306	-0.28253	-0.255348	0.26204	0.323831	0.241601
AAAAGTC	1.00649	0.538648	0.7756	1.17604	0.557576	0.396392	0.482117	1.38942	1.37529	1.26934	0.618583	1.27944	1.40181	0.785017	0.823518	0.603434	1.41268	0.790667	0.559376	0.489018	-0.101533	0.808492	0.881841	0.728717	1.78361	1.68895	0.859195	2.00076	1.09269	0.851315	1.35291	0.566522	1.28636	1.42973	1.2429	0.565388	1.04888	1.58287	0.890771	0.673629	0.277982	0.672732	1.27404	0.716237	1.21357	-0.0996873	0.293607	1.26711	0.803035
AAAAGTG	-0.0477036	0.469989	0.276808	-0.197867	0.282532	0.127788	0.043828	-0.466507	-0.417488	0.0714698	-0.134069	-0.0906798	-0.274899	-0.133602	0.234308	-0.0992616	0.520749	-0.145512	-0.215763	0.205046	0.065542	0.0210364	0.10029	-0.256564	2.73324	3.53381	0.936314	3.3961	-0.690049	-0.0335314	0.142794	-0.586601	-0.275962	0.434513	0.14386	0.132412	-0.416731	-0.201668	-0.409772	-0.305743	0.0107924	0.127642	-0.247238	-0.105377	-0.367503	-0.350873	-0.30396	-0.374983	-0.143301
AAAAGTT	0.0650008	0.240719	-0.925552	0.2785	0.0344182	0.147286	0.102574	0.200013	0.559524	0.487938	0.241782	0.736584	0.398958	0.0988296	0.228916	0.334803	0.463675	0.516371	0.00813847	0.609425	0.0216046	-0.231065	0.859296	0.529499	2.79538	3.00369	0.485093	1.97068	0.135573	0.471596	0.883925	0.871237	-0.142967	-0.159873	0.324321	0.72775	0.254211	0.895473	-0.0244289	0.490787	0.301016	0.801331	0.335165	0.0859247	0.363985	-0.124184	0.0443517	-0.0539838	-0.134602
AAAATCC	0.0402058	0.404332	-0.0709907	-0.16772	-0.00665312	0.126505	-0.124297	0.454769	0.250616	0.679132	0.180493	0.614	0.57594	0.122149	-0.109968	-0.14765	0.773145	1.38176	-0.0603974	0.304471	0.460131	0.177641	1.11705	0.474737	0.908391	0.0197772	0.306383	1.45086	0.385893	0.210217	1.1392	0.682879	0.348498	0.752965	-0.388416	0.465415	-0.214854	0.963991	-0.0574281	0.153667	-0.382554	-0.282507	-0.0342173	0.495769	0.423178	-0.0861295	0.0743718	1.18682	-0.127709
AAAATCG	1.13408	1.16759	1.37144	0.771269	0.982813	-0.104732	0.225995	0.836288	0.9237	0.787891	0.144054	0.823826	1.17291	0.643358	0.293604	0.521641	0.700567	1.42211	0.051761	0.588074	0.782195	0.982445	0.715537	0.558704	1.34039	0.904619	0.0761587	1.32514	0.847294	0.70865	1.06954	0.373368	0.106154	2.00682	0.660941	1.00175	0.965008	0.860434	-0.119586	1.12906	0.601431	1.57592	1.38895	0.36406	1.17218	0.412439	0.829941	0.961	1.93145
AAAATCT	0.536766	0.300672	0.747278	0.562097	0.226107	0.305429	0.378354	0.7574	0.577403	0.536808	0.448021	0.924488	0.20831	0.155292	0.169134	0.389895	0.358725	1.16191	-0.203466	0.514481	0.322748	0.746911	1.72128	0.746427	1.34288	0.0686756	0.0272764	0.346574	0.476344	-0.112714	0.766903	0.583369	0.911542	1.33353	0.478582	0.667691	0.527066	1.25135	0.358666	0.662752	0.273947	0.620333	1.03285	0.250802	0.998087	0.0276358	1.01609	0.478177	0.489283
AAAATGC	-0.0354545	0.493607	0.358673	0.568781	0.309987	0.756866	0.936921	0.541564	0.234606	0.283698	0.00877126	0.598599	0.481573	0.25111	0.139932	0.331924	0.64058	0.830911	0.228471	0.841795	-0.0232485	0.0664631	1.0464	0.135244	-0.179382	-0.338601	0.418991	-0.189907	0.743423	0.320308	0.578285	0.0415264	0.817067	0.785365	0.775068	0.72504	0.564603	0.309246	-0.411515	0.25411	0.994824	0.707658	1.33012	0.152136	0.868511	0.0805714	0.791201	1.43997	0.770764
AAAATGG	0.548019	0.920658	-0.279586	-0.604559	0.709655	-0.0478973	0.704452	0.365694	-0.040407	-0.674102	0.0680727	0.146548	0.640112	0.656975	-0.0339428	0.373549	0.291097	-0.164483	0.146033	-0.0207934	-0.262736	-0.121961	0.430447	0.0813399	1.69334	1.57955	0.392952	2.06506	2.52411	0.327856	0.278007	0.614264	0.258889	0.865672	0.511005	0.284276	0.624604	0.160874	0.371865	0.585977	0.0187043	0.602334	0.816107	0.433914	0.256913	0.0817096	0.685742	0.626846	0.222906
AAAATGT	0.133684	0.734897	0.762697	0.338671	0.931207	0.128673	0.127205	0.00746168	-0.152771	0.767515	0.0566495	-0.094477	0.096424	-0.00139163	0.0477113	-0.102301	0.161894	-0.425164	-0.145221	0.0352084	0.513091	-0.235883	1.19365	0.33852	1.23467	0.802971	0.38584	1.12741	0.559198	-0.602074	0.454042	0.133783	-0.211465	0.418504	-0.02325	0.733282	0.530867	0.571309	0.0628874	-0.166746	0.0496973	0.248602	0.339491	0.113938	0.872411	-0.332094	0.21295	-0.490487	0.785525
AAAATTC	0.877816	0.591034	-0.269839	0.144726	0.512331	0.297702	0.200797	0.529673	0.0280668	0.227381	-0.00778352	0.00915061	0.13455	0.471828	0.270089	-0.12395	0.278449	0.768674	-0.315901	-0.239516	0.0725914	0.477125	0.598461	0.517545	0.406883	0.516927	0.194163	0.276804	0.0894538	0.263474	0.102941	0.241668	0.310572	0.340445	0.566543	0.0629015	-0.296143	-0.0620929	-0.077989	-0.0663385	-0.726788	-0.334087	0.4546	0.106922	-0.550106	-0.221868	0.629243	0.46158	0.865982
AAAATTG	0.771016	0.436964	0.378203	0.808959	1.10866	0.719675	1.01184	0.676757	0.987781	0.87997	-0.0763198	0.786563	-0.1391	0.332389	0.578428	0.501589	0.0820297	-0.0949841	-0.169728	0.465633	0.0820332	1.11208	0.690176	0.305627	0.589921	0.858431	0.0693867	0.741985	0.358224	0.60302	0.442399	0.515986	0.421922	0.816743	0.654898	0.246106	0.216396	0.507251	0.141168	-0.437872	-0.434387	0.492745	0.648001	-0.205135	1.03765	0.296323	0.258072	0.783953	0.48446
AAACACG	1.29331	0.905453	1.15846	1.35606	1.69152	0.955804	0.676984	1.12765	0.32489	1.24194	1.21877	1.05392	0.617925	0.70845	0.218272	0.651365	1.11015	1.24714	0.419867	0.122492	0.524285	0.879698	0.971721	0.427709	0.0143183	0.815756	-0.223196	0.671216	1.095	0.360387	0.67012	0.705456	0.76681	0.912995	0.300678	0.301994	0.506542	0.371574	0.350425	-0.157897	-0.0815237	-0.0900764	0.18834	0.330834	0.169972	0.328966	0.571402	0.865212	0.635774
AAACACT	-0.200761	0.20369	0.540465	-0.0214037	-0.0594437	-0.415912	0.0992172	-0.217357	-0.411641	-0.467003	-0.568816	-0.0789998	-0.0544297	-0.244821	-0.369612	-0.196432	0.569501	-0.271939	-0.119506	-0.0429064	-0.0638762	-0.757609	-0.294849	0.135896	0.854833	1.00513	0.163851	0.355855	-0.0725298	-0.410217	-0.308284	0.264706	-0.217242	0.125669	0.0761692	0.053907	-0.531931	-0.596443	-0.306744	-0.257958	-0.0744561	-0.420087	-0.277395	-0.303836	-0.588903	0.197648	0.139264	-0.165008	-0.036179
AAACAGC	0.123744	0.414996	0.150576	0.259461	0.3562	0.201399	0.30252	0.369628	-0.012337	0.372778	0.402509	0.743323	0.355722	0.172444	0.00364103	0.622001	0.510563	0.655976	0.0818347	0.424083	0.270271	0.553701	0.981863	0.803031	1.37778	0.999632	0.276385	0.728772	0.913452	0.564047	0.480887	0.524617	0.316679	0.713732	0.155195	0.162709	0.555119	0.732245	0.310091	0.489026	0.0827133	0.671789	-0.0395294	0.322306	0.14915	-0.0233438	0.77364	0.694244	0.387396
AAACAGG	0.832623	0.521745	-0.173294	0.0056092	0.768388	-0.00123048	0.876978	0.112223	0.430589	0.461696	0.272838	-0.197601	0.116958	-0.0849225	-0.0646439	0.385348	0.344978	0.289905	0.0257932	0.0237251	0.162993	0.261651	0.372093	0.419594	0.685054	0.202694	-0.0626177	0.780392	0.572519	-0.0161587	0.312689	0.16879	0.148702	0.805037	0.360852	0.591095	0.574376	1.75663	0.253421	-0.196654	-0.213082	0.391771	0.573252	-0.0520011	0.22966	-0.0410415	0.153182	-0.253332	0.226995
AAACAGT	0.0216084	0.109821	-0.692622	-0.400022	0.636461	0.00591164	-0.637152	-0.467194	-0.4197	0.00270914	0.367152	-0.397885	0.381112	0.48109	-0.182402	0.276232	0.510586	0.72692	-0.167315	0.489055	-0.437245	0.381768	-0.493214	-0.472173	0.934306	0.597442	0.403535	-0.144966	-0.37977	0.0928439	-0.18547	0.38875	0.0422276	0.00979573	-0.371259	-0.313576	0.0528078	-0.0243594	-0.120127	-1.06012	-0.340108	-0.823067	-0.0575454	-0.0916393	0.0712062	-0.0888804	0.271997	0.552708	0.267556
AAACATC	-0.402091	0.565657	-0.217574	-0.511672	-0.150933	-0.317311	-0.329777	-0.840882	-0.196454	-0.449606	-0.123413	-0.831525	-0.16574	-0.17426	-0.137734	-0.231845	-0.105309	-0.646047	-0.134908	-0.409222	-0.190203	-0.902686	0.589767	-0.11063	0.533462	0.128967	0.0666118	0.21807	-0.284668	0.161935	-0.159083	-0.1449	0.223955	-0.373487	-0.419928	-0.483699	-0.322357	-0.440737	-0.0521692	-0.251077	-0.808365	-0.636136	-0.792273	-0.324321	0.000634631	0.0895834	-0.294508	0.11564	0.725387
AAACATG	-0.068233	0.378097	-0.144009	-0.368595	1.96408	-0.118571	-0.0102802	-0.511901	0.272539	0.798071	1.06896	0.601693	0.680129	0.143643	-0.285181	0.255705	0.121648	0.736701	0.107825	0.928364	0.272575	0.165278	0.615475	0.100256	0.331301	0.292756	-0.238669	0.765056	1.20966	0.402704	0.256264	-0.87606	-0.393983	-0.3453	-0.317735	-0.820309	-0.136565	-0.074664	-0.0156671	-0.257868	-0.555706	-0.0921568	-0.977854	0.0464054	-0.431181	0.288334	-0.189934	0.461061	0.217566
AAACATT	-0.134327	-0.125697	-0.0922996	0.135292	0.707589	0.204018	-0.455805	0.149882	0.664374	0.888575	-0.389426	0.764652	-0.252946	-0.223201	0.179864	-0.309144	0.377294	0.0769692	-0.0779523	0.070051	0.115351	0.0807006	0.260158	-0.183314	-0.751752	-0.710509	-0.0559062	-0.338086	0.244897	-0.479593	-0.526426	-0.246398	-0.0477307	0.093312	0.111907	0.321418	-0.362404	0.34063	-0.20412	-0.354837	-0.553538	-0.636718	-0.627736	0.0692366	-0.142993	0.0741257	-0.0265711	0.170966	-0.275367
AAACCAG	-0.343636	0.776367	0.645117	0.00736981	0.439286	0.318333	0.0877676	0.475252	0.6137	0.432976	-0.273912	1.10328	0.833034	0.415112	0.364719	0.883855	0.500695	0.32171	-0.163951	0.335141	0.549848	0.533374	0.363997	0.504871	0.542071	0.0838271	0.226761	0.120075	0.457932	0.113009	0.283456	0.649542	0.51994	0.623218	0.760215	0.556106	0.73612	2.28503	0.512561	0.553486	0.130406	-0.193871	-0.00526967	0.42935	0.930943	0.0681709	0.685799	0.643985	-0.515329
AAACCAT	0.0862558	0.230528	1.27245	1.05615	0.966566	0.739417	0.384164	0.225393	0.950954	0.570051	0.503246	0.855675	1.25501	0.52373	0.558061	0.441986	0.372938	0.263006	0.164383	0.342292	0.272687	0.854169	0.694312	0.171343	0.368883	-0.038281	0.283638	-0.230479	0.113032	0.51462	0.593734	0.761042	0.591239	0.331717	0.568738	0.648975	0.593266	1.39026	0.515446	0.615437	0.376559	0.701904	0.215744	0.264443	0.882311	0.28595	0.502089	0.691567	0.25569
AAACCCG	-0.960396	-1.79143	-1.80659	-0.69509	0.203464	-0.700711	0.311519	-1.17767	-1.22878	-1.23227	0.148036	-0.600679	-0.718696	-0.437187	-0.324079	-0.261053	-0.487221	-1.02582	-0.293234	-0.719968	-0.160535	-0.581393	-1.17696	-0.784363	0.212736	-0.131422	-0.120675	-0.418408	-1.18938	0.343245	0.0927678	-1.10091	-0.171222	-1.01993	-1.4503	-1.92624	-1.07561	-1.08445	-0.441891	-1.26526	-1.31135	-1.34338	-0.93614	-0.639762	-1.06772	-0.268291	-1.19863	-0.130889	0.0400715
AAACCCT	1.48335	2.36706	0.114576	-0.358633	-1.27476	-0.691531	-1.07361	-0.34702	-0.189468	-0.938963	-0.837337	-1.09566	-0.25537	-0.967091	-0.657771	-0.624831	0.186465	-0.531718	-0.651086	-0.944065	-0.651752	-0.984843	-0.0113522	-0.336427	-2.09879	-1.37949	-0.83061	-2.00329	-1.86475	-0.86781	-1.02548	1.59542	0.737087	1.54688	-0.241526	0.771241	-0.0108581	1.07829	-0.386109	1.98785	1.74	0.800561	1.17062	-0.539204	0.98527	-0.20031	-0.805904	-1.38351	-1.67477
AAACCGA	0.533795	0.436621	0.189729	0.358826	-0.576291	0.0480644	0.0475225	-0.0356395	0.504985	0.265752	-0.00250555	0.41589	0.578799	0.172205	-0.0270943	-0.0378324	0.580047	-0.624019	0.0799755	0.114292	-0.00957443	0.517227	0.593776	0.437438	0.148965	-0.178811	-0.0148518	-0.60723	0.0852546	0.479247	0.340435	0.255446	0.251113	0.311566	0.706184	0.102421	0.523354	0.679169	0.263829	0.181996	0.160765	0.832453	0.396995	0.0816501	0.437377	-0.0451092	0.212361	0.298114	-0.484515
AAACCGC	-0.13981	0.164329	0.38184	0.0400301	-0.270463	0.460283	0.745611	0.246602	0.112935	0.487861	0.222442	0.570585	0.376122	0.258111	0.395788	0.34478	0.253156	0.238802	0.204869	0.396752	0.195803	0.363758	1.11833	0.801208	-0.573767	0.00956743	-0.0870672	0.468161	-0.676521	0.349783	0.617953	0.493906	0.622715	0.930227	-0.264146	-0.0888912	1.05391	1.02659	0.775091	-0.00603062	-0.310685	-0.615712	1.04271	0.876037	0.974542	-0.0622358	0.564604	0.0071091	0.180004
AAACCGG	0.387114	-0.171248	-0.403282	0.489071	-0.0173954	-0.0596984	0.0905707	0.00111138	-0.202036	-0.630967	0.195797	0.201887	-0.234938	0.182216	-0.117138	0.0605445	-0.380961	0.102354	-0.0120136	0.0607011	0.00931967	0.0488187	-0.568027	-0.329341	-0.494445	-0.345114	0.288898	-0.0457467	-0.836663	0.15455	-0.195877	0.672789	0.21055	0.140382	0.299739	-0.459734	0.0431964	0.584435	0.101381	0.23386	-0.118677	-0.178632	-0.428714	0.24387	0.0760493	0.205094	-0.517249	-0.424819	-0.471895
AAACCGT	0.415017	1.19597	0.613185	0.0943279	1.51023	0.599202	1.07968	0.757169	1.06557	0.690858	0.591899	1.533	1.3169	0.256494	0.259139	0.430505	0.90293	0.616943	0.217388	0.231504	0.340679	0.838994	1.1344	0.576647	0.244498	0.472858	0.341437	0.925102	1.2074	0.522484	0.572322	0.278427	0.358493	1.04877	1.02057	1.15883	0.249078	1.03904	0.672014	0.637104	0.765241	0.845648	0.393089	0.359293	-0.109035	-0.0102961	0.362697	0.396102	0.545912
AAACCTA	-1.03373	-0.677296	-0.55719	-1.65057	-1.02011	-0.953575	-1.32329	-0.676455	-1.20778	-1.04202	-0.780652	-1.75387	-0.625814	-0.409616	-0.61177	-0.582073	-1.72479	-1.25741	-0.329583	-0.912771	-0.334159	-0.807483	-1.16866	-0.96767	-1.67585	-1.75875	-0.183833	-2.44235	-2.36939	-0.973236	-1.10826	-1.03777	-0.293207	-1.62462	-0.874853	-1.33674	-0.422187	-1.12469	-0.327411	-0.600669	-0.360266	-0.788688	-0.677179	-0.331945	-0.791306	-0.334755	-1.81338	-1.57468	-2.08319
AAACCTC	0.246019	1.02396	0.15515	0.136619	0.0538253	0.33465	0.0816546	-0.348272	0.116059	0.484645	-0.252765	0.0325191	0.190993	-0.400533	-0.191948	-0.109788	0.200325	0.364543	0.0224024	0.196844	-0.0566115	-0.286969	0.138731	0.29058	-0.404774	-0.702051	-0.322174	-0.429417	1.75028	-0.364841	-0.072066	0.00915304	-0.0757039	-0.0143584	-0.118207	-0.529218	-0.340992	0.872387	0.344311	-0.126575	0.0138671	-0.109869	0.154035	0.00124773	0.418259	-0.263203	1.01954	0.148012	-0.0165515
AAACCTG	0.456382	0.382558	0.0436745	0.350478	1.0256	0.668832	0.371336	0.363861	0.6879	0.506793	0.264714	0.412189	0.514859	0.19597	0.162907	0.427182	0.891959	0.526997	0.152771	0.0240553	0.214598	0.479352	1.17368	0.229404	0.562881	1.01931	0.16357	0.984145	1.11772	0.276668	0.308013	0.39733	0.369086	0.789701	0.754877	1.20582	0.099336	0.342889	-0.0491258	0.102822	-0.378576	0.345683	0.464493	0.680306	0.473352	0.165881	0.0944413	0.21797	1.00655
AAACCTT	-0.670929	-0.178024	-0.279388	-0.0369708	-0.367524	-0.114885	-0.131194	-0.0495216	-0.0392018	-1.28241	-0.162237	0.0356244	-0.593486	-0.275096	-0.264753	-0.131943	-0.0396643	-0.29963	-0.167089	-0.197175	-0.217248	-0.05333	-0.343483	-0.217157	-0.188096	-0.783842	-0.177962	-0.585342	-0.0625987	-0.673774	-0.433196	-0.323379	-0.331142	0.0411286	-0.770418	-0.803482	-0.0435669	-0.264547	0.0578586	-0.345354	-0.413082	-0.688274	-0.898083	-0.286063	-0.591989	-0.376758	-0.719896	-0.401437	-0.64232
AAACGAC	0.380279	0.701486	-0.180343	0.299149	0.305554	0.131352	0.932884	0.101054	0.197721	0.551919	0.395607	0.8866	0.84143	0.432425	0.700307	0.316257	0.373596	1.09299	0.0508522	0.264263	0.16849	0.405915	0.783761	0.540101	0.264139	0.208389	0.201847	0.134978	-0.175928	0.703085	0.901073	-0.216256	0.531813	0.272723	0.395657	-0.149473	0.560964	0.722904	0.164406	-0.0953698	0.0220246	0.211788	0.344643	0.27551	0.760572	0.00461053	0.228752	0.726132	0.15974
AAACGAG	1.14706	0.244071	1.20864	0.521684	1.25149	0.450032	0.524559	0.948166	0.378281	0.754441	0.750001	0.732646	0.601345	0.531194	0.366737	0.607575	0.540144	0.409249	0.287787	0.965851	0.538963	0.53411	0.798491	0.807818	0.936675	1.17322	0.348257	1.65607	0.482485	0.667792	0.416457	0.779729	0.745006	0.543679	0.57175	1.16033	0.850092	1.08683	0.58804	0.226373	0.773591	0.331265	1.47759	0.654415	0.968695	0.214413	1.00889	0.494371	0.236871
AAACGAT	0.484529	-0.151753	-0.267874	0.00650137	1.01496	0.0182941	-0.0434459	-0.0233037	-0.198472	0.0158062	0.127829	0.206264	0.105184	-0.292806	0.186742	0.310156	-0.410069	-0.159367	-0.0357114	-0.0782525	0.295624	0.161587	0.515593	0.667885	0.695588	0.103762	0.117733	0.504113	-0.172728	0.112946	-0.0751815	-0.00259383	-0.545199	0.284379	0.110769	0.0123329	-0.225407	0.205394	-0.110712	-0.20467	-0.259466	0.213973	-0.582423	-0.289938	-0.0234461	0.0684119	-0.306614	0.289631	-0.415246
AAACGCA	0.60871	1.07953	1.08425	1.01181	0.966392	0.489141	0.989516	0.988714	1.56158	1.36287	0.488995	1.21997	1.27218	0.494843	0.378628	0.544903	0.979156	1.79295	0.514614	0.585104	0.576527	0.462452	0.96931	0.289008	1.0669	0.993862	0.412443	1.15796	0.636855	0.867675	1.04607	1.29161	1.5924	0.694879	0.824902	0.899759	0.390593	0.934596	0.644041	1.09844	0.628928	1.15232	1.02201	0.674268	0.582509	0.165317	1.13617	0.729915	1.74472
AAACGCC	-0.904455	-0.448951	-0.839726	-0.181657	-0.124041	-0.230788	0.019868	-0.81093	-0.150013	-0.634078	-0.0276549	-0.691239	0.212053	0.0827659	0.370443	-0.000598541	-0.206251	-0.158935	0.269698	-0.37532	-0.129154	0.169826	-0.327183	0.0988521	0.432961	-0.165352	-0.0575501	-0.0824948	0.13678	0.103502	0.0583468	-0.516266	-0.757588	-1.55607	-0.488754	-0.991558	0.302842	-0.434163	-0.0797969	-0.204832	-0.74854	-0.650367	-0.547711	-0.197748	-0.51633	-0.151616	0.0701324	-0.161722	-0.477715
AAACGCG	0.622521	0.43403	0.0406041	0.694146	0.884906	0.710297	1.11224	1.18084	0.683247	0.719802	0.70678	0.864834	0.562139	0.0486651	0.246419	0.542039	0.0776331	0.668966	0.19027	0.674295	0.388082	0.653517	0.686032	0.171995	0.740208	0.411934	0.41504	0.689415	0.561326	0.0824964	0.523914	0.00636943	0.238555	0.736711	0.518079	-0.179538	0.323114	0.706935	0.678316	-0.560944	-0.363418	0.171899	0.517976	0.710495	0.757307	-0.010034	0.295102	0.270572	0.259135
AAACGCT	0.352203	-0.101729	0.451904	0.0366734	0.366933	-0.189317	0.176922	0.111699	0.019061	0.222447	0.088376	0.337066	0.115008	0.151285	0.45666	0.259543	0.18517	-0.606093	0.214713	-0.0255867	0.339379	0.314758	0.242142	0.694382	0.565929	0.289098	0.0339883	0.314655	0.180211	0.562678	0.424157	-0.0323338	0.132112	0.943644	-0.374812	0.519642	0.246246	0.569975	0.277887	0.533685	0.0644645	0.371598	-0.0320986	0.458635	0.156644	0.0147312	0.644251	0.343211	-0.861491
AAACGGA	0.575448	0.670829	0.404904	0.551261	0.453619	0.459618	0.555316	0.422709	0.323822	0.352286	0.239924	0.397761	0.592832	0.831296	0.452344	0.287055	-0.0578338	-0.171484	0.140603	0.225783	0.480472	0.742349	0.477357	0.484221	0.337193	0.359107	0.142006	0.380716	-0.612248	0.215143	0.572615	0.115763	0.523656	1.22331	0.529102	0.138921	-0.348675	0.614158	0.0636737	0.0152946	-0.0196215	-0.302795	-0.689206	0.176106	-0.0309875	-0.0230454	0.0771091	0.410661	0.0755276
AAACGGC	1.22871	0.689884	0.827854	0.771533	0.640469	0.638388	0.820529	0.648494	0.244488	1.22952	0.17114	1.08905	1.04929	0.330931	0.728695	0.276618	1.19651	0.505162	0.319196	0.659758	0.282469	0.620751	0.944078	0.784633	0.554858	0.726019	0.259864	0.714996	0.903566	0.298855	0.330373	0.711852	0.261814	1.77395	0.906354	0.814146	0.838262	1.09303	0.732384	0.224448	0.841213	1.02698	1.48189	0.83401	0.984137	-0.0182504	1.04929	0.903612	0.451495
AAACGGG	-0.507031	0.588124	-0.205157	-0.463337	0.0732688	0.580348	0.937282	-0.105714	-0.334862	-0.0839029	0.362189	-0.167635	0.282574	0.509896	-0.2318	0.461418	0.300454	0.173039	-0.177198	0.310292	0.235344	0.630372	-3.22e-05	0.609477	0.29519	0.635327	-0.0433357	0.0745568	-0.304314	0.539193	-0.0886124	0.63374	0.113786	-0.036944	-0.254848	-0.0911094	0.0532588	-0.087858	0.444832	-0.143639	-0.329296	-0.456538	-0.0359956	0.481092	0.494615	0.169781	0.287993	0.313591	0.57129
AAACGGT	0.0392104	-0.646278	-0.0326899	0.0515001	0.391271	0.0173296	0.0483734	-0.0987392	-0.228857	-0.556328	0.125607	0.0180065	0.191243	0.041382	0.0899999	0.0553841	-0.0142506	-0.205382	0.191791	-0.0773116	-0.0280377	0.221022	0.423973	0.134042	0.00984913	-0.178462	-0.273789	-0.257165	-0.330336	0.35124	0.404348	0.942622	0.137185	-0.0322302	0.19514	-0.367364	0.845481	0.640252	0.231828	0.117984	0.237318	-0.669766	0.279308	0.154223	0.14544	0.160251	0.0489918	-0.142588	0.228139
AAACGTA	0.120588	0.882733	0.482351	0.940145	-0.166523	0.489328	-0.0149686	0.296701	0.0456086	0.655065	0.309119	0.499948	0.75575	0.20964	0.648779	0.121912	0.678569	-0.0613328	0.0571757	0.260716	0.720981	0.642747	0.466874	0.349523	0.422009	0.667465	0.299151	0.204598	-0.299153	0.165284	0.244434	0.0539146	0.279395	0.266936	0.234291	0.411271	0.319777	0.510686	0.516773	0.195804	0.45544	0.384617	0.343912	0.350877	0.308373	0.176731	0.912132	0.0972416	0.948036
AAACGTC	0.508883	0.521783	0.0656946	0.549498	0.596792	0.244742	0.430638	0.890417	0.549198	0.241619	0.482678	0.342235	0.301009	0.656612	0.806159	0.359286	0.733926	0.567614	0.382416	0.647478	0.86037	0.429305	0.928208	0.630623	0.664198	0.894073	0.128839	0.936168	0.80399	0.53341	0.868982	0.710245	0.335345	0.635405	0.40018	0.611505	0.658965	0.506427	0.551219	0.494177	-0.0918556	0.510081	0.260772	0.128784	0.559705	0.189644	0.110351	0.0231095	0.0162917
AAACGTG	0.894678	0.395056	1.12449	2.04092	2.61296	1.41378	0.75875	0.857302	1.34602	1.67689	2.55726	2.32643	1.71863	0.6859	0.674203	0.659692	1.09907	1.39979	0.456766	0.849717	0.513359	0.836644	1.39421	0.976049	0.538219	0.289402	0.3786	0.576212	1.13842	1.21126	0.943024	0.754285	0.454187	1.34719	0.618921	0.531506	0.643777	0.697884	0.722673	0.790742	0.307905	0.85671	0.870705	0.723565	1.53041	0.0838802	1.35903	0.846967	0.481614
AAACGTT	0.222435	0.428452	0.846711	0.391307	1.36952	0.845142	0.728519	0.473378	0.0179051	0.184374	0.622434	0.517779	0.334003	0.414127	0.155665	0.408844	0.657129	1.19562	0.320126	0.514212	0.0635033	0.129314	0.45183	0.798099	0.584158	0.651337	0.429637	0.749109	0.146823	0.677043	0.585426	0.737852	0.292705	0.994757	0.271537	0.567259	0.299293	0.689757	0.370357	0.280569	0.201819	-0.244204	0.831253	0.305996	0.956063	0.0182236	0.746785	0.827265	0.0935664
AAACTAC	0.942349	0.908224	0.762387	0.49665	1.06489	0.0906034	0.534507	0.627591	1.27899	1.21848	0.233944	0.635837	0.986205	-0.00665213	0.231092	0.111985	0.50982	0.694033	0.0967886	0.490168	0.124303	0.838928	1.17511	0.0818368	1.24349	0.812284	0.127341	1.00266	1.18698	0.660201	0.776922	0.875498	0.455386	1.17126	1.04367	1.25073	0.874696	0.515577	0.419361	0.972246	0.548334	0.612169	1.05721	0.169319	0.784385	-0.0245399	0.851077	1.43143	0.716248
AAACTAG	-0.190908	-0.265935	0.279176	0.621806	0.360682	0.158676	0.0466586	-0.352166	0.124114	0.272465	-0.0560837	-0.236168	0.270394	0.208679	0.463041	0.128456	0.779883	0.743775	0.172269	0.132044	0.168676	0.682951	0.642304	0.320275	0.527739	0.394252	0.100028	0.739051	0.995991	0.510569	0.112631	0.337134	0.0426662	0.00130701	0.503668	0.802704	0.311462	0.605547	-0.024674	0.38469	-0.0191298	-0.0983197	-0.197054	0.0116073	-0.496005	0.270419	-0.554546	-0.0936613	0.241399
AAACTAT	1.00099	0.616918	0.87286	0.893923	0.636489	0.704319	0.902568	1.05308	1.06637	0.577574	0.497909	0.392867	0.428245	0.138492	0.194779	0.217408	0.522376	1.00312	0.0308754	-0.244666	0.13329	-0.18322	0.569392	0.346453	0.396949	0.780103	0.594982	0.532765	1.27515	0.669167	0.123133	0.583273	0.402462	0.714463	0.663955	1.05205	0.411114	0.258984	0.321372	0.480052	0.147244	0.431402	0.59445	0.577704	0.441049	0.044291	1.31286	0.138027	0.292554
AAACTCA	-0.618813	-0.842798	-0.465072	0.073364	0.302833	-0.112019	-1.16881	-0.890242	-0.616726	-0.959932	-0.332376	-0.391466	-0.934866	-0.346668	0.109341	-0.244049	-0.312956	-0.573928	0.00118369	-0.0988629	-0.146433	-0.640329	0.129685	-0.339236	-0.303291	-0.330809	-0.140702	-0.550404	-0.193186	-0.333509	-0.444798	-0.419457	-0.139508	-0.91559	-0.612833	-0.410155	-0.407168	-0.587484	-0.0429343	-0.351475	-0.215908	0.0474391	-0.625568	-0.197035	-0.466116	0.177238	-0.0103265	-0.62717	-0.92876
AAACTCC	-0.629413	-0.448717	-0.315731	-0.0461617	-0.715391	-0.18292	-0.326288	0.234923	0.0371605	-0.743478	-0.281995	-0.586141	-0.503917	0.0987937	-0.298634	-0.322437	0.109368	-0.316636	0.0695623	0.000790721	-0.0666361	0.0291662	-0.222916	0.372396	-0.619262	-0.623654	0.0720856	-1.64589	-0.0590174	-0.349286	0.0476185	-0.31458	-0.220242	-0.0448185	-0.417965	-0.37304	-0.153811	-0.477438	-0.0485303	-0.568844	-0.439295	-0.874191	-0.150732	-0.391748	-0.687245	-0.31892	-0.601568	-0.377211	-0.70537
AAACTCG	0.306526	0.189018	0.211652	0.011725	0.65472	-0.549076	0.495523	0.775336	0.212529	0.407025	0.218032	0.256718	0.6623	-0.0335654	0.0347982	0.379946	0.309892	0.223426	0.13797	-0.342624	-0.00107318	0.00974852	-0.256756	0.0802074	-0.00325703	0.207721	-0.0647523	0.832586	1.06777	0.0942264	-0.0756035	0.3099	0.185771	0.64612	0.29476	0.0675084	0.105738	0.519742	0.387464	0.501566	0.20838	0.899178	0.312145	-0.0610921	0.552992	-0.0543554	-0.0666563	0.32824	0.285391
AAACTCT	0.311852	0.030298	0.425275	-0.144008	-0.505598	0.423979	-0.0535641	-0.0890272	-0.105824	0.366298	-0.0812161	0.0477831	0.24546	-0.429445	-0.430563	-0.0510057	-0.289091	0.113754	-0.0979118	-0.209731	-0.0771059	0.337848	0.332741	-0.642851	-0.704457	0.0893214	-0.0876506	0.0687572	0.0529674	-0.16634	-0.0615927	-0.205044	0.158318	-0.208981	0.0383416	-0.245824	-0.102356	-0.551004	-0.405655	-0.1967	-0.241704	-0.150773	0.141156	0.24794	0.080663	-0.260977	0.468235	0.584635	-0.315002
AAACTGA	0.716435	0.388193	0.0438948	0.736118	0.394345	0.410943	0.557857	-0.0327561	0.0289876	0.175818	-0.0527568	0.444936	0.586498	0.283123	0.367619	0.138762	0.00109796	0.491658	0.293527	0.184368	0.52534	0.195815	1.14745	0.347727	0.283534	-0.475567	0.360045	0.104368	0.114356	0.318043	0.426275	0.83712	0.629342	1.02276	0.726784	0.65545	0.506611	0.194898	0.620138	0.493058	0.313508	-0.0380887	-0.0947707	0.381589	0.646156	3.23e-05	0.387919	-0.388406	0.553797
AAACTGC	0.65636	0.392932	0.180287	0.346985	0.0465166	0.250065	0.850643	-0.185824	0.124962	0.483188	0.327082	0.240222	0.0485447	0.52813	0.259868	-0.0768737	0.485831	0.482779	0.0563495	0.0101098	-0.188231	0.468652	0.690684	-0.228239	1.02339	0.831971	0.0119939	0.485577	0.380409	0.10676	0.201061	-0.591391	0.38849	-0.111046	0.817093	0.616497	0.0174048	0.3818	0.242052	0.264412	0.259825	0.151098	0.624742	0.230643	-0.145437	0.069103	0.613607	0.373357	0.0804785
AAACTGG	-0.118583	0.283958	-0.260814	0.379704	-0.191587	0.645918	0.18622	-0.191938	0.395354	0.169249	0.382194	0.246613	0.154976	0.181306	0.202564	0.616543	-0.16316	0.330541	-0.100129	0.471993	0.120523	0.191071	-0.699771	0.289365	0.214806	0.207523	0.135331	-0.57639	-0.057633	0.269411	0.165688	0.013719	0.363907	0.267856	-0.0126337	-0.260068	0.324529	0.357309	0.639636	0.470521	-0.101948	0.139785	0.121824	0.26213	-0.106264	-0.142435	0.178187	0.123084	-0.377218
AAACTGT	1.12143	1.0698	0.47869	0.0249931	0.494524	-0.0716818	0.281983	0.806953	0.438082	0.191087	0.0724247	0.774287	0.139621	0.218913	0.0473514	0.177787	0.18126	0.0600154	0.142615	0.488441	0.151927	0.586191	1.02053	0.313564	0.309608	0.388449	0.398051	1.24065	0.290056	0.633253	0.834492	0.722583	0.407564	0.789655	0.806704	1.03424	0.21585	0.593124	0.35827	0.0706097	-0.109279	0.3522	0.46269	0.472054	0.384146	0.0335564	0.829359	0.400331	0.997482
AAACTTA	-0.0817975	-0.270357	-0.631	-0.516869	-0.766006	-0.436948	-0.424865	-0.177962	-0.00100161	-0.576201	-0.38774	0.0522059	-0.7444	-0.092584	-0.15988	-0.0531367	-0.174417	-0.890853	-0.13459	-0.339915	-0.265256	-0.524777	-0.655455	-0.748115	-1.14661	-0.699031	-0.349896	-0.704915	-0.50627	-0.372147	-0.599953	-0.495064	0.121319	-0.312347	-1.05296	-0.00180055	-0.291729	-0.129482	-0.267722	-0.0281854	0.0934746	-0.317977	-0.626038	-0.19706	-0.371921	-0.292587	-0.471303	-0.541996	-1.27454
AAACTTC	0.00836393	-0.201823	-0.500208	0.181797	-0.409612	-0.0413312	0.462402	-1.13509	-0.370161	-0.209642	0.0583539	-0.532752	-0.194372	0.351401	-0.042141	-0.17273	-0.448362	-0.735249	-0.157064	-0.0338664	-0.223035	-0.202754	-0.330401	0.0787443	-0.183043	-0.375399	-0.0634808	-0.100115	-0.157302	0.474233	0.158176	-0.705832	-0.0774248	-0.291167	0.0567755	-0.0317787	0.157951	-0.325397	0.0407261	0.212945	-0.991677	-0.379443	0.281772	-0.495396	-0.27276	-0.0811358	-0.556745	-0.694197	-0.626461
AAACTTG	-0.485962	-0.0506102	-0.254758	-0.151263	-0.0965016	-0.0904106	0.0510618	0.158206	-0.411931	-0.359477	-0.00546255	0.431597	-0.257483	-0.126472	0.067073	-0.215046	-0.230602	-0.152179	0.0469008	-0.0633272	-0.0940635	0.00901236	-0.488841	0.161537	0.0609339	-0.661456	-0.620943	-0.948958	0.0031459	-0.515125	0.384529	-0.205858	-0.461306	-0.0928523	0.158091	-0.574454	-0.0682515	-0.406627	-0.133188	-0.179045	-0.294777	-0.435608	-0.775822	-0.594318	-0.584299	-0.136853	-0.573603	-0.297015	-0.573186
AAACTTT	0.254115	1.04057	0.19437	0.150807	0.632677	0.505032	0.473779	0.592122	0.763435	0.737372	0.0330338	0.450499	-0.0246064	0.353461	0.0721446	-0.0262443	0.961842	0.649054	0.180521	0.222223	0.20857	0.225863	1.03159	0.598236	1.40098	1.62756	0.0390245	1.14599	0.491805	0.504413	0.395492	0.911156	0.1519	0.633223	0.106067	0.423739	0.180694	0.637533	0.511433	0.183148	0.106856	0.296367	0.265071	0.356124	0.395819	-0.185976	0.362357	0.490678	-0.282688
AAAGACC	-0.418195	-0.612408	0.0978532	-0.169117	-0.515225	-0.450267	-0.0836069	0.00989146	-0.115578	-0.723163	-0.282286	-0.222207	-0.585962	-0.130775	-0.337612	-0.0608723	-0.610755	-0.205456	-0.250346	-0.204087	-0.358287	-0.238019	-0.321235	-0.172947	1.0212	1.05051	0.419986	1.33406	0.587175	-0.681269	-0.314283	0.146223	-0.0314868	-0.232276	0.147012	-0.533084	-0.162577	-0.383426	-0.572433	-0.311132	-0.0929119	0.184781	0.0469229	-0.371099	0.439581	0.0608194	-0.696152	-0.303308	-0.486495
AAAGACG	0.678115	0.822593	0.656156	0.806694	0.843008	0.242401	0.904414	1.20961	0.963149	0.837899	0.107407	1.4462	0.973581	0.345601	0.583359	0.254321	0.874068	0.884456	0.140136	0.394421	0.513079	0.458189	0.986063	0.419133	1.32997	1.40773	0.495386	1.67623	1.1158	0.254276	0.810586	0.171419	0.843175	0.705933	0.696565	1.55621	0.860121	0.777716	0.379534	1.52819	0.465124	1.29907	0.895504	0.459911	0.261129	0.163772	0.423777	0.161453	-0.0731448
AAAGACT	-0.892337	-0.924424	-0.505562	-0.388655	-0.499508	-0.530211	-0.747714	-1.25795	-0.870319	-1.16909	-0.133044	-1.24325	-0.657101	-0.302469	-0.769912	-0.357209	-0.706947	-1.33555	-0.405426	-0.368824	-0.258412	-0.476903	-1.24817	-0.805511	0.538911	-0.325512	-0.0550592	0.0695853	-1.03274	-0.0857296	-0.47772	-0.566566	-0.418442	-0.968952	-0.831058	-1.02243	-0.848242	-1.19727	-0.265008	-1.27237	-0.201017	-1.39957	-1.02321	-0.324144	-0.0985975	-0.163995	-1.55837	-0.427801	-1.43423
AAAGAGC	0.225383	-0.399545	-0.302274	-0.305818	0.443928	-0.486305	0.310907	-0.389388	0.181535	-0.383505	0.112977	0.056758	0.477936	0.182121	0.0171887	-0.369667	-0.0541744	0.318908	0.0709301	-0.649795	-0.237836	0.123254	0.507565	0.320775	2.266	2.32386	0.315395	2.18903	0.356259	0.383312	-0.211489	0.0819227	0.155958	-0.0560762	-0.437875	0.24613	0.245533	0.205447	-0.0805339	0.0409161	-0.0721123	0.5534	-0.111395	0.130305	-0.132368	-0.244595	0.0676866	-0.384977	0.152717
AAAGAGT	-0.717573	-0.681475	-0.69779	-0.376979	-0.716558	0.0163367	0.0811327	-0.339509	-0.186893	-0.450302	-0.268097	0.618827	0.199259	-0.13858	-0.252904	-0.0193462	-0.744338	-0.736185	-0.308135	-0.693255	-0.0932669	-0.486377	-0.153374	-0.443305	1.02831	0.85431	-0.323466	1.20099	-0.00493686	-0.362714	0.0136341	-0.177533	0.0532524	-0.771501	-0.121666	-0.202883	0.0557159	-0.321676	-0.203157	-0.356514	-0.220592	-0.397732	-0.294835	0.0566205	-0.0630967	-0.243676	-1.00159	-0.826363	-0.812219
AAAGATC	-0.0994389	-1.02211	-0.305162	-0.180441	-0.88133	-0.523337	-0.124054	-0.296097	0.4361	-0.124807	-0.159709	0.0894899	-0.586207	-0.163638	0.0563522	0.165842	-0.270097	-0.707311	-0.24937	0.292098	0.0210374	0.154094	0.134367	-0.110248	1.27356	1.01452	-0.111908	0.959074	0.261267	0.0854838	0.298099	0.230002	-0.456458	-0.336191	0.229582	0.750629	0.266243	-0.123673	0.142927	0.328538	0.363959	1.10793	0.720923	-0.289181	0.442215	0.24702	0.437753	0.536171	0.183501
AAAGATG	0.311269	0.454895	0.18625	0.698731	0.490089	0.103644	0.146113	0.60061	0.228555	0.153646	-0.0291621	0.712317	0.783308	-0.0706897	-0.0357385	-0.257467	0.256983	0.964255	0.230357	-0.44248	-0.0957582	-0.228297	0.419073	0.253702	2.70956	3.43535	0.326479	2.35025	0.72378	-0.180274	0.177492	0.610248	0.237236	-0.104804	-0.163	0.354381	0.0613269	0.0557564	-0.233172	0.177774	-0.280757	0.670619	-0.252974	0.338153	0.254419	-0.0465818	0.252274	0.912782	0.753814
AAAGATT	0.158685	0.655032	0.18004	0.349819	0.423853	0.0251397	-0.32525	0.348502	0.0744459	0.283247	-0.173932	-0.103908	-0.507138	0.0104549	-0.082134	0.0947747	0.246519	-0.148998	0.0580865	-0.632544	0.087271	-0.103392	-0.136685	-0.378668	1.06886	1.074	0.0790504	1.10164	-0.399704	0.182232	-0.123903	-0.138067	0.127509	0.0638205	0.104962	0.172528	-0.434211	-0.271359	-0.441558	-0.0184874	0.211695	0.344613	-0.227644	-0.0944415	-0.210235	0.267963	-0.17903	0.571733	0.242228
AAAGCAC	-0.129507	0.0909733	0.208921	-0.1548	0.230817	0.113056	-0.23932	0.217527	0.022676	0.184533	0.511972	-0.0854243	-0.159498	-0.356812	-0.125976	0.00587181	-0.625884	-0.240794	-0.105899	0.0241477	0.273976	-0.158588	0.123226	-0.285076	1.70499	1.83168	0.410515	1.33948	0.676279	0.535513	-0.366909	-0.446849	0.226475	-0.0724701	-0.0423517	-0.232087	0.34583	-0.0881418	-0.135986	0.651032	0.0779984	-0.151183	-0.357047	0.188961	-0.427905	0.0147475	-0.745356	0.347692	0.0160488
AAAGCAG	0.847138	0.923062	0.397987	0.869922	0.557588	0.735341	0.282936	0.704714	0.796013	0.637701	0.219357	1.03273	0.793542	0.327444	0.449709	0.04525	0.452903	1.42184	-0.0686365	0.771555	1.00518	1.08521	0.984488	0.651272	3.03333	3.84609	1.30193	3.36317	1.19825	0.340021	1.14005	0.879333	0.846573	0.390472	0.96614	1.1416	0.133498	1.24479	0.632896	0.615386	0.326022	1.35088	1.17487	0.279849	1.00302	0.27766	0.505819	0.533473	1.0358
AAAGCAT	-0.776205	-0.159891	0.173922	-0.359643	0.622179	-0.28501	0.0530838	-0.511038	-0.426978	-0.112677	0.149662	-0.337911	-0.00475566	-0.307696	-0.21615	0.165571	-0.342256	-1.0528	-0.18284	0.199358	-0.278724	-0.0711113	-0.0556401	-0.243666	0.155197	0.465759	-0.262073	0.383526	0.82738	-0.663046	0.0350986	-0.351743	0.0736777	-0.771625	-0.570032	-0.938983	-0.166996	-0.542375	-0.278686	0.70615	-0.309185	-0.215336	-0.0178345	-0.0586979	-0.583853	-0.218018	-0.813328	0.332562	0.221726
AAAGCCA	0.291456	-0.349965	1.04648	0.937586	0.887092	0.736716	0.488275	0.390071	0.924081	1.11101	0.0488463	0.603245	0.652866	0.613868	0.0847461	0.234468	0.96205	0.622814	-0.0890676	-0.133318	0.522383	0.406107	0.250855	0.127153	2.66391	2.13638	0.640069	1.45779	0.655067	0.330611	-0.0347936	0.381332	0.0203655	-0.042678	0.380387	0.807418	0.341553	0.134291	-0.0340966	1.11067	0.0147415	0.826637	0.500701	0.421269	0.24471	-0.0839929	0.248418	0.475641	-0.0424229
AAAGCCC	0.321487	1.3023	-0.160701	0.446174	-0.899272	0.340542	0.9696	0.312216	0.369416	-0.0989038	-0.364777	-0.131447	0.308348	-0.200612	-0.147155	0.174996	-0.105194	-0.413495	-0.239906	0.452915	0.38774	0.0203	1.15154	0.264781	1.24644	1.14673	-0.00204376	1.09156	0.565834	0.243033	-0.229651	0.27262	0.223386	0.736724	0.579435	0.671179	0.0554854	0.0102745	0.513582	-0.326007	0.316245	-0.339027	-0.0185873	-0.234554	0.481651	0.156422	-0.235723	0.378418	0.0713065
AAAGCCG	0.185682	0.506774	0.637631	0.322845	0.706214	0.152497	0.649357	0.102382	0.519098	0.699323	-0.00462298	0.650494	0.678362	0.0402826	-0.108811	0.00275678	0.383397	1.18488	0.216047	0.513796	0.411326	0.422585	0.653253	0.344962	0.937334	1.15688	0.571217	1.26683	0.948484	0.345271	0.61915	0.947204	0.535789	0.950609	0.451321	0.428326	0.267859	1.36436	0.294566	1.14281	0.366974	0.706738	1.32843	0.367976	0.412878	0.277862	0.340339	-0.0833268	0.537003
AAAGCCT	-0.260909	-0.103505	-0.984673	-0.430631	-0.108642	-0.179353	-0.106504	-0.26588	-0.877705	-0.412861	-0.141385	-0.173995	-0.457346	-0.0192133	0.0923178	-0.477849	-0.139362	-1.03838	-0.155025	-0.785353	-0.196496	-0.460557	-0.454102	-0.654076	0.423408	0.504027	0.174895	0.0274001	0.352565	-0.133512	-0.436317	-0.46495	-0.116083	-0.542038	-0.787491	-0.187169	0.160866	-0.0629765	-0.235786	-1.28263	0.19694	-0.152495	-0.174784	-0.519631	-0.431032	-0.11932	-0.725222	-0.075403	-0.845956
AAAGCGA	1.17624	1.22088	1.06138	1.57834	0.980197	1.2311	1.66253	2.28148	1.09465	1.90429	0.701395	1.72373	1.76796	1.01595	1.01659	1.20923	1.7686	1.09912	0.83396	1.53288	0.730177	1.56951	2.2058	1.02653	1.27826	2.5969	1.15819	2.15415	1.67702	1.28787	1.28561	0.784058	1.69769	1.70797	1.29617	1.23721	1.29413	1.85868	1.79976	0.760958	0.0777089	1.75936	1.53296	1.22628	1.25674	0.426545	1.87701	0.905928	0.951993
AAAGCGC	-0.073509	-0.0317871	0.269883	-0.16774	-0.401252	0.613134	0.435575	-0.15624	0.0406886	-0.475332	0.652924	0.626803	-0.213506	-0.0716751	0.354401	0.434927	-0.246728	-0.11702	0.181968	0.0163253	0.35809	0.391299	0.383406	0.347763	0.792424	0.662511	0.710886	0.704483	-1.19513	0.134034	0.472047	-0.738232	0.294462	-0.249485	0.101186	-0.138105	0.381434	-0.394413	0.065521	0.0756222	-0.511329	-0.222071	0.158677	-0.121185	-0.227883	0.0695859	0.443618	-0.451313	-0.578057
AAAGCGG	0.61036	0.651867	0.847938	0.299431	0.576977	0.836885	0.588567	0.38526	0.743229	1.00824	0.0319247	0.663922	0.587003	0.244127	0.285696	0.307268	0.854857	0.631889	0.260234	0.224098	0.534427	0.394508	0.682265	0.41028	1.69347	2.38842	0.47155	1.53661	1.55466	0.117095	0.491302	1.2006	0.705912	0.892295	0.708075	0.880282	0.874985	1.52368	0.298273	0.708444	1.05932	0.61961	0.867419	0.29301	1.14658	-0.0299582	0.772321	0.474046	-0.414651
AAAGCGT	0.756359	0.472385	0.850687	1.12451	0.77208	0.510063	0.712502	0.86324	0.764365	0.256685	0.393975	1.05681	0.840591	0.659233	0.316144	0.565402	0.843847	0.741796	0.220048	0.588711	0.215091	0.398778	0.229018	0.699915	1.78462	2.20584	0.6274	1.49576	1.20324	0.519048	0.781273	0.875718	0.616527	1.04582	0.693868	0.630182	0.491624	1.0646	0.273999	0.446703	0.288554	0.384899	0.477623	0.487159	0.620319	0.18933	0.563169	1.07292	0.905374
AAAGCTA	0.357644	0.0988342	0.225269	0.562886	0.28098	0.513376	0.092956	0.455313	0.0946988	0.335808	0.514791	0.18949	0.0585218	0.1933	0.315771	0.125712	0.218567	0.102995	0.107536	0.513008	-0.069348	-0.0315245	0.539856	0.0715935	1.92945	1.98626	0.367142	1.83885	0.631469	-0.184851	0.207759	0.331576	0.274278	0.683343	0.288276	0.0489898	0.155079	0.222427	-0.000103746	0.519979	-0.185372	0.629273	0.292574	0.290819	0.490372	-0.185786	0.0322564	0.378574	-0.435822
AAAGCTC	0.0446371	-0.366523	-0.410241	-0.358014	0.0604427	0.206934	0.546056	-0.366353	-0.315909	-0.496294	-0.0423851	-0.227446	0.682204	-0.121231	0.131603	-0.612818	0.221343	-0.649866	0.00102929	-0.370638	-0.447696	-0.302458	-0.432744	-0.240195	0.873605	0.913926	0.292196	0.942728	0.530852	0.287401	-0.317147	0.271934	-0.0494775	-0.0495997	0.280931	0.0603122	0.0627578	-0.656457	-0.0289088	-0.674815	-0.357734	-0.869665	-0.39921	-0.0775069	-0.597017	-0.147294	0.146662	0.116681	-0.205205
AAAGCTG	-0.144079	0.136331	0.237117	0.471039	0.0912585	0.030792	0.695903	0.00840693	-0.321756	-0.316043	0.0319895	0.468045	0.622553	0.215122	0.228514	0.121837	1.16292	0.027378	0.354685	0.356091	-0.234913	0.668586	0.00848114	-0.0368147	1.96677	2.45372	0.423675	2.05427	0.957089	-0.126025	0.305204	0.327421	-0.00130839	0.0803679	0.176995	0.512191	-0.0572066	0.688582	0.306587	0.0453991	0.138033	1.10622	0.303302	0.401536	0.696165	0.0668984	0.23539	-0.473833	0.736922
AAAGCTT	-0.300614	-0.0463178	0.238945	-0.673569	-0.408712	-0.0967902	-0.792218	0.181426	0.525728	0.307916	-0.472578	0.0749907	-0.287961	-0.222091	-0.0969544	-0.179862	-1.07297	0.334288	-0.199506	0.0532159	0.320141	-0.312699	0.208379	-0.44115	1.02803	-0.0699293	0.516343	0.00125543	0.783854	-0.195698	0.0949953	-0.720718	-0.562733	-0.524348	-0.710616	-0.881759	0.387519	-0.562695	-0.201617	-0.0146379	-0.457763	-0.943999	-0.724495	-0.455102	-0.672489	-0.307784	-0.540345	0.0298722	-0.372787
AAAGGAC	-0.21625	-0.287723	-0.0521423	-0.0872834	-0.0813838	0.165708	0.323308	0.0314212	-0.380008	1.0832	-0.132672	0.0906592	0.61411	0.108443	-0.130618	-0.240761	-0.0661022	-0.0135772	-0.198623	0.283817	-0.0692647	-0.0091094	0.0265292	0.1783	1.3716	1.62103	0.248174	2.07394	0.276342	0.348477	0.380621	0.177565	0.726104	0.307331	-0.260163	-0.318263	-0.255933	0.1173	0.497519	0.656737	-0.0466274	0.239007	0.182931	0.281402	-0.123776	-0.0225076	-0.634955	-0.684539	-0.327136
AAAGGAT	-0.308449	-0.104427	-0.299091	-0.766467	-0.427365	-0.254523	-0.0919795	-0.255099	-0.376888	-0.469195	0.286522	-0.274824	-0.83311	-0.277279	-0.457874	-0.472053	-0.709568	0.248678	-0.0841535	-0.0889925	-0.225102	-0.352729	0.00748009	-0.0597226	1.57718	1.5921	0.0146209	1.06926	0.494035	-0.402889	-0.54789	-0.741452	0.0614584	-0.465111	-0.0599941	-0.435699	-0.116225	-0.508958	-0.952686	-0.604964	-0.0655482	-0.754655	-0.537762	-0.505562	0.11045	0.121309	-0.441305	-0.0222615	0.142583
AAAGGCA	0.72585	0.64705	0.284751	-0.0842093	0.750607	0.185802	0.0952441	-0.0829856	0.665975	0.015018	0.0081254	0.823948	0.0809507	0.577767	-0.11272	-0.142068	-0.0305311	0.487275	-0.425395	0.380899	0.521355	0.544575	-0.0861371	-0.00893858	2.1194	2.5769	0.885823	2.98014	0.584871	0.0425364	0.0142748	0.323407	-0.169583	-0.267929	0.570967	0.409216	0.247379	0.369926	0.269136	0.0925201	-0.046933	-0.154943	0.353807	-0.0890733	0.229263	-0.0504025	0.461308	0.351412	0.296016
AAAGGCC	-0.241719	0.465516	0.313143	-0.0277554	0.123659	0.0335228	-0.268162	-0.427908	-0.0863906	0.41233	-0.261688	-0.0750358	-0.156887	-0.710398	-0.586458	0.0673507	-0.181634	0.0126089	-0.201818	-0.29822	-0.139532	-0.441699	-0.370965	-0.54351	0.961151	1.24943	0.345792	1.45053	-0.772661	0.0018491	-0.308729	0.409896	0.180462	0.275775	-0.0182345	0.279839	-0.374997	-0.384733	0.0768082	0.300041	0.178224	-0.542601	0.380639	-0.0209429	0.077922	-0.0544061	-0.0683644	0.0388555	-0.593648
AAAGGCG	-0.214137	-0.210255	0.276637	0.427145	0.515696	0.613012	0.16405	0.500791	0.772925	0.0712757	0.238803	0.450378	0.826246	0.0852394	0.157162	0.0485505	0.0938557	0.113006	-0.0357295	0.464004	0.456719	0.540801	0.318268	0.711645	1.56817	2.13007	0.494669	1.94153	1.26147	0.0755508	0.529546	0.0726022	0.758222	0.479007	0.373112	0.0543462	0.541157	0.250562	0.939989	0.945112	0.748786	0.797791	0.358294	0.382112	1.03716	-0.212415	0.319597	0.723979	1.1032
AAAGGCT	0.308308	0.161974	0.486879	0.246509	-0.419644	-0.215581	-0.342515	0.420503	0.0477326	0.48152	-0.220981	0.47604	0.157218	0.133242	-0.0578053	-0.0389692	-0.206496	0.0766688	-0.0773489	-0.0417415	-0.186942	0.00761048	-0.373583	0.537163	1.27041	1.91945	0.375243	1.43041	0.592646	0.0623581	0.101989	0.125135	0.159982	0.752571	0.127224	0.446216	0.693753	0.387244	-0.299011	0.335489	0.551806	0.810102	0.665697	-0.0282389	-0.0694032	-0.408045	-0.167217	-0.291258	-0.0923679
AAAGGGC	0.769346	0.297493	-0.453678	1.19298	0.632578	0.690346	0.996382	0.300999	0.211112	0.618108	0.204466	0.691154	0.486002	0.0252371	-0.128405	0.333281	1.16018	1.1786	-0.0748063	0.620758	0.377151	0.288075	1.02488	0.325062	2.20896	3.37981	0.897266	2.82327	2.03438	0.302031	0.377801	0.448597	0.453506	0.393687	0.067116	0.483882	0.729603	0.697851	0.357574	0.942698	-0.142015	0.218053	0.637298	0.38393	0.499509	0.035444	0.799762	1.111	0.74289
AAAGGGT	-0.465684	-0.167879	-0.387739	-0.21452	0.355452	-0.0512951	-0.256497	0.0829481	-0.108918	-0.287212	-0.396654	0.223738	0.441204	0.0891526	-0.391467	-0.0879109	-0.145815	-0.0842138	-0.294649	-0.0814943	-0.120199	-0.328116	0.561406	0.0175515	1.90755	1.90648	0.120588	2.68951	0.818936	-0.230293	-0.157874	0.262385	0.0667794	0.00248984	0.0908465	-0.750434	0.285819	-0.322526	0.298463	-0.532196	-0.312946	-0.691958	0.301644	-0.085168	-0.430745	-0.250723	-0.235058	-0.305369	-0.0695284
AAAGGTA	-0.797042	-0.919855	-1.22405	-0.712692	-0.664647	-0.550192	-0.51755	0.0678997	-0.7024	-0.446028	-0.316123	-0.580306	-0.43958	-0.371461	-0.31694	-0.466871	-0.87658	-1.26336	-0.14518	-0.161496	-0.286888	-0.0658265	-0.48846	-0.58034	0.905607	1.43052	0.0192856	0.905951	-0.267979	-0.429575	-0.969471	-0.655661	-0.490972	-0.709136	-1.01889	-0.322833	-0.257117	-0.717434	-0.0613783	-1.06237	-0.99374	-0.24615	-0.72355	-0.590145	-0.171266	-0.189713	-0.687019	-1.49171	-0.338434
AAAGGTC	0.0265512	0.648199	0.267602	0.319924	-0.48816	0.324804	0.222414	0.454686	0.423155	1.05394	0.161506	0.870233	0.650796	-0.5417	0.41612	0.474126	0.369182	0.497242	-0.00353054	0.470964	0.00111195	0.475846	-0.0166434	0.406194	1.46809	1.32055	0.419122	1.7725	0.825836	0.0521264	-0.152642	0.979473	0.757945	0.445168	0.269208	0.254311	0.275003	-0.0646704	0.0932202	-0.416768	-0.0247264	-0.0622335	0.191927	0.0403863	0.219294	-0.0874987	0.428211	0.861735	0.645281
AAAGGTG	-0.740298	-0.433091	-0.979226	-0.733381	0.476703	0.0641481	-0.64829	-1.04373	-0.574061	-0.646	-0.216633	-0.172617	-1.0236	-0.313402	-0.361569	-0.695318	-0.289036	-1.04536	-0.1852	-0.3825	-0.0211442	-0.552135	-0.424551	-0.512859	1.45136	1.88179	0.249686	1.4278	-0.194809	-0.0695661	-0.267948	-0.843421	-0.813119	-0.46869	-0.444894	-0.579498	-0.0493413	-0.243269	-0.238669	-0.825988	-1.05171	-0.564968	-0.830425	-0.688652	-0.425705	-0.178374	-0.101485	0.0940163	-0.562073
AAAGGTT	-0.246208	-0.14219	-0.24185	-0.253155	-0.384519	-0.420535	0.0770134	-0.034208	-0.390822	-0.722457	-0.220763	-0.239796	0.417626	-0.206523	-0.479122	-0.115154	-0.46804	-0.145952	-0.335397	-0.443702	0.0993545	-0.558202	0.418784	0.0985621	1.05283	1.4154	0.0961432	1.19764	0.117446	-0.298906	0.488259	-0.0779372	-0.438128	0.00816371	-0.597111	-0.108329	-0.286039	0.105815	-0.411519	0.160092	0.294314	0.170263	0.0125603	-0.189015	-0.538134	-0.120986	-0.619932	-0.263354	-0.406398
AAAGTAC	-0.11446	-0.623134	-0.259436	0.0516872	-0.112745	-0.237736	-0.175239	-0.131917	-0.385772	0.0194835	-0.0439026	0.30839	0.191451	0.205915	-0.0632582	0.129316	-0.130264	-0.298682	0.295312	-0.513367	0.0956826	0.0488382	-0.27949	0.558806	1.68142	2.16953	0.497965	1.44212	-0.360507	0.00839161	0.267432	-0.7556	-0.491201	-0.30001	-0.00804592	-0.444665	-0.363973	-0.684151	0.0948276	-0.347932	-0.4821	-1.04227	-0.420165	-0.150131	0.0449523	-0.0473832	-0.203178	0.459839	0.717581
AAAGTAG	0.510772	0.52181	0.278208	0.497827	0.589098	0.512748	0.571314	-0.0989914	0.253741	0.642823	-0.0650974	-0.00752881	0.512611	-0.117296	0.114347	0.245608	-0.00788387	-0.264567	0.069779	0.0709502	0.32027	0.0454154	0.600176	0.135531	2.503	3.7209	0.206751	2.57564	0.453042	0.434815	0.418388	0.00665642	-0.285298	-0.23502	-0.143038	0.630858	0.192414	0.280795	0.899841	-0.214623	-0.226603	0.277389	0.409122	0.310949	0.701102	-0.106587	0.746633	0.531875	0.842064
AAAGTAT	-0.37065	0.294442	0.364158	0.170988	0.583055	0.254834	0.0852726	0.603201	-0.425141	0.654161	-0.0383343	0.371557	0.163476	0.161904	0.0320776	-0.172857	0.380888	0.0745998	0.203823	0.233247	0.00655266	0.385521	0.217222	-0.197138	2.21613	1.61712	0.747598	1.62002	0.0885872	0.170524	0.24155	0.495531	0.423999	0.394708	0.367397	0.41083	0.188025	-0.0913612	-0.0164195	0.281891	0.394999	-0.0603248	0.469037	0.0463004	-0.058985	-0.0893987	0.818949	0.89114	0.572399
AAAGTCA	0.67379	0.479987	0.781066	0.735831	0.294709	0.535704	0.0473936	1.08824	0.449848	1.32068	0.99647	1.25859	1.82018	0.643893	0.354513	0.632442	0.852949	0.527435	0.386849	0.314972	0.16768	0.681639	0.303571	0.984875	1.50751	1.82956	0.470349	2.00603	0.177719	0.614212	1.03745	0.0518113	0.782632	1.07909	0.498558	0.593001	0.861043	0.642827	0.570383	0.391278	0.014896	-0.495373	0.61266	0.668304	1.273	-0.144491	0.79692	0.758148	0.415691
AAAGTCC	0.468547	-0.564482	-0.242899	0.190634	0.0118134	-0.124672	0.00458155	-0.586827	-0.143313	0.197275	0.222461	-0.16928	1.00201	0.498255	0.323953	0.145933	0.263985	-0.0238748	0.106457	-0.298487	-0.147126	-0.129836	-0.170155	0.0849431	0.991243	0.466189	0.514882	0.739988	0.229408	-0.0119466	0.310853	0.640457	-0.314131	0.0769633	0.478821	-0.0590395	-0.00674842	0.137855	0.0360131	-0.0398818	-0.118924	-0.0370234	0.20692	-0.354085	0.287155	-0.214781	-0.364217	-0.231968	0.143389
AAAGTCG	-0.312704	-1.00813	-0.795829	-0.301571	-0.288179	0.0987597	0.205848	-0.407745	-0.0697285	-0.470462	-0.125661	-0.0628927	-1.07882	-0.0710129	0.175771	-0.121132	-0.318315	0.208524	-0.211966	-0.441233	-0.667621	-0.307652	0.297173	-0.343164	1.01433	0.539302	0.314303	0.242965	-0.620444	-0.0618929	0.0688246	-0.220735	0.564519	-0.192923	-0.314396	-0.585817	0.377697	-0.106995	0.342872	-0.368593	-0.127805	-0.302872	-0.23779	-0.260301	-0.048416	-0.0824219	-0.0598415	-0.485009	-0.687598
AAAGTCT	-0.164271	0.0846709	-0.387855	0.00474777	0.168099	-0.260106	-0.118118	0.369648	-0.0499812	-0.0545172	-0.0708424	0.585931	0.327425	-0.230057	0.176681	0.646508	-0.104844	0.0365782	0.170053	-0.0714897	-0.0983686	0.150447	0.547643	-0.234624	-0.00272545	0.430119	0.203292	0.325206	0.796442	-0.0610968	0.291712	0.589187	0.618306	0.169258	0.0115595	-0.222109	0.274647	1.11611	0.273846	-0.0342605	-0.00282063	-0.108824	0.18375	0.543437	0.240198	0.035062	-0.671793	0.0348306	0.0844392
AAAGTGA	0.959319	1.15609	0.208699	0.870928	0.255213	-0.00486736	0.745492	0.740442	0.653344	0.570242	-0.438035	0.565382	0.513659	0.175092	0.41938	-0.17171	0.944369	0.841329	0.117064	0.226307	0.0317952	0.191378	0.875095	0.10159	1.7479	2.8937	0.507388	2.24334	0.487292	0.477341	0.257737	0.843837	0.31779	0.0434754	1.20075	0.668564	-0.0508623	0.396108	0.279452	0.187465	0.740788	0.469827	0.372676	-0.352561	0.546499	-0.122157	0.145339	-0.0934349	0.601793
AAAGTGC	-0.401736	-0.790568	-0.274748	-0.890255	0.298067	-0.0341964	-0.532307	-0.673984	-0.288746	-0.864413	-0.343741	-0.231526	-0.321176	-0.0215071	-0.099119	-0.423992	-0.323946	-1.21982	-0.247337	-0.00820901	-0.16019	-0.544843	-0.466744	-0.221393	1.13048	1.28126	0.750191	0.304189	-1.08659	-0.824753	0.0527748	-0.796952	-0.351658	-0.199369	-0.84442	-0.898036	-0.569493	-0.443598	0.27755	-0.357527	-0.108445	-0.343449	-0.741158	-0.361806	-0.583037	-0.322605	-0.793874	-0.473916	-0.607635
AAAGTGG	-0.787442	-0.576153	-1.28485	-0.601606	-0.750013	-0.234677	0.0232813	-0.141049	-0.291552	-0.393917	-0.353914	-0.357618	-0.543057	-0.48153	-0.123877	-0.172862	-0.533018	-1.01368	-0.252665	-0.87552	-0.229022	-0.485708	-0.749995	-0.322173	0.758329	1.68494	0.595186	1.81678	-0.385354	-0.0974487	-0.098127	-0.635862	-0.133612	-0.386631	0.0162105	-0.460784	-0.143452	-0.345765	-0.848851	-0.472177	-0.459169	0.292074	-0.240333	-0.0976803	0.137969	-0.282449	-0.377988	-0.49829	-0.439301
AAAGTGT	-0.716125	-0.337955	0.217344	0.244602	-0.0369307	-0.256645	-0.186465	-0.450487	-0.162214	-0.970394	0.0167768	-0.202538	-0.612303	-0.518387	-0.269357	-0.19722	-0.0141995	0.111817	-0.27695	0.297518	-0.198881	-0.0102008	-0.498654	-0.109036	1.2578	2.11033	0.195738	1.20435	-0.566652	-0.420569	-0.220767	-0.849883	0.49437	0.269385	-0.487601	0.0352287	0.205189	-0.540972	-0.200963	-0.654281	-0.345769	0.00932373	-0.632054	-0.118874	0.116827	0.00980001	0.000930478	-0.185401	-0.527508
AAAGTTA	0.0940411	-0.00983947	-0.248418	0.178363	0.366203	-0.231174	0.0100631	0.25648	0.235604	0.212836	0.0352432	0.395673	0.265522	-0.0234497	0.100604	0.194837	0.0654849	0.164338	-0.312938	0.00256092	0.0766333	0.00185555	-0.0964078	0.407275	2.04722	2.70022	0.441203	1.8068	0.415514	0.329608	0.578617	0.0881049	-0.19541	-0.158601	-0.252682	0.534593	0.132351	-0.530665	0.298515	0.10624	0.027541	0.0533102	0.330682	-0.185459	0.0316772	-0.122344	0.401034	0.0761961	0.718462
AAAGTTC	-0.83237	-0.63232	-0.62269	-0.324417	-0.00509273	-0.210401	0.211512	-0.273963	-0.182746	-0.487245	0.15314	-0.132831	-0.107785	-0.529406	-0.0962229	-0.129107	-0.808297	-0.939763	-0.339439	-0.00585186	-0.422118	0.0655564	-0.251726	-0.347753	1.38473	0.619161	0.367047	1.412	-0.103398	-0.039784	-0.727674	-0.331958	-0.39181	-0.551022	-0.25538	0.0269018	-0.136061	0.249212	-0.467097	-0.281134	-0.0871352	-0.0553414	-0.68069	0.113299	-0.422984	-0.123289	0.200041	-0.208464	0.816416
AAAGTTG	0.448731	-0.364116	0.390258	0.505061	-0.382418	0.566619	-0.374431	-0.106595	0.156551	-0.372535	0.123802	-0.077264	0.428431	0.00760179	0.186864	0.211624	-0.0054929	-0.55517	-0.251645	0.0355478	-0.0585914	-0.419905	-0.227663	0.0537457	1.86792	1.74656	0.387866	1.35176	-0.560786	0.37794	0.418544	-0.00941284	0.243459	0.00735674	0.0660186	0.0470599	0.278509	-0.193511	0.587297	0.142582	0.248302	0.424239	0.454835	0.177036	0.304331	0.131329	-0.677577	-0.188648	-0.655362
AAATACC	-0.876947	-0.240449	-0.992923	-0.845382	-0.354974	-0.175794	-0.0591843	-0.971374	-0.250431	-0.766101	-0.332884	-0.698961	-0.375448	-0.289916	-0.282234	-0.520987	-0.134603	-0.562894	-0.159673	-0.464418	-0.646639	-0.533943	-0.346468	-0.194843	-0.505702	-0.232284	-0.336926	0.699805	-0.700727	0.111679	-0.714813	-0.855404	-0.258739	-0.617003	-0.357472	-0.412474	-0.0351516	-0.00197985	-0.207326	-0.513261	-0.593152	-0.866063	0.254856	-0.536358	-0.151663	-0.206114	-0.0458043	0.113095	0.125121
AAATACG	0.721668	0.946031	0.536526	0.200566	0.484827	0.497108	0.444187	0.371691	0.273604	0.354954	0.148162	0.446566	0.693452	0.237006	0.435373	0.278325	-0.200214	0.239248	0.386895	0.490025	0.131276	0.502639	0.537616	0.571091	1.06157	0.681283	0.138431	0.369573	0.0398696	0.565094	0.719431	0.271751	0.509808	1.02741	0.0441909	0.245816	0.349716	0.254696	0.297671	0.316482	0.332005	0.39085	0.81263	0.147435	0.209169	0.124204	0.368478	0.931654	0.211337
AAATACT	0.332039	0.576283	0.186333	0.409555	0.519578	0.609702	-0.124752	0.0940709	0.0749322	0.260031	0.0787199	0.432566	0.132262	0.0386736	-0.20657	0.0503447	0.216182	0.365389	0.198574	0.356627	0.00569286	0.0468065	0.187789	-0.0929316	0.23326	0.0697486	-0.111997	0.860718	-0.25491	0.104877	0.377221	0.376209	-0.546903	0.483877	0.57623	0.318283	0.0167476	0.22881	0.560246	0.482681	-0.21573	0.455467	0.29307	0.504375	0.573895	0.223201	0.688902	0.550973	0.445591
AAATAGC	1.21809	0.312346	-0.85974	0.42384	0.768474	0.185375	0.417691	0.117871	-0.0664199	0.328081	-0.256528	0.268942	0.517639	0.0106114	-0.0687813	-0.132544	0.428272	0.235029	-0.0521951	0.235124	0.279996	-0.132858	1.03202	0.107299	1.33375	0.734926	0.139554	0.601403	0.0103591	0.0633005	0.0747422	0.294049	0.352563	0.563506	0.51935	0.347158	0.200993	-0.069289	0.234517	0.185049	0.146457	0.206244	0.824806	0.044138	0.509065	-0.0893298	0.0559623	0.336241	0.489037
AAATAGG	-0.895127	-0.297543	-0.721056	0.0199436	0.108579	-0.319449	0.203574	0.153047	-1.04766	-0.879851	-0.362195	-0.0601131	-0.212424	-0.270272	0.0719272	0.00768529	-0.199232	-0.186704	-0.424049	-0.523254	-0.674099	-0.420222	-0.403856	-0.366973	0.39879	0.0894572	-0.223488	-0.0627331	-0.574012	-0.25562	-0.539616	-0.537205	-0.573933	-0.230137	-0.360899	-0.50447	-0.394235	-0.117409	-0.217561	-0.745439	-0.367989	-1.20723	-0.637934	-0.561218	-0.623798	0.294768	-0.14301	-0.330661	-0.745621
AAATAGT	0.193207	0.13788	0.195372	0.0843695	-0.537902	-0.415327	0.160577	-0.0182455	0.450284	-0.217745	0.0486282	-0.200384	0.436659	0.316701	-0.318652	0.114578	0.419172	-0.209526	-0.165755	-0.141851	-0.193761	-0.191301	-0.361715	-0.28742	-0.127477	-0.167077	0.218681	-0.245977	0.31874	-0.423712	-0.286423	-0.232301	0.214936	0.327338	0.143194	-0.245145	0.182217	0.263557	-0.0330997	0.446656	-0.662931	-0.227703	-0.272703	0.188768	-0.0949217	0.297225	0.515723	0.26438	-0.57827
AAATATC	1.1749	0.848219	0.526249	1.48883	0.594038	0.435647	1.07455	1.43532	0.940629	0.809565	0.457991	1.33457	1.2215	0.298972	0.260127	0.0125933	1.00505	1.39103	0.0918988	0.988131	0.500515	1.01194	2.57223	0.875356	1.12409	0.596571	0.308023	1.00087	1.51756	0.638204	0.942743	1.51736	0.66368	1.4138	1.12904	1.59998	0.512606	1.27502	0.979365	1.42422	0.266826	1.28117	1.13914	0.353856	1.14617	0.195295	1.37806	1.5758	0.269101
AAATATG	-0.826552	-0.0583214	-0.508141	-0.0885241	0.102832	0.0204042	0.294586	-0.112746	-0.177029	-0.604085	0.162413	-0.164159	-0.585055	-0.267945	0.173571	0.374748	-0.723356	-0.684043	-0.228619	-0.0714246	-0.257899	0.125174	-0.30825	0.519289	0.0930314	0.591691	-0.236755	0.322955	0.098984	-0.203831	-0.174127	0.0154432	-0.29717	-0.504166	-0.943403	-0.254029	-0.0527419	0.29357	0.115479	-0.28754	-0.702325	-0.959907	-0.234454	-0.365516	0.342817	0.248294	-0.108214	-0.238826	-0.503745
AAATCAC	-0.0288135	0.0718724	-0.596391	-0.686846	0.439575	-0.542616	-0.354872	0.103833	-0.92356	0.255053	0.324329	0.0320943	-0.260245	-0.0882859	-0.354839	-0.580885	-0.430527	-0.379315	-0.145902	-0.125331	-0.265944	-0.073621	0.0602576	-0.176662	0.981416	-0.295998	-0.0798102	0.336814	-0.981116	-0.143265	0.243806	-0.0531551	-0.0238491	-0.0122713	-0.0569532	0.393509	-0.480769	-0.333288	0.0616426	-0.277254	-0.00950145	-0.0675109	0.0707232	-0.0084311	-0.35501	0.0907803	-0.358422	-0.259742	-0.472038
AAATCAG	0.680026	0.0468706	-0.247326	0.523382	-0.188428	0.44332	0.44757	-0.735178	0.388769	-0.0191628	-0.287003	0.000341241	0.612999	-0.230899	0.382516	-0.0995427	-0.215292	0.00201643	-0.0927711	-0.0599225	0.222025	0.0944367	0.755942	0.393852	-0.10721	-0.293104	-0.0701501	0.359377	-0.23515	0.294364	0.0339188	0.872807	0.502224	0.30676	0.47323	0.990256	0.511315	0.181359	0.203531	0.890815	-0.096994	-0.114067	0.748197	0.0872075	0.458567	-0.201541	0.127141	0.317195	-0.134073
AAATCAT	0.356956	0.517422	-0.215368	-0.443712	-0.589149	0.0378215	-0.0180412	-0.0635389	0.0502972	-0.0408784	-0.00938751	0.187149	-0.699802	0.507693	-0.00750855	-0.0859868	0.588443	0.323203	0.175279	-0.116424	-0.23085	-0.165457	0.0930469	-0.0698981	0.141049	0.127434	0.129135	-0.254083	-0.212867	0.107084	-0.11102	0.835894	-0.0628159	0.0824197	-0.12176	0.413788	0.410892	0.0732823	-0.223882	-0.133542	0.402162	0.317296	0.428574	-0.268879	-0.0651074	0.0236064	0.560287	-0.0770842	-0.468106
AAATCCA	1.4177	0.660105	0.316654	0.828376	0.145422	0.537917	0.733086	0.801236	0.30112	1.03461	0.137561	0.624079	0.852493	0.456126	-0.32142	-0.055365	1.55814	1.21142	-0.0132468	0.378812	1.12131	0.659937	0.665375	1.16486	-0.108577	-0.0614638	0.185044	0.462298	-0.0753254	0.449223	0.310512	0.928334	0.775912	0.68983	0.659642	0.658515	0.426836	0.668414	0.42687	0.649631	0.234125	0.538251	0.787136	0.502175	0.537521	0.207464	0.329638	1.0397	0.0370424
AAATCCC	-0.0550697	0.3	-0.0372348	-0.461317	-0.404238	0.0756967	-0.00233545	-0.21413	-0.210692	0.289579	-0.277742	-0.297798	-0.0413112	-0.0376219	-0.0465791	0.0593255	0.343024	0.166726	-0.0406253	-0.0830762	0.294193	0.215111	0.510462	0.1836	0.574803	0.332373	-0.202103	0.16302	-0.519839	0.515838	0.664903	0.848047	0.00666679	0.218515	0.204828	0.737865	-0.0135594	1.15935	0.0304293	-0.319932	-0.143703	-0.642438	-0.477325	0.0209807	0.0755267	-0.0060489	0.00570567	0.148986	0.233237
AAATCCG	0.012327	0.656576	-0.568791	-0.315448	-0.606955	-0.776931	-0.520861	-0.48905	-0.222638	-0.303911	-0.143338	-0.796434	-0.638829	-0.604136	0.123187	-0.155055	-0.0023298	-0.774792	-0.0123234	-0.216241	-0.166879	0.0411337	0.127804	-0.570563	-0.0917233	-0.416011	0.114143	-0.361203	-0.525023	-0.0342886	-0.0449868	0.0722675	0.0207839	0.507139	-0.932049	-0.176924	-0.0520443	0.843062	-0.486993	0.0360617	0.0436778	-0.189474	0.072297	-0.204156	-0.21571	-0.0804917	0.160088	-0.202703	-0.353844
AAATCCT	-0.80648	-0.808446	-1.08024	-0.180367	-0.638277	-0.721982	-0.473662	-0.952231	-1.07966	-1.00849	0.0457668	-0.173638	-0.382625	-0.339188	-0.522354	-0.28443	-0.953499	-0.226781	-0.335415	-0.432734	-0.127032	-0.545982	-0.820911	-0.283125	-1.26191	-0.79683	-0.425928	-1.11195	-1.51479	-0.856251	-0.390844	-0.719204	-0.292932	-0.9338	-0.062412	-1.14428	-0.804214	-0.666175	-0.90488	-0.640337	-0.935161	-0.489453	-0.2211	-0.209682	-0.359401	-0.19641	-0.592706	-0.409496	-0.768765
AAATCGA	0.930265	1.34743	1.06127	-0.20801	0.837716	0.0905308	0.346893	0.474564	0.621972	0.372523	0.038754	-0.127586	0.519652	0.0157202	0.192588	0.339256	0.916491	1.17115	0.15972	0.252088	0.120292	0.140416	1.01939	-0.0445679	0.904618	0.336601	-0.0880612	0.301063	0.281485	0.0317507	0.0661653	0.906491	0.407532	0.76997	0.714437	1.25856	0.566131	0.539159	0.0991054	0.902952	0.955236	1.33581	0.14516	0.0935735	0.448571	0.376996	0.675579	0.25695	0.48858
AAATCGC	0.114605	-0.0629439	-0.372977	0.299917	0.108525	-0.532556	0.308723	-0.262198	-0.122618	-0.803683	-0.130272	-0.672539	0.616594	-0.120254	-0.0613947	-0.210443	-0.705595	-0.0104526	-0.0571082	-0.338038	0.0416453	0.232653	-0.360325	0.239327	0.16784	0.644496	-0.198224	-0.0139205	-0.577152	-0.193648	0.226659	-0.71725	-0.463005	0.547702	-0.134048	-0.186397	-0.292404	0.444218	0.0217421	-0.385586	-0.524803	0.153091	0.445072	-0.0639873	0.212023	-0.000294091	-0.306249	-0.0503707	0.137399
AAATCGG	0.081048	0.328078	-0.0227536	-0.290568	-0.427727	-0.100384	-0.286048	-0.31915	0.204464	-0.226354	-0.0822527	-0.463774	-0.404701	-0.2732	0.124746	0.205368	-0.112299	-0.859263	-0.215215	-0.595592	0.162367	0.151376	-0.0761922	-0.315781	-0.635345	-0.486317	0.00434734	-0.000534708	-0.914557	-0.243607	0.0359863	0.109614	0.151355	0.694371	0.521388	-0.372354	-0.0390228	0.337905	0.0742793	0.251729	0.142617	0.00399694	0.0313497	-0.283216	0.31145	0.149441	-0.421085	-0.332859	-0.376171
AAATCGT	-0.0500223	0.436923	0.420063	-0.288742	-0.131795	0.284713	-0.0611403	0.435606	0.101342	0.13062	0.0923174	0.259121	0.171164	0.0449207	-0.287753	0.0618997	0.063844	-0.334695	0.026807	0.345465	0.0566907	0.352462	-0.0944504	0.175517	0.65945	0.313449	0.0168205	0.555627	-0.215761	0.373303	0.00241671	0.247312	-0.0668337	0.046986	0.0245452	0.295898	-0.00204553	0.0585702	0.156178	0.226645	0.259306	0.0658737	0.609046	0.183982	0.142466	0.144894	0.0943272	-0.0232518	0.0146538
AAATCTA	0.439438	-0.0708778	0.554942	0.615455	0.128098	-0.112744	0.344605	0.440648	0.336076	0.390943	-0.191531	-0.0936494	0.258727	0.193162	-0.119797	0.0519116	0.888484	0.714304	-0.0260715	0.198253	0.182982	-0.017321	0.770651	-0.0891743	0.778717	0.490827	-0.113512	0.235754	0.217756	-0.384692	0.258965	0.48555	0.474435	0.446916	-0.134558	0.533849	0.603502	0.476636	0.242217	0.547865	0.319026	0.687884	0.317502	-0.00077355	0.267839	0.518507	0.27124	0.190299	0.774654
AAATCTC	0.302593	0.983232	0.212264	-0.414937	0.0329362	-0.134558	0.0979696	-0.108827	0.979243	0.145852	-0.027429	0.496689	0.665549	0.072405	0.0145123	0.0519483	-0.112168	0.420094	-0.163342	0.414995	0.204466	-0.0048915	0.617254	-0.104486	0.571952	-0.027931	0.181173	-0.324064	0.609023	-0.272127	-0.0712659	0.263607	-0.360663	0.647159	-0.0893142	0.478307	0.319716	0.590658	-0.0176954	0.314763	-0.401367	-0.228734	-0.283708	-0.136378	0.583888	0.0712345	0.0915637	0.178239	0.407563
AAATCTG	0.513741	0.728463	0.15303	0.640033	0.684233	0.0787512	0.308634	0.923504	0.248753	0.487821	0.577861	0.623439	0.580559	0.350339	0.353363	0.604739	0.680344	0.275741	-0.0587146	0.918696	0.343467	0.78412	1.44951	0.802224	0.200755	-0.129767	0.289785	0.862383	0.74674	0.0767601	1.17742	0.778884	0.217855	0.652233	0.743387	0.210122	0.712842	1.18225	0.0800751	0.56357	0.268734	0.881848	0.765695	0.463037	0.735813	0.301227	0.658524	0.346987	0.898438
AAATCTT	-0.361102	-0.586208	0.170163	-0.0168192	-0.589011	0.148815	-0.465482	-0.440685	-0.379864	-0.506578	0.0713341	-0.339124	-0.767907	0.151874	-0.00742658	-0.100931	-0.00492362	-0.0647744	0.100495	-0.279003	0.0444524	-0.435079	-0.963579	0.0617404	-0.423184	-0.404609	-0.117636	-0.31739	-0.652792	-0.209884	-0.482199	-0.509272	0.468826	0.0133861	-0.020911	-0.392143	-0.297246	-0.271805	-0.0549228	-0.00287225	-0.0295686	-0.275952	-0.417709	0.106961	-0.505001	-0.0210932	-0.726734	-0.470708	-0.472126
AAATGAC	0.326901	-0.232059	-0.358871	0.452456	0.104341	0.504717	0.318238	-0.157762	-0.146036	0.602553	0.226554	0.660273	0.000596334	0.344731	0.378802	0.422314	0.221519	0.524533	0.381643	0.161778	-0.0764091	0.416328	-0.172897	0.466735	0.879594	0.13202	-0.0510743	0.814521	-0.00160846	0.460619	-0.0761522	0.285103	0.505922	0.0825322	0.460205	-0.0720659	0.0391157	0.0260656	0.0766843	0.15825	0.0134534	0.600969	0.401915	0.468783	0.126137	-0.0926958	0.393125	-0.370027	-0.0779985
AAATGAG	-0.71531	-1.33769	-0.617463	-1.21347	0.339256	-0.579743	-0.200186	-0.591619	-1.14232	-0.735921	-0.144642	-1.45297	-0.584332	-0.359718	-0.231717	-0.096142	-0.776823	-0.104257	-0.431586	-0.615552	-0.189791	-0.320956	-0.0697568	-0.275911	-0.210659	-0.120708	-0.352636	-0.18074	-1.31351	-0.670395	-0.547384	-1.00507	-1.34529	-0.908382	-0.946787	-1.05767	-1.0624	-1.4584	-0.768841	-1.83105	-1.93799	-2.18437	-1.35425	-0.406299	-1.50142	-0.527203	-0.697076	-0.446319	-1.23017
AAATGAT	0.632086	0.607671	-0.214563	0.420332	0.403373	0.102795	0.839589	0.464969	0.681182	0.637888	0.256546	-0.258673	-0.0882453	0.246159	0.442758	-0.0738622	0.456526	0.181104	0.169134	0.437829	0.159256	0.405978	0.0863701	0.127645	0.734585	-0.0656512	-0.21583	-0.528152	-0.107948	-0.0505569	-0.0729619	-0.397508	0.358689	0.171831	0.584641	-0.0126401	-0.187647	-0.53491	-0.183738	0.750196	0.271401	-0.276247	0.251337	0.143596	0.357387	-0.0689564	-0.168476	0.0559244	-0.434849
AAATGCA	-0.364863	0.11992	-0.784009	0.110212	0.133825	-0.154362	0.300494	0.110237	-0.530773	0.185262	0.0915491	0.508415	0.74084	0.224437	0.203876	-0.0458862	0.360065	0.161058	-0.0224846	-0.0612281	-0.0990485	-0.140654	-0.0818315	-0.437758	1.61978	0.82945	0.156979	0.811296	0.0812521	0.134785	0.222212	0.101532	0.207366	-0.659718	-0.172317	0.153142	0.0659044	0.0282678	-0.286827	-0.33571	-0.36355	-0.0785969	-0.273795	-0.31361	0.130591	-0.123068	0.507882	0.32512	0.653353
AAATGCC	-0.0675749	-0.410227	0.434102	0.393752	0.452388	0.321511	0.596459	0.31856	0.461883	-0.0453712	-0.0703579	0.395311	0.0624471	0.344447	-0.049228	0.0941973	0.322549	0.295833	0.316718	0.571486	-0.0732512	0.859811	0.310364	0.0139015	0.291692	0.908212	0.0852736	0.867061	0.245243	0.310578	0.776143	0.456436	0.294264	0.44638	0.620697	0.129041	0.603435	0.405772	0.125783	1.14099	0.922395	0.735728	0.607407	0.187242	0.29655	-0.109598	0.513051	0.811228	1.75612
AAATGCG	-0.224325	-0.192629	-0.563833	-0.661885	0.501802	-0.153035	-0.101481	0.102172	0.0494304	0.118989	-0.125334	-0.2961	-0.704983	-0.435387	-0.149287	0.0647119	-0.353934	-0.349509	-0.203224	0.0778773	0.055218	-0.393576	-0.218016	-0.00933831	-0.690314	-0.390371	0.0412542	-0.449186	-0.551016	-0.279942	-0.319419	0.720099	-0.0393216	-0.0347263	-0.353555	0.0263519	-0.216118	0.180611	0.334521	-0.175055	-0.140579	-1.12651	0.222063	0.0316238	-0.351523	-0.195704	-0.696133	0.766998	-0.653593
AAATGCT	-0.300935	-0.4876	0.0967459	0.134452	-0.689257	0.383454	-0.455109	-0.180654	-0.0854914	0.43309	0.0224551	-0.0918167	-0.204498	-0.323907	-0.208099	-0.482029	-0.459877	-0.215265	0.0191146	-0.254508	-0.176464	-0.0949766	-0.0439315	-0.183504	-2.04851	-1.38626	-0.287457	-1.68678	0.380026	-0.293329	-0.217128	-0.343688	0.113083	-0.458103	-0.589788	-0.293598	-0.421083	-0.387144	-0.556662	-0.666305	0.160186	-0.0270552	-0.0598902	-0.381922	-0.275655	-0.307926	-0.553738	-0.144039	-0.150586
AAATGGA	-0.0766661	0.011086	-0.558747	-0.621071	-0.0758229	-0.20201	0.128243	0.00535096	-0.204794	-0.289666	-0.395795	-0.423693	-0.0931482	-0.362924	-0.471727	-0.263969	-0.15343	-0.174252	0.184429	-0.0139298	0.100944	-0.339614	-0.287687	0.0603438	0.465716	0.218723	0.351359	0.192447	0.385566	-0.0147413	0.262985	0.51336	0.256002	0.0357176	-0.367904	-0.312722	0.232036	-0.199876	-0.298724	0.311811	-0.469155	-0.0320006	-0.0729353	0.218364	-0.491002	-0.0240954	0.434094	-0.0855842	-0.141073
AAATGGC	0.530214	0.236972	-0.184904	0.0425542	-0.294215	-0.021685	0.833894	0.022888	-0.0969402	0.178086	0.0342875	-0.130905	0.0659034	0.386488	-0.3385	0.0736728	-0.382126	0.146422	0.00551729	-0.475619	-0.135683	-0.423529	0.402541	-0.816933	-0.106559	-0.342663	0.0189691	0.203419	1.29419	0.452844	-0.670499	0.208133	0.498254	0.843931	0.910924	0.21486	-0.466443	0.175791	0.0796145	0.659138	0.747508	0.171868	0.326439	-0.0990013	0.713931	-0.186309	-0.140349	-0.267942	0.00682786
AAATGGG	0.191557	0.274753	-0.211663	-0.597498	-0.198226	-0.469945	0.188374	-0.299792	0.219705	-0.336947	-0.317975	-0.455061	-0.478233	-0.105253	0.0758595	-0.0641565	-0.0294063	-0.0548957	-0.167842	-0.365697	-0.197167	-0.492013	-0.274917	-0.286339	0.133504	0.130139	-0.143624	0.294948	0.375645	-0.196041	-0.0798202	-0.474796	0.0799589	-0.24523	-0.652049	0.456321	-0.0789938	-0.710297	-0.350007	-0.962855	-0.818637	-0.201117	-0.452854	0.172004	0.316407	0.0660557	-0.475614	-0.392659	-0.233961
AAATGGT	0.2233	0.381514	-0.344306	0.518765	-0.120951	0.382093	0.117733	-0.0769366	0.113558	0.177539	-0.0680939	0.42003	0.154401	0.225519	-0.14544	0.0745782	-0.00776535	-0.514096	-0.0035619	0.104364	-0.245089	0.166834	0.358527	0.202192	0.424043	0.195811	-0.209761	0.455563	0.523736	0.112213	0.00635259	-0.0818855	0.646991	-0.00759154	-0.0576517	0.30341	0.237144	0.359965	0.374515	0.525719	0.0111377	-0.0518496	0.0444638	-0.102233	0.0273201	-0.086617	0.537424	-0.113781	0.14738
AAATGTA	0.356107	0.655014	0.477916	0.570052	-0.0552249	0.178629	0.150534	0.0218775	-0.348506	0.520035	-0.149856	0.80792	0.439571	0.0458445	0.446123	0.205859	-0.152463	0.468233	0.27241	-0.170942	0.286614	-0.318497	-0.0373528	-0.202855	0.135694	0.817791	-0.0798022	0.94595	0.335659	0.16258	-0.477372	0.267299	-0.0717863	0.404825	0.391671	0.367715	0.515094	0.345391	0.227101	-0.0247111	0.176114	0.66188	0.37384	0.144088	0.197067	-0.103981	-0.494311	0.245078	0.521736
AAATGTC	-0.505401	-0.310754	-0.178527	0.00493514	0.0425133	0.0123638	-0.534947	0.0531405	-0.00160047	0.195106	-0.136362	-0.155773	-0.062986	-0.0896339	0.0494806	0.122263	0.137234	-0.136441	-0.117191	-0.287121	-0.158546	0.0619	0.0403147	0.511113	0.229804	-0.711465	-0.0292683	0.629877	0.0757295	-0.45004	-0.0711787	-0.554886	-0.170404	0.42554	-0.061995	-0.0564196	-0.0912139	-0.151847	-0.167365	-0.474533	-0.206836	-0.844439	0.125369	0.057228	0.123735	0.26097	-0.14586	0.105422	0.338848
AAATGTG	-0.694973	-1.08331	-0.523398	-0.766568	0.245489	-0.354152	-0.213542	-0.828466	-0.570973	-0.4455	0.101085	-0.752274	-0.500063	-0.147579	-0.159832	-0.526906	-0.368522	-0.678256	-0.14238	0.104743	-0.246438	0.31625	-0.117435	-0.427738	-0.790811	-0.888604	0.0372408	-1.58086	-0.505687	-0.546339	-0.0448863	-0.975277	-0.250578	-0.551037	-1.48871	-0.12632	0.140499	-0.69971	-0.202487	-0.530718	-0.408353	-0.169496	-0.200134	-0.0226661	-0.0281151	-0.241557	-0.82387	-0.927342	-0.448072
AAATGTT	-0.116712	0.340624	0.206231	-0.333655	0.39981	-0.0501377	0.259049	0.239785	0.0453015	0.0465771	-0.134527	-0.584982	-0.206636	-0.137606	0.0208885	0.0262752	0.0172932	-0.545879	0.1235	-0.0515069	0.110621	-0.0517822	0.365637	0.066505	0.437265	-0.22571	0.102857	-0.235822	0.418079	0.166786	0.150056	0.329974	0.227264	-0.495649	0.313141	0.157859	-0.353557	0.107091	0.397512	0.276872	-0.222895	0.197027	0.166271	-0.187262	-0.0725663	-0.280431	0.304415	-0.237885	-0.39796
AAATTAC	0.496955	1.23153	-0.113447	0.203618	0.205899	0.259327	0.751478	0.361118	-0.200083	0.0501442	0.267299	0.404802	0.519412	0.105428	0.0844168	0.127243	0.741192	0.361043	-0.0851437	0.223733	-0.029606	-0.0428807	0.868329	0.50403	0.0415505	0.451156	-0.188982	0.0753278	-0.0485837	0.469733	0.105951	0.594151	0.0952802	0.388303	0.658534	0.760767	0.156305	0.166881	0.289794	0.180077	-0.0584287	0.357333	0.363543	0.180702	0.606624	0.0831464	-0.121685	-0.0621816	-0.194594
AAATTAG	1.12827	-0.0382469	0.722621	-0.359709	0.272162	0.40107	-0.0181677	1.15566	0.291994	0.267062	0.0826015	0.804876	0.400064	0.0891811	0.390003	-0.0567707	-0.127938	0.657963	-0.268305	0.0209672	0.0720461	-0.0688263	0.683431	0.421655	1.19343	1.16002	-0.000868738	0.870126	0.422854	0.205482	0.191853	0.714928	0.298753	0.217333	-0.160266	0.682007	-0.000782991	0.438511	0.531875	0.323044	0.0767302	0.620304	0.602883	0.478403	0.617152	-0.016465	0.506574	0.746612	0.130612
AAATTCA	-0.766955	-0.577628	-0.074128	-0.466954	-0.745845	-0.528283	0.121133	-0.582704	-0.799571	-0.867146	-0.226339	-0.611092	-0.740519	-0.329649	0.178857	-0.220766	-0.43802	-0.873859	-0.258488	-0.184408	-0.247197	-0.626927	-0.862641	-0.315025	-1.06644	-1.09746	-0.178371	-0.358816	-1.22478	-0.40257	-0.43847	-0.625732	-0.276879	-0.830929	-0.892259	-1.04874	-0.0154709	-0.681033	-0.0276177	-0.759804	-0.355213	-0.93996	-1.3857	-0.312275	-0.870705	-0.0555417	-1.17626	-1.38316	-1.22803
AAATTCC	1.12955	1.11178	0.204273	0.200594	0.355851	0.0224505	0.465127	1.01691	0.301388	1.23008	0.116895	0.0424593	0.710876	0.577491	0.104331	-0.0354757	0.596464	0.950512	0.159006	0.0219871	0.605645	0.372521	1.08534	0.700461	0.744419	0.669816	0.178627	0.165817	0.267454	0.504971	0.335686	0.992475	0.730804	0.607838	1.46818	0.749432	0.741839	0.912588	0.332953	0.541423	-0.166196	0.880161	1.10739	0.344477	0.414955	0.0844202	0.956121	1.19206	1.97512
AAATTCG	0.240075	0.813399	-0.0481878	0.3442	0.345843	0.239475	0.29129	0.0512315	0.38383	0.0104592	0.305456	0.0400681	0.233056	-0.16169	-0.0809576	0.112428	0.197813	-0.575429	-0.0597604	0.354771	0.1882	0.779671	-0.102622	0.241459	-0.0717167	-0.330491	0.0959751	-0.797198	-0.308195	0.325948	0.643029	-0.0153997	0.423789	0.835154	-0.0707849	0.144511	-0.133827	0.170363	0.381651	0.00672793	-0.303943	0.385963	0.313958	0.511148	0.0379048	-0.147422	0.848118	0.12128	0.55627
AAATTCT	0.00340171	0.200219	-0.0352554	0.29946	-0.384129	0.304119	-0.16616	0.26329	0.0672073	0.0835365	0.0933743	0.105592	0.326122	0.141701	0.0267095	-0.0261954	-0.310191	0.0216396	-0.0515876	-0.296022	0.0759999	0.701631	0.0903921	0.721768	-0.213526	-0.104266	-0.175626	-0.16322	0.199784	0.2742	0.300691	-0.0679609	0.221583	-0.267769	0.442641	-0.016998	-0.146312	-0.154	0.25209	0.0520746	-0.111662	-0.404061	0.0692685	0.274846	0.679583	-0.156719	0.844878	0.641824	1.28259
AAATTGA	0.411645	0.311162	0.0301198	0.588601	0.421634	-0.10628	0.588723	0.194067	0.121176	0.0392085	0.303845	0.24562	-0.0812354	-0.0836819	0.158848	0.08747	0.196815	0.131915	-0.151623	0.303128	-0.362009	-0.126266	-0.0519198	0.315637	0.40776	-0.0263069	0.310497	1.24558	-0.249055	0.0912502	0.0996562	-0.0545739	-0.0845345	0.403968	0.114853	-0.381566	0.34734	0.240256	0.254938	-0.314843	-0.306028	-0.356825	0.00515846	0.1073	0.300957	-0.0470878	0.638018	0.936841	0.226296
AAATTGC	0.645131	0.940286	0.082383	-0.105988	-0.0210307	0.376683	-0.209455	0.396944	0.440479	0.537668	-0.000156647	0.59362	0.194688	0.0566685	0.325988	0.218569	0.385743	0.873953	-0.0277517	0.473506	0.2228	0.490537	1.31425	0.280631	0.157986	0.489933	0.245064	-0.375598	0.634072	0.314919	0.176302	0.300241	0.131029	0.903007	0.337697	0.650023	0.139828	0.62555	0.0645581	-0.393217	-0.379684	0.169116	0.905371	-0.0471629	-0.0940376	-0.0977833	0.177868	0.326498	0.161848
AAATTGG	0.139017	0.62438	-0.410075	0.0805532	0.267789	0.264696	-0.0265083	-0.185701	-0.0822195	0.154325	-0.117792	-1.20865	0.499731	-0.0968408	0.330627	0.235408	0.0461244	-0.403679	-0.0281229	0.395056	0.156839	-0.0667559	-0.050027	-0.209962	-0.656913	-0.290278	0.173172	-0.483278	-0.370963	-0.0700174	0.230766	0.295565	0.17657	0.523838	0.214714	-0.414501	-0.0673711	0.0306687	-0.449819	-0.810111	-0.888226	0.34527	-0.952681	-0.124204	0.439847	0.0692091	0.255937	0.0335199	-0.138359
AAATTGT	-0.806443	-1.10149	-0.117506	0.329782	0.64177	-0.292552	-0.103313	-0.5298	-0.0667529	-0.145991	0.298069	-0.0462438	-0.147281	-0.0344054	-0.0470378	0.0378577	-0.183734	-0.630256	-0.194349	-0.00577199	-0.442203	0.250794	-0.176565	0.248214	-0.407401	-0.237153	0.131518	-0.800326	-0.159758	0.195405	-0.511192	-0.175947	-0.0444918	-0.184736	-0.468255	-0.149833	-0.333864	-0.80913	0.0524298	0.154757	-0.462561	-0.247132	-0.730919	-0.315356	0.187755	0.330048	0.552447	-0.216149	-0.492218
AAATTTC	0.407755	0.972469	0.347603	0.684897	0.2704	0.45918	0.535927	-0.041766	0.298259	0.27542	0.0325479	0.696955	1.42932	-0.012046	0.251205	0.771998	0.812042	0.914135	-0.197375	0.187833	0.250851	0.337117	0.315814	0.281826	-0.305438	-0.464893	0.109804	0.121572	-0.429894	0.145428	0.663872	0.292297	0.53473	0.633923	1.26979	0.414597	0.654277	0.523708	-0.192127	0.838032	0.485835	0.323618	0.98405	0.243914	0.548591	-0.208881	-0.0566479	-0.215248	0.130206
AAATTTG	0.213451	0.911225	-0.27143	0.381449	-0.805778	0.168691	-0.191683	-0.369578	-0.255092	-0.188624	-0.276877	0.415504	0.498103	0.00136881	-0.23099	0.666689	0.172638	-0.00530074	-0.141224	0.0323986	0.411382	-0.0114868	-0.402443	0.162208	-0.702136	-0.623213	-0.302579	-0.776938	-0.0512143	0.206436	-0.592981	0.00372713	0.279558	0.065469	1.17081	0.533894	0.192346	0.133109	-0.26715	-0.0597873	0.249034	0.547263	0.207597	-0.117388	0.282477	-0.359777	-0.0976385	-0.173473	-0.87196
AACAACG	0.368219	0.835229	1.41364	0.621015	0.561875	0.767524	0.997296	1.22308	0.64387	0.875794	0.621717	0.585025	0.756893	0.511195	-0.0388358	0.53873	0.715439	0.856795	0.416949	0.848166	0.311385	0.580384	0.874852	0.665694	0.338658	-0.566232	0.183045	0.405729	0.962976	0.145022	0.835172	0.827194	0.335733	0.687899	1.25505	0.934967	0.562579	1.41659	0.385217	1.70594	1.32521	1.65251	1.49993	0.270304	0.386798	0.0318354	1.19295	0.444265	1.21749
AACAACT	0.204584	0.493886	0.335197	1.15855	-0.0458907	0.424918	0.180268	0.455355	0.69549	0.461273	-0.237249	0.682234	-0.128473	-0.270101	-0.186334	-0.00284915	-0.370469	0.249358	-0.0333349	-0.114653	0.0330246	0.201011	0.854775	0.230619	1.38504	0.381076	-0.131203	0.590703	0.696891	0.287645	0.0378999	0.698169	0.311848	0.647978	0.525317	0.384014	0.139954	-0.547441	0.331143	0.264681	0.5564	1.17844	-0.0568386	0.141675	0.435567	0.088312	0.157392	-0.0326258	1.2034
AACAAGC	0.649966	1.46598	0.612317	0.698074	1.28914	0.633017	0.88015	0.677551	1.31289	0.666852	0.296945	0.554443	1.21493	0.336153	0.384649	0.251719	0.602058	0.775224	0.270073	0.443602	0.374933	0.678213	0.985037	0.996459	0.864489	0.45894	0.176512	0.556787	1.51911	0.178916	0.210254	1.4569	0.561982	1.64245	1.69976	1.12178	0.38903	1.0965	0.615336	1.02692	1.13597	1.34403	1.44679	0.698976	0.654957	-0.0141678	1.16377	1.1764	0.98923
AACAAGG	0.408887	0.243956	0.320339	-0.412089	0.334972	-0.174308	-0.132683	0.496932	0.361247	0.335951	-0.234218	0.109748	-0.456087	-0.675468	-0.340564	-0.238246	-0.764795	-0.258165	-0.180807	-0.926953	-0.371955	-0.164462	0.225131	-0.684309	0.0140594	-0.880608	-0.13874	0.0835275	0.603499	0.0765589	0.129565	0.135464	-0.0183762	0.0472072	-0.299108	0.223935	-0.156989	0.606782	-0.0379633	-0.32541	0.433324	0.105443	-0.252923	-0.215908	-0.275695	-0.175018	-0.204783	0.272571	0.41257
AACAAGT	-0.772908	-0.162773	-0.341345	0.256161	0.165008	-0.0965244	-0.339483	-0.430545	-0.290447	-0.181087	-0.195416	0.315921	0.0179499	0.050744	-0.122677	-0.124742	0.185538	0.0562352	-0.201008	-0.293057	-0.354453	0.200991	-0.419518	-0.262049	-0.81006	-1.12086	-0.205075	-0.723705	-0.658316	-0.235963	0.0454679	-0.109123	0.199178	-0.248269	-0.284572	-0.525175	0.059577	-0.0958657	-0.263311	0.0382948	-0.00875741	-0.287729	-0.205144	-0.124036	-0.29116	-0.407236	0.028763	-0.163679	-0.0373576
AACAATC	0.232505	0.230917	-0.156367	-0.162166	0.0612049	0.0017834	-0.0251981	-0.0772038	0.0713318	-0.290493	-0.116817	-0.117605	0.127561	-0.133426	-0.0656785	-0.105254	0.0416268	0.544903	0.247834	0.087784	0.563595	0.421609	-0.0711016	0.129549	-1.09913	-0.635583	-0.448914	-0.915029	0.365087	-0.226254	0.216194	0.374676	0.0262738	-0.0454827	0.628322	0.102955	0.185333	0.622034	-0.0105728	0.217161	0.0505326	-0.261507	-0.245294	0.190573	-0.276925	0.0567104	-0.0418673	0.317568	0.508704
AACAATG	-0.91423	-0.0804679	0.411254	0.13175	0.406815	-0.130525	0.081113	0.326817	-0.311302	0.405342	-0.0441516	-0.309774	-0.241613	0.099952	-0.381694	-0.00936768	-0.119443	-0.301935	0.0487218	0.340028	-0.092095	0.150495	0.0815467	0.0383229	-0.54762	-0.685206	0.117079	-0.504963	1.8919	-0.0700786	-0.094262	-0.359067	-0.0760333	-0.459078	0.242529	0.749175	0.361758	0.198737	-0.0806449	-0.133723	0.170141	-0.185561	-0.397242	-0.160932	-0.458168	0.0768106	0.353697	-0.139834	0.435498
AACAATT	-0.0516482	-0.14062	-0.273913	0.756102	0.577132	0.510317	0.0431715	0.00178663	0.670383	0.011065	0.0655146	0.371841	0.445634	0.0508021	0.0627933	0.141536	0.056816	0.378776	-0.0285526	0.547054	0.0280607	0.737647	0.825767	0.866246	-0.305263	0.21479	-0.0748378	0.0528854	0.134473	0.410341	-0.293489	0.698749	0.0321536	0.259037	0.160074	-0.236478	0.571236	0.549382	0.308874	0.364044	0.417626	0.307467	0.170308	-0.239504	0.472916	0.0541258	0.54825	0.27938	1.16145
AACACAG	-0.136959	0.246039	-0.139236	-0.14157	0.333076	-0.256289	0.0994882	0.570396	0.251659	-0.143835	-0.16776	-0.845761	0.129046	-0.33984	-0.17861	0.0622697	-0.0939369	-0.119472	-0.0995856	-0.356635	-0.377292	-0.064658	0.171413	0.08139	0.00821265	-0.086039	0.0413918	0.277075	-0.111598	-0.282969	-0.35106	0.515462	-0.21762	-0.0389363	0.265542	-0.189525	0.238784	-0.338844	0.442133	0.22337	0.396012	0.316156	0.0861382	-0.130278	0.688152	-0.0704013	0.100983	-0.416916	-0.324016
AACACAT	-0.39066	-0.7397	0.326209	-0.0975053	0.987576	0.410865	-0.896214	-0.546897	-0.638674	0.489016	1.04754	-0.252157	0.232426	-0.098528	-0.147669	0.283328	-0.595338	0.142779	0.159281	-0.856523	-0.420789	-0.489849	-0.308808	-0.688172	-0.431433	-0.539184	-0.294413	-0.92189	-0.54862	-0.660734	-0.497183	-0.998719	-0.285679	-0.788845	-0.314909	-0.51731	-0.23361	-0.24347	-0.421668	-0.680009	-0.265611	-0.157502	-0.49992	-0.00293875	-0.274635	-0.26832	-0.258174	-0.889806	-0.58388
AACACCG	0.775626	0.795633	-0.287818	-0.946445	-0.353763	-0.542931	0.30481	-1.13518	-0.250203	-0.725978	-0.279822	-1.85005	-0.447092	-0.479413	-0.0987604	-0.103878	-0.507968	-0.462711	-0.364079	0.144245	-0.365897	0.0307256	-0.58183	-0.478735	0.206265	-0.136325	-0.398443	0.207581	-0.343317	-0.310292	-0.440352	-0.200527	-0.27772	-0.628384	0.0477205	-0.894206	0.575073	-0.228305	0.148732	-0.189457	-0.475516	-0.800593	-0.460684	-0.260712	-0.2863	-0.0315677	-0.450784	0.632711	0.262381
AACACCT	-0.145622	0.366382	0.300814	0.138388	0.0232823	0.00568082	-0.446051	-0.277862	0.454926	-0.540691	0.187448	-0.0427472	0.193085	0.0911332	-0.150245	-0.0213525	-0.579038	-0.3192	0.0175826	0.612592	-0.263652	-0.901663	-0.427954	-0.472074	-0.301537	-0.785728	0.0481469	-0.204506	0.243849	-0.256213	0.0989166	-0.455993	-0.00202831	0.374286	0.618815	0.462214	0.0814428	-0.0474465	-0.345965	0.330456	0.35667	0.779688	-0.0845202	-0.158413	-0.0947961	-0.345667	-0.781803	-0.338933	-0.238843
AACACGA	-0.995445	-0.63225	-0.0404332	0.219732	1.11789	-0.0740446	-0.124293	-0.386131	-0.163729	-0.14239	0.187575	-0.0761068	-0.427788	-0.0237193	-0.138758	0.00083453	-0.347904	-0.251994	0.117405	-0.529691	-0.0925026	0.0124377	0.00551682	0.118406	-0.285536	0.0649652	0.172063	-0.288062	-0.288414	0.017713	0.657095	-0.478256	-0.593078	-0.498755	-0.660545	-0.995097	-0.341105	-0.906196	0.192325	-0.589787	-0.180805	-1.13263	-1.06867	-0.294903	0.0450107	0.224486	0.0934557	-0.0271738	0.0264453
AACACGC	0.881684	0.706935	0.87112	0.59617	1.224	1.2215	0.409515	0.421849	0.284909	0.413162	0.611897	0.472531	0.909927	0.225091	0.0808518	0.350928	0.903742	0.159214	0.254126	0.430003	0.280188	0.361458	0.366499	0.277119	0.232045	0.552432	0.0661798	0.668439	0.576867	0.75198	0.672161	0.430918	0.00971464	0.548342	0.336023	0.897928	-0.286724	0.24777	0.121203	0.699047	0.656276	0.695305	0.399942	0.438757	0.148768	0.379194	-0.211914	0.752964	0.527496
AACACGG	0.47798	0.459463	0.316275	0.0466645	0.00587701	0.362876	0.441398	0.0741005	-0.0116343	-0.293699	0.32403	0.505643	-0.102529	0.0224064	0.0800806	0.543541	-0.303062	0.235401	0.248085	0.208267	-0.116625	0.25431	-0.177932	0.392194	-0.119852	-0.421332	-0.0954064	-0.36271	0.753823	-0.111531	0.111013	-0.195794	0.287773	0.451982	-0.010514	-0.550002	0.327242	0.317996	-0.144365	0.449089	-0.112267	0.235502	0.169448	0.332516	-0.062702	0.156338	-0.0306485	0.403454	0.171254
AACACGT	0.524237	-0.000186713	0.743004	1.05165	1.88188	1.13537	0.716327	1.21256	0.114003	1.66217	2.13486	0.30779	0.908965	1.30269	0.641744	0.487768	1.42509	1.85447	0.407622	0.673416	0.549666	0.30566	0.883838	0.363447	0.0651006	0.206081	0.152825	0.710899	-0.163441	0.685954	0.883446	0.426129	0.494334	0.936236	0.375038	0.278045	0.50305	0.789836	0.0796555	0.23468	-0.356142	-0.481777	0.757892	-0.0644894	0.456323	0.189891	0.335422	0.150021	-0.305967
AACACTA	-0.0998037	-0.235329	0.448579	1.02709	-0.400087	-0.0131857	0.404474	0.15386	-0.142853	-0.0654846	-0.245397	0.210046	-0.291695	0.104918	0.00595007	0.196093	-0.263168	0.0239849	-0.407151	-0.127523	-0.181128	-0.143176	-0.0508655	-0.5264	-0.232156	-0.0698434	0.175774	-0.291321	0.544454	0.0976492	-0.281689	0.176393	0.49471	0.636847	0.261218	0.283777	-0.591543	0.421532	-0.263275	0.213664	0.189994	0.918939	0.444623	-0.0851858	0.276322	-0.0215481	0.639979	0.308989	0.0510696
AACACTC	-0.248153	-0.859616	0.0143446	-0.305257	-0.516637	-0.730971	-0.360848	-0.952925	-0.356578	-0.345339	-0.110135	-0.732249	-0.343803	-0.130972	-0.29586	-0.212456	0.124579	-0.143043	0.0176808	-0.507716	-0.37479	-0.300001	-0.488456	-0.71979	-0.00465188	-0.700362	0.0220839	0.43993	-1.45707	-0.761085	-0.425715	0.020646	-0.183237	-0.188049	-0.645503	-0.881773	-0.40939	-0.320119	0.112523	-0.470636	-0.135805	-0.275513	-0.222344	-0.222898	-0.433216	-0.219159	-0.667523	-0.61032	-1.2363
AACACTG	-0.0211383	-0.0759976	0.23324	-0.275301	0.450564	-0.113476	-0.0535713	-0.320626	-0.0345393	0.222851	-0.0404185	-0.0229954	-0.218242	-0.0386622	-0.182117	-0.434442	0.152311	0.115164	0.000111261	-0.329154	-0.22839	-0.0742455	0.374206	0.180189	-0.562256	-0.681714	0.137953	-0.424439	-0.474591	-0.0919073	0.152083	-0.133498	-0.276708	-0.216217	0.478719	0.0162238	-0.276131	0.0191768	-0.456486	-0.389141	-0.0177449	-0.194233	-0.172202	-0.128523	-0.361421	-0.0505186	0.234987	-0.142019	0.790491
AACACTT	-1.25461	-0.682439	-0.176565	-0.587574	-1.12943	-0.368903	-0.168366	-1.16143	-1.25164	-0.951009	-0.77094	-0.45168	-1.06857	-0.935919	-0.673993	-0.363575	-0.441895	-0.864919	-0.272763	-0.339483	-0.0917966	-0.4876	-0.8659	-0.515135	-0.0324553	0.0495332	-0.354881	-0.39972	-0.529748	-0.560104	-0.94614	-0.414419	-0.807023	-1.23814	-0.234177	-0.486808	-0.589706	-1.23792	-0.652275	-0.170404	-0.550413	-1.37829	-0.917148	-0.192967	-1.26814	-0.0104705	-0.704701	-1.67173	-0.575925
AACAGAC	0.301243	-0.102123	-0.420967	0.316541	0.353522	0.305919	0.686225	-0.0345765	-0.965222	-0.0702834	-0.00263921	0.262233	-0.112514	0.087936	-0.149049	0.179717	-0.268099	-0.38362	-0.0129018	0.459082	-0.317771	0.285008	0.0948397	0.142763	0.638818	-0.418774	0.00811585	0.204498	0.0604028	0.782043	0.112138	0.265673	-0.162255	-0.739323	0.68981	-0.299043	-0.19117	-0.339321	0.124118	-0.190693	-0.0462581	-0.586528	0.383333	0.197452	0.0458583	-0.0552908	-0.275608	-0.233357	0.126736
AACAGAG	0.988757	0.553282	0.401528	0.054392	0.595667	-0.18148	-0.223708	0.613719	1.10267	-0.179369	0.446256	0.336489	-0.209005	-0.361936	0.315222	0.183488	0.175709	0.0100434	-0.013479	0.477303	0.203238	-0.104723	0.561525	0.518202	0.900947	0.0176937	0.18475	1.1892	0.712294	0.766236	0.787797	-0.165649	-0.219564	0.886443	0.140954	0.684028	-0.100902	0.224002	0.354245	-0.0377207	0.325802	0.676981	0.329943	-0.0922905	0.116128	0.14733	0.566745	-0.103348	0.336091
AACAGAT	0.56199	0.56582	0.489797	0.753219	0.253573	0.150947	0.239654	-0.121179	0.193701	0.583311	-0.00847393	0.308004	0.928798	0.276187	0.172771	0.122948	0.192538	0.185986	0.201204	0.435505	0.167478	0.621648	0.180413	0.734681	0.806611	0.458546	0.110214	0.418135	0.351583	0.210557	0.501845	0.423928	0.062355	0.451481	0.388153	0.578572	0.236386	0.367647	0.525591	1.29	-0.214177	-0.128674	0.713465	0.145775	0.813584	0.327606	1.05025	0.702103	0.753172
AACAGCA	0.119155	-0.184294	-0.676685	0.297881	0.604808	0.0675076	-0.535511	-0.0506543	0.595013	0.452907	0.000738573	0.47461	0.278008	-0.1123	0.0790882	0.168535	-0.335873	0.0844853	-0.109715	0.256323	0.0778057	0.200062	0.270088	0.0205052	0.670362	0.249025	0.137522	0.867822	-0.268414	0.685601	0.161652	0.331194	0.23392	-0.257999	-0.0754416	-0.0114094	0.431528	0.880697	0.516703	0.248813	0.226282	0.580655	0.0450088	0.405074	-0.308879	0.19561	1.07406	0.572264	1.3007
AACAGCC	0.191488	0.407475	0.597204	-0.261471	0.584993	0.233962	0.936723	0.387474	0.160998	0.283541	0.17493	0.0334614	-0.25592	0.181936	-0.285987	0.648201	-0.0915573	0.394371	-0.122671	0.59064	-0.0363356	0.442616	0.620582	0.30148	0.463729	0.864273	-0.0532337	0.221683	0.736395	0.209119	0.360933	0.586473	0.0366043	0.0087654	0.644274	0.916107	0.588514	-0.0319504	0.0655785	0.0931812	0.324169	0.635738	-0.119238	0.215465	0.46556	0.14284	0.281848	0.528375	0.703269
AACAGCG	0.675039	0.999946	0.392176	0.214294	0.819887	0.31642	0.310482	0.440525	0.202522	0.0792163	0.44454	0.218332	1.02281	0.598341	0.112195	0.45051	0.969649	0.670488	0.105427	0.673012	0.136169	0.426612	1.38891	0.688589	0.905879	0.730137	0.385707	0.713346	0.560216	0.360868	0.614134	0.397533	0.839717	0.637946	0.179336	1.00178	0.634778	1.09015	0.34303	0.111373	0.564539	0.456086	0.451948	0.258872	0.540958	0.0386652	0.719504	0.062865	0.487023
AACAGCT	0.322416	0.254688	0.345101	0.347731	0.117153	-0.298176	-0.182997	0.815219	0.338997	0.322377	0.356223	-0.283267	0.0632915	0.0889551	0.0199275	-0.195743	0.0501372	0.298903	-0.00332054	0.00855918	-0.0463705	-0.497627	-0.00457167	-0.0108243	0.909933	0.300292	0.301853	0.670323	0.435803	0.0914897	0.515943	-0.0335319	-0.0296527	0.085219	0.394722	0.0964038	-0.0649485	0.0849793	0.17763	0.615816	0.21458	0.265738	0.272177	0.527169	-0.0339353	0.146169	0.4376	0.412213	0.362765
AACAGGA	0.331418	-0.627286	-0.566368	-0.153103	0.0852705	-0.334383	-0.421036	-0.561273	-0.0655855	-0.733581	-0.252615	-0.749219	-0.310039	-0.144608	-0.162692	-0.200387	-0.651964	-0.750756	-0.318044	0.176502	0.0873829	-0.0545127	-0.213743	-0.283151	-0.0816362	0.325003	-0.326328	-0.458365	0.225154	-0.0381494	-0.0545771	-0.281464	-0.329961	-0.0325838	0.258508	0.163449	-0.0557554	-0.378427	-0.0644621	-0.451551	-0.0380042	-0.381553	-0.67819	-0.294693	-0.32909	-0.325329	0.36187	0.0773331	0.332958
AACAGGC	0.510792	0.43339	-0.0281887	0.0998631	-0.288399	0.74853	0.0747377	-0.192204	0.435766	0.0191325	0.166521	-0.082625	0.275233	-0.423521	-0.121869	0.148936	-0.0896345	0.41309	-0.184402	-0.0205853	-0.176826	0.21218	0.0165934	-0.330524	0.631224	0.334606	-0.0199005	0.746479	0.160804	0.309341	0.0657858	0.107884	0.0770126	0.396326	0.302512	0.202703	0.743752	0.417289	-0.0241343	0.30333	0.240201	-0.0412627	0.0683204	-0.0784511	0.542676	-0.0604106	0.389919	0.011921	0.476443
AACAGGG	0.321877	-0.245457	-0.535228	-0.535749	0.200063	-0.369736	-0.318198	-0.524871	-0.311647	-0.255655	-0.343099	-0.511093	-0.189676	-0.89781	-0.468745	-0.211966	-0.573319	-0.534254	-0.162577	-0.646985	-0.545947	-0.629362	-0.816901	-0.114512	-0.235069	-0.334954	-0.458961	0.0876866	-0.4094	0.262921	-0.855956	-0.759043	-0.653741	-0.211004	-0.807324	-0.572046	-0.163438	0.390795	-0.669988	-0.544843	-0.0612605	-1.2477	0.188921	-0.645373	-0.212788	-0.0159929	-0.340231	-0.565084	0.139211
AACAGGT	-0.568614	0.404803	-0.107681	0.491248	0.863867	0.06493	0.54206	-0.0750338	-0.231826	-0.181128	0.221707	0.138112	-0.141761	-0.0929602	0.362951	0.00725725	0.225414	0.381384	-0.00291368	0.179909	-0.307184	-0.151234	-0.236483	0.183981	0.318892	-0.0589837	0.0389318	0.58817	0.0450023	-0.241673	0.0600032	0.197604	-0.0963695	0.320254	0.0788108	-0.270012	0.367808	-0.19253	0.336495	0.195257	-0.203676	0.762226	-0.443973	-0.159897	-0.176692	-0.169337	0.214619	-0.242533	0.0517501
AACAGTA	-1.22213	-0.728636	-1.14938	-0.828518	-0.277028	-0.340538	-0.6641	-1.09743	-0.74445	-0.95521	0.128351	-0.865371	-0.297236	-0.215831	-0.131855	-0.442071	-1.21406	-1.87403	-0.159469	-0.542101	-0.79859	-0.613509	-1.52348	-0.851357	-0.540115	-0.87316	-0.162459	-0.657413	-1.46247	-0.49236	-1.15752	-0.542525	-0.361942	-1.79897	-1.28792	-1.7703	-0.746879	-1.46279	-0.353924	-1.04329	-0.541459	-1.14587	-1.26709	-0.315556	-0.766072	-0.537088	-0.878634	-1.25985	-1.1676
AACAGTC	-0.32735	-0.315711	-1.02807	-0.804625	-0.202246	-0.700941	-0.481178	-0.251948	-0.36231	-0.561437	-0.197758	-0.902628	-0.17836	-0.169757	-0.306853	0.0402129	-0.220075	0.443104	-0.357243	-0.248222	-0.7606	-0.45903	-0.874667	-0.982903	0.23471	0.0488914	0.200836	0.127936	-0.766822	-0.2053	-0.213972	-0.510975	-0.78405	-0.155282	-0.304965	-1.3109	-0.27147	-0.460864	-0.289089	-0.645082	-0.589176	-0.919032	-0.714143	-0.729225	-0.708523	0.0922664	-0.287392	-0.0921458	0.0767175
AACAGTG	-0.111105	0.514528	-0.127118	-0.336623	-0.404223	-0.326653	0.242268	0.0253376	-0.248094	0.327443	0.0487486	0.0480029	-0.300484	0.0391317	-0.204541	0.435357	0.209729	0.440154	-0.0448603	0.674143	-0.37498	0.26082	0.504083	0.0698103	0.365099	0.225009	-0.0896025	-0.436465	-0.312547	0.166349	-0.264351	-0.478858	-0.31229	-0.0249477	-0.352326	0.131087	0.219438	0.220183	0.00615921	-0.077268	-0.327164	-0.325186	0.25965	-0.570812	-0.444542	-0.207175	0.0982268	0.450513	0.142318
AACAGTT	0.404791	0.59786	0.975593	0.648666	0.102923	0.202606	0.0439634	0.657862	0.374583	0.386309	-0.0818566	0.4466	0.327544	0.236527	0.346009	0.340482	0.986779	0.9	0.251094	0.0808757	0.207312	0.756887	1.11775	0.172292	0.536447	0.525955	0.651018	0.616025	0.676705	0.666206	0.394204	0.232216	0.564738	1.01663	0.0422138	1.69596	-0.0857678	-0.0039464	0.345901	0.505469	0.283263	0.488735	0.41375	-0.0422223	0.311785	0.201326	0.410362	0.168995	0.110835
AACATAC	-1.26864	-0.81877	-1.22981	-0.447131	-0.356915	-0.613708	-0.684233	-0.829426	-0.0386584	-0.808966	-0.31636	-0.88364	-0.73696	-0.747609	-0.336992	-0.833297	-0.839623	-1.38006	-0.386278	-0.376817	-0.510704	-1.03293	-1.57876	-1.08754	0.0870154	-0.88733	-0.146761	-0.418451	-1.2733	-0.573551	-0.701417	-1.72723	-0.738761	-0.814419	-0.585307	-1.01049	-0.595983	-0.473199	-0.712443	-1.04662	-0.377827	-1.73483	-1.23197	-0.290809	-1.18201	-0.228914	-0.795376	-0.559238	-0.754219
AACATAG	-0.549518	-0.232193	-0.505909	-0.452797	-0.102633	-0.0676548	-0.706281	0.00178259	-0.350843	-0.799622	-0.271569	-0.354682	-0.204982	-0.0842423	-0.278688	-0.25186	-0.429964	-0.3766	0.052264	-0.837235	-0.125697	-0.442336	0.057648	-0.223829	-0.478224	-0.330216	-0.341935	-0.868841	-0.952946	-0.218823	-0.259348	-0.401055	-0.111092	0.128505	-0.384215	0.134911	-0.36729	-0.06199	-0.22076	0.013752	-0.202813	-0.363603	0.044735	-0.255985	-0.0759601	0.0214502	-0.0156241	0.0180944	0.339238
AACATAT	-0.470468	-0.194165	-0.148194	-0.187547	0.37121	0.174635	0.25014	0.270748	0.0892109	0.679793	0.0738734	0.551009	0.357612	-0.364393	0.0112681	-0.276214	-0.311384	-0.633748	-0.142561	-0.0301533	-0.325395	-0.0198822	-0.363715	-0.311104	-0.0497982	0.069019	-0.398095	-0.132936	-0.683992	-0.00338995	0.138901	0.0547263	-0.455839	0.095882	-0.79974	-0.422976	-0.0900036	-1.02934	0.044272	-0.31225	-0.191668	-0.105016	-0.295958	-0.459372	-0.172736	-0.176663	-0.933877	0.34543	0.517468
AACATCA	-1.33977	-0.0550424	-0.942121	-0.724752	-0.804402	-0.600486	-0.937356	-1.07585	0.143378	-1.02808	-0.588137	-0.638531	-1.03795	-0.211515	-0.243072	-0.843721	-0.677101	-1.05471	-0.0653825	-0.500132	-0.229993	-0.345695	-0.298914	-0.672702	-0.35332	-0.750567	-0.0730191	-1.44815	-1.10339	-0.61337	-0.432357	-0.803481	-0.161252	-0.809671	-1.29097	-1.25558	-0.829374	-0.924496	-0.536817	-0.495413	0.0640973	-1.32338	0.0662815	-0.609435	-0.310667	-0.0942665	-0.846112	-0.796113	0.470559
AACATCC	-0.492786	-0.0623471	0.0639523	-0.169593	-0.150215	-0.583614	-0.263532	0.206875	-0.333003	-0.419094	-0.581196	0.0567014	-0.392297	-0.0136493	-0.164081	-0.269764	-0.261576	0.393293	-0.283375	-0.322092	-0.305656	-0.573022	-0.165006	-0.832441	0.250777	0.27817	-0.164882	0.426741	-0.128393	0.0447267	-0.358754	-0.347712	0.293507	0.0133417	0.24402	-0.0635752	-0.37768	0.0309458	-0.501615	0.609267	0.294648	0.305767	-0.178051	-0.277013	-0.409735	-0.175685	0.376914	-0.0320832	-0.160276
AACATCG	0.142405	-0.720913	-0.200214	0.222192	-0.281713	-0.368002	0.022366	-0.439593	0.110853	-0.0367576	0.0286804	-0.553509	-0.30686	-0.164769	-0.104768	-0.255097	-0.390302	-0.0300227	-0.281501	-0.367945	-0.350528	-0.471215	0.204619	-0.154508	-0.449236	-0.325443	-0.289732	-0.575915	-0.0300627	0.141737	-0.485669	-0.810057	-0.248108	-1.11654	-0.264888	-0.520257	0.434693	-0.437143	-0.0302346	-0.774037	-0.959136	-0.62765	-0.787185	-0.164003	-0.491616	0.028403	-0.182023	0.0184812	-0.0797378
AACATCT	-0.499679	-0.637539	-0.999886	-0.813107	-0.506571	-0.305989	-0.433116	-0.838286	-1.11756	-0.877197	-0.265113	-1.06058	-0.61663	-0.309692	-0.593485	-0.795512	-0.262057	-1.26006	-0.274958	-0.648168	-0.455332	-0.554178	-0.593782	-0.781939	-0.136181	-0.691917	0.0168508	0.0337708	-0.777633	-0.425929	-0.408515	0.259622	-0.1228	-0.118589	-0.276599	-0.42714	-0.411366	-0.55513	-0.513718	-0.200293	-0.0960702	0.109438	-0.612471	-0.522047	-0.12784	-0.0959105	-0.654025	-1.10258	-0.711781
AACATGA	-0.179625	-0.491752	-0.0895829	-0.44958	0.506901	-0.390884	-0.617797	-0.702557	0.252159	1.0207	0.129316	0.194897	-0.645162	-0.290081	0.214599	-0.336773	-0.464928	0.480447	0.224915	-0.0603968	-0.00476431	-0.0939575	-0.700893	-0.823969	-0.112671	-0.682587	-0.402831	-1.31422	-0.0963374	-0.0925523	-0.262597	-0.562068	0.106697	-0.823268	-0.501566	-0.304054	-0.69961	0.358939	-0.451541	-0.561117	0.0132069	-0.100303	-0.598232	-0.116234	0.0809364	-0.123717	-0.0205944	-0.365761	-0.69066
AACATGC	1.22112	0.520913	0.916187	0.873337	1.54648	0.660814	-0.0858653	0.0824993	-0.0400804	4.11934	0.653627	1.06837	0.301138	0.444651	-0.330623	0.492898	0.866711	0.469728	0.26704	0.738593	0.419276	-0.338886	0.563765	0.584717	0.769001	1.68359	0.181966	1.46301	1.0363	0.564182	0.379229	0.533814	0.145504	0.570433	0.506529	1.14859	0.463548	0.268512	0.212707	1.00556	0.327723	0.449155	1.01577	0.377521	0.25123	0.218251	0.912029	1.12438	1.04515
AACATGG	-0.981399	-0.436819	-0.656344	-0.214823	0.200013	-0.387941	-0.774671	-1.01997	-0.784149	2.39291	-0.311486	-0.873361	-0.820401	-0.458996	-0.489386	-0.27874	-1.24509	-1.05858	-0.0942286	-0.247978	-0.431823	-0.262714	-1.29706	-0.126076	-0.503681	-0.914762	-0.615927	-1.0696	0.622568	-0.183042	-0.669713	-1.12817	-0.565716	-0.572043	-0.471037	-0.994525	-0.777686	-1.11856	-0.157424	-0.740065	-0.481694	-1.07557	-1.08427	-0.495656	-1.16094	-0.125067	-0.913257	-0.299751	-1.31841
AACATGT	0.22619	0.451464	0.600631	0.20568	1.50329	-0.0471409	0.437229	1.12049	0.28578	1.85813	1.45562	0.807475	1.01662	0.116577	-0.0283694	0.606521	0.515174	0.854142	0.100539	0.489722	0.238728	0.587455	0.746156	0.325641	-0.673721	-0.360197	-0.143907	-0.458897	0.198109	0.15369	0.55763	0.150692	0.683379	0.241993	0.174713	-0.248638	0.0819516	-0.0319739	-0.0959008	0.273421	0.420546	0.74886	0.0208302	0.0335852	-0.149095	-0.0988581	-0.0662148	-0.0785916	0.219523
AACATTA	-0.48124	-0.415472	-0.0543152	-0.323905	0.351726	-0.33028	-0.0183899	-0.334892	0.0171781	-0.913347	-0.19321	-0.188312	-0.720397	-0.251842	-0.00523498	-0.489561	-0.364503	-0.238189	0.0364596	-0.00410221	-0.485454	-0.502321	-0.309938	0.000302646	-1.01907	-0.436574	-0.112397	-0.276382	0.609299	-0.175613	-1.16944	-0.405201	0.116112	0.0563844	0.00407395	-0.0935627	0.327707	0.0189027	-0.391304	-0.313268	-0.0901253	-0.221396	0.365243	-0.0834762	-0.308025	-0.107822	-0.415704	-0.309651	0.498173
AACATTC	-0.524797	-0.0374924	-0.0282287	0.370785	0.138339	0.067967	-0.241369	-0.332028	-0.208403	-0.247554	-0.0432304	-0.200602	-0.597493	-0.218059	-0.112094	-0.156658	-0.153645	-0.197341	-0.417095	0.203392	-0.101097	-0.162537	-0.0363869	-0.609945	-0.192724	-0.011971	-0.0927941	0.370485	-0.302487	-0.32946	-0.268896	-1.19928	-0.674144	-0.654055	-0.642083	0.326242	-0.320853	-0.79497	-0.0294611	-0.426902	-0.804362	-0.715179	-1.08736	0.385333	-0.220789	-0.0317268	0.738457	0.885001	0.65888
AACATTG	-0.317108	-0.266991	0.172614	-0.502747	-0.125665	0.0482564	-0.771532	-0.130224	-0.993955	-0.172629	-0.213158	0.458401	-0.455308	-0.320598	-0.00928167	0.19173	-0.0742565	-0.485094	-0.157417	-0.237909	0.0205927	-0.349299	-0.410003	-0.375375	-0.41484	-0.639287	-0.0999184	-0.556076	-0.372356	-0.45369	-0.468741	-0.0733953	-0.17742	-0.0489618	-0.844521	0.794564	-0.277608	0.0828528	0.225608	0.0102651	-0.618706	-0.622097	-0.23343	0.0529691	-0.190779	-0.270542	-0.997242	-0.756424	-0.284156
AACCAAG	0.313339	-0.0607309	-0.158425	-0.693293	-0.677161	-0.00831001	-0.640302	0.00682499	-0.578015	-0.11964	-0.571771	-0.113403	-0.19072	-0.440283	-0.367023	0.0927936	-0.538675	-0.842607	-0.219141	-0.410693	0.352463	0.238752	-0.0901187	-0.0570667	-0.843786	-0.689988	-0.178554	-0.779203	0.156462	-0.174774	-0.481636	-0.390741	-0.385119	-0.0966055	0.58959	-0.252154	-0.440261	-0.105739	0.119423	-0.44223	-0.68889	-0.550033	-0.419538	-0.550874	-0.473653	-0.311901	-0.0182157	-0.429586	-1.1152
AACCAAT	-0.225425	0.110836	-0.0318065	0.26351	-0.41547	0.338406	-0.797164	-0.0667422	0.449187	0.111374	-0.133096	-0.526586	0.258925	0.0436771	0.178825	-0.0133032	0.21153	0.0396649	0.0429234	-0.134285	0.376013	0.363217	0.190083	0.29186	-1.14624	-1.4041	-0.459741	-1.46664	0.463772	0.113764	-0.167121	-0.25415	-0.00936147	-0.153557	0.234494	-0.464489	-0.01614	-0.131435	0.0273879	-0.241683	-0.183307	0.138354	0.339282	-0.305805	-0.286294	0.0766867	-0.4563	-0.513538	-1.39303
AACCACG	0.57349	-0.0517831	0.911506	1.35505	-0.0204129	0.429328	-0.450821	0.275488	1.05131	0.876962	0.699968	0.37988	0.47193	0.0740401	0.185122	0.475682	-0.165611	0.551375	0.123718	0.682039	0.338024	0.852404	0.57517	-0.00710394	-0.410708	0.0304747	0.124097	-0.231862	-0.0830005	0.217715	0.326198	0.281828	-0.142635	-0.0172305	0.467626	-0.380869	0.180809	0.801322	-0.149406	0.64053	0.329173	0.0610581	0.150268	-0.0249565	-0.137121	0.0276302	0.0912483	0.00636113	0.829831
AACCACT	-0.571991	-0.951702	-0.276046	-0.0505697	-0.679963	-0.176346	-0.228792	-0.495206	-0.818677	-0.56393	-0.244087	-0.383071	-0.156409	-0.441567	-0.243294	-0.0983813	-0.280181	-0.360769	-0.20063	-0.274561	0.189509	0.252318	0.41438	-0.0159557	-0.460119	-0.858034	0.0434807	-0.808715	-0.0145332	-0.617106	-0.692689	-1.25791	-0.833492	-0.642519	-0.592114	-0.340159	-0.298146	-0.414419	-0.348886	-0.852872	0.152733	-0.480872	-0.437251	-0.249998	-0.781242	-0.319424	-1.12277	-1.16899	-1.03231
AACCAGA	0.0712725	0.648523	0.82439	0.654505	0.0726499	0.244622	-0.155428	0.767501	1.2552	0.54487	-0.00964134	0.537198	0.342487	0.0824334	-0.00110436	0.444034	0.195257	0.97414	0.183498	0.642856	0.669126	0.716508	1.27084	0.368772	1.33562	0.144356	0.562891	0.81212	0.434249	0.742235	1.0049	0.590918	-0.233832	0.804514	1.14174	0.888849	0.575507	1.21242	0.39665	0.413774	0.180719	0.450943	0.967706	0.312418	0.852805	0.403824	1.2357	1.19904	1.06927
AACCAGC	-0.0519222	-0.462931	0.327591	-0.282387	0.457947	0.0117689	0.10624	0.288102	-0.546161	-0.326114	-0.0661742	-0.451625	-0.501058	0.138245	0.396753	0.38631	-0.387396	-0.40959	-0.0942505	0.20822	0.312376	-0.544291	-0.210076	0.265436	-0.275636	-0.00867932	0.0590227	0.0507713	-0.183828	-0.259924	-0.174234	-0.285704	0.289105	-0.420996	-0.229088	-0.406157	-0.18971	0.393728	0.515649	0.561032	-0.275073	0.0381532	-0.257165	0.362839	0.200243	-0.236104	-0.0225999	0.659877	-0.697882
AACCAGG	0.200869	0.46979	0.16262	0.752525	-0.00630257	-0.043097	0.831229	0.121479	0.291341	1.08697	-0.0291031	0.369492	0.297678	0.154934	0.232392	0.189756	0.467749	0.831481	-0.0819922	0.308648	0.162152	0.05961	0.180048	0.664479	-0.378868	-0.238136	-0.126413	-0.186217	0.559994	0.259509	0.199386	0.295955	0.467092	0.901185	0.275828	0.839656	0.167858	0.790844	-0.109887	0.465551	0.171196	0.20713	0.738204	-0.270144	0.154381	0.180502	0.378084	-0.239039	0.288135
AACCAGT	0.205663	0.420063	-0.502529	-0.438199	0.240467	-0.100001	-0.416951	-0.599097	-0.257807	-0.197429	-0.338753	0.447008	-0.0279459	0.24822	0.220519	-0.0531051	0.300582	-0.354708	0.03634	-0.420204	-0.184974	0.248894	0.694504	-0.0732013	-0.248703	-0.100839	-0.107725	0.058284	-0.132023	0.016828	-0.185698	-0.189958	0.18182	0.0317355	-0.335553	-0.173589	0.154775	0.508104	0.0855833	-0.718389	0.105973	-0.989138	-0.512367	0.218923	0.274788	0.165152	0.0916422	-0.200248	0.424938
AACCATA	0.2109	-0.284857	0.395517	0.122254	-0.114466	-0.0433412	0.134266	-0.299275	0.156087	0.202319	-0.0253209	0.127211	-0.186333	-0.178503	-0.067454	-0.116851	-0.275072	-0.654098	-0.0595953	0.164099	0.470136	0.0638448	0.624803	0.0913526	-0.968857	-0.19833	-0.0413873	-0.508338	0.359424	-0.108496	0.062008	0.458051	-0.213614	0.141575	0.1036	-0.630798	-0.255406	-0.265422	0.249474	0.645632	-0.353402	0.0529584	-0.0566512	-0.468259	0.340359	0.0462292	0.0299345	-0.254861	-0.343385
AACCATC	-0.0379952	0.146902	-0.0161894	0.31089	0.0227908	0.0527707	-0.411728	0.177171	0.188144	-0.00253387	0.0872274	-0.118432	-0.533317	-0.0978485	-0.119922	0.151908	-0.124733	-0.0413551	0.0528599	0.180155	0.330435	0.0751311	0.268802	0.079059	-1.13027	-1.05595	-0.0611812	-0.898512	-0.118123	-0.429858	-0.129309	-0.562281	-0.388359	0.179394	0.337896	0.495945	0.0322448	-0.223235	0.0341044	-0.288266	-0.0173222	0.201811	-0.735517	-0.116769	0.316859	-0.339583	-0.499059	-0.645364	-0.574482
AACCATG	-0.615416	-0.328041	-0.808973	-0.169681	0.561764	-0.516806	-0.130378	-0.290443	-0.113411	-0.48832	-0.0682257	-0.291881	0.137703	-0.097108	0.018438	-0.182462	0.180465	-0.521603	-0.141385	-0.405257	-0.462037	-0.710007	-0.708854	-0.358904	-0.918665	-0.775405	-0.24952	-1.21681	0.714648	0.0611614	-0.198467	-0.578116	-0.0103976	-0.950046	-0.0493673	-0.654498	-0.162799	0.168244	-0.0372039	-0.0486712	-0.351771	-0.329927	-0.997319	-0.176177	-0.723831	0.244512	-0.83271	-0.108552	-0.468486
AACCATT	-0.00683771	0.132768	0.237526	-0.248381	0.305122	0.0797469	0.0828883	0.222129	0.690829	0.213526	0.280248	-0.298242	0.639868	0.131334	0.298725	0.295836	-0.242614	0.0073723	0.0040021	0.169393	0.37966	0.430782	0.477274	0.442293	0.131261	-0.0395039	0.147077	0.137628	0.548133	0.268294	0.29613	0.154479	0.128254	-0.390076	-0.617983	0.69181	0.26802	-0.184445	-0.0919313	-0.0162642	-0.135118	0.542054	-0.0978432	0.0487622	0.47626	-0.246297	0.968709	0.85228	0.728096
AACCCAG	0.33727	0.666843	-0.0668906	0.8711	0.0625651	0.0308061	1.30244	0.610207	0.86259	0.529537	0.086389	0.420352	0.341248	0.145763	0.0355957	0.375366	0.978299	0.0452037	-0.0474652	0.260468	0.267421	0.462317	0.519993	1.03587	-0.769481	0.16317	0.0677267	-0.497639	0.782335	0.301598	0.308345	0.518955	0.491661	0.789235	1.16032	1.00692	0.455583	0.5057	0.44141	-0.0659225	0.440837	0.939712	1.33291	0.867445	0.281646	0.420204	0.798186	0.338986	0.397448
AACCCAT	0.0547319	1.15694	0.353336	0.011795	-0.045126	0.0627367	0.00152737	0.973855	0.407603	0.947032	0.269683	0.509338	-0.238249	0.0787315	-0.11322	-0.0526802	0.254741	0.585346	-0.132652	0.113663	-0.00950022	0.0437716	0.132778	-0.283298	-0.287401	-0.548771	-0.157994	-0.355763	0.25789	0.295712	0.0220603	0.232101	0.168437	0.726284	0.658092	0.484989	0.0317462	0.46075	0.100925	0.665971	0.116589	0.627833	0.096106	0.0650203	0.398634	0.167913	-0.465877	-0.202218	0.795248
AACCCCG	0.182527	0.693375	-0.119585	-0.242268	-0.907112	0.0759539	-0.183694	-0.183533	0.0844045	0.082111	-0.513045	-0.279205	0.26756	-0.396415	-0.256693	-0.267416	-0.025682	-0.495669	-0.0153077	0.00984249	0.0478671	0.275272	-0.356481	0.111969	-0.493812	-0.607838	-0.100754	-0.252793	0.329529	0.069369	-0.320593	0.707724	-0.658436	-0.0339702	0.57221	-0.795697	-0.285871	-0.187694	-0.131928	-0.407359	-0.312556	-0.641872	0.224639	0.139587	-0.44199	-0.155313	0.844213	-0.17039	-0.129432
AACCCCT	0.300839	-0.370378	-0.784726	-1.48461	-0.704718	-1.24929	-0.621512	-1.09514	-1.04065	-1.27067	-1.05469	-1.26646	-1.12291	-0.782973	-0.430014	-0.560301	-1.09252	-1.54949	-0.713464	-1.21425	-0.547372	-0.68416	-1.33729	-0.430454	-1.32683	-0.769418	-0.510471	-0.374827	-1.75874	-0.581469	-0.84983	-0.845315	-0.413469	-0.830198	-0.636133	-0.871213	-0.499146	-0.884103	-0.717853	-0.370199	-0.2364	-0.453792	-0.486128	-0.489257	-0.946537	0.000766165	-0.927382	-0.58301	-0.169244
AACCCGA	-0.0390127	-0.386094	-0.858625	-0.501711	-0.446203	-0.119307	0.00362493	0.00226388	-0.617621	-0.321677	-0.203844	-0.0551675	-0.35328	-0.278091	-0.0049335	-0.460717	-0.291688	-0.290547	-0.311879	-0.471049	-0.196697	-0.0352856	-0.589557	-0.772522	-0.313419	-1.11902	0.066518	-0.508689	-0.956189	0.0981091	-0.272965	-0.288893	0.61346	0.000932327	-0.30164	-0.716129	-0.106449	0.256893	-0.561168	0.0111308	0.324432	-0.52286	-0.175261	-0.0200997	-0.201976	-0.172838	-0.73494	-0.226191	-0.197098
AACCCGC	0.131663	0.537856	-0.0168121	-0.154151	-0.1562	0.409159	0.876474	0.0242584	-0.261611	-0.793457	-0.157311	-0.127611	-0.118732	-0.270097	-0.367366	-0.238381	-0.213623	-0.325511	-0.242242	-0.720503	-0.320032	-0.192706	0.24781	-0.435943	0.422851	1.54282	-0.132314	0.0218991	-0.757664	0.154259	0.32623	1.56746	-0.15291	0.986568	0.390644	0.535992	-0.209527	0.108372	-0.144028	0.395588	-0.100139	0.659824	0.269379	0.270836	0.965372	-0.123576	-0.0508592	-1.04344	-0.078189
AACCCGG	-0.334485	-0.745323	-0.658589	-1.45838	-0.0544935	-0.601918	-0.0166523	-0.555848	-0.0350505	-0.561106	0.0172237	-0.510721	-0.793887	-0.172663	-0.201311	-0.130915	-0.00286063	-0.263802	-0.128242	-0.586927	-0.21208	-0.315422	-1.05783	-0.205518	0.343796	0.242822	-0.0719561	-0.14182	-0.957225	-0.361026	0.0866754	-0.253295	-0.209069	-0.482491	-0.637871	-0.731874	-0.389687	-0.403931	-0.314942	-0.294563	-0.00529724	-0.936366	-0.470528	0.0761821	-0.477121	-0.15827	0.0428479	-0.213767	-0.547826
AACCCGT	-0.0169913	-0.118185	-0.254383	0.955154	0.223039	0.470034	0.492253	-0.0172945	-0.161849	0.207105	0.24374	0.193598	0.121994	-0.0626799	0.251229	0.0980191	0.398617	-0.169055	-0.143173	0.577178	-0.12995	0.153547	-0.0218392	-0.283621	-0.174396	-0.165116	0.0925055	-0.331508	-0.257854	0.519155	0.0554411	-0.0455932	0.601096	-0.234556	0.29597	0.426956	-0.00417871	0.817963	0.171195	-0.0552127	0.858198	0.526772	0.674483	-0.0582697	0.281028	-0.0584686	0.219754	-0.334882	-0.407202
AACCCTA	1.13055	2.64857	-0.656519	-1.04793	-1.70709	-1.36558	-1.22273	-1.05356	-1.32441	-0.448499	-0.36091	-1.65761	0.0125164	-1.12303	-0.71518	-0.846767	-0.539134	-1.14833	-0.486992	-0.781091	-0.556085	-1.48495	-0.363971	-1.45519	-1.82104	-1.54656	-0.514831	-1.62457	-2.47728	-0.706431	-1.32556	0.462813	0.0249239	0.87398	0.33103	1.40074	0.311905	0.991821	-0.752987	0.962782	1.47143	0.876356	1.10705	-0.384419	0.679377	-0.252996	-0.189661	-1.28718	-1.62845
AACCCTC	-0.699299	-0.1397	-1.5059	-1.02094	-1.0265	-0.784233	-0.652348	-1.28058	-0.909151	-0.455086	-0.725861	-1.45365	-0.574268	-0.144702	-0.550687	-0.471259	-0.488254	-0.667117	-0.579022	-1.04609	-0.803294	-0.46338	-0.262916	-0.488691	-0.750945	-0.813266	-0.254627	-0.962498	-0.898213	-0.811995	-0.623734	-0.0768972	-0.606499	-0.483024	-0.0319813	-0.509154	-0.884892	-0.184356	-0.666555	0.0666795	-0.92118	-0.389294	-0.402285	-0.802356	-0.747651	-0.372658	-1.03788	-0.0756256	-0.766628
AACCCTG	-0.897011	-1.50262	-0.960401	-0.927364	-1.22846	-0.416492	-0.806666	-1.10669	-1.09352	-1.18848	-0.625526	-1.00707	-1.56102	-0.919076	-0.637654	-0.45853	-1.3464	-0.485985	-0.30217	-0.908955	-0.794814	-0.694914	-1.02242	-0.337254	-1.33154	-1.59929	-0.336256	-1.64102	-1.70726	-0.512896	-0.770964	-1.56358	-0.592191	-1.35894	-1.16325	-1.0383	-1.10337	-1.27585	-0.262221	-0.910472	-0.842442	-1.08506	-0.866616	-0.854848	-0.766702	-0.0419351	-1.05591	-1.36563	-0.909628
AACCCTT	0.0263874	-0.66557	-0.205087	-0.654576	-0.420035	-0.908894	-0.594016	-0.716782	-0.335194	-1.22003	-0.317947	-0.850058	-1.23204	-0.615114	-0.41521	-0.491874	-0.957001	-0.56549	-0.516586	-0.676378	-0.749776	-0.498998	-0.400456	-0.606564	0.00467345	0.360236	-0.459854	-0.290955	-0.255043	-0.7198	-0.471508	-0.220921	-0.493116	-0.783175	-1.12019	-0.773008	-0.599052	-0.893928	-0.142853	-0.482379	-0.524354	-0.606335	-0.506196	-0.88532	-0.633786	-0.0934746	-0.901089	-0.802532	-0.618318
AACCGAA	0.660802	0.944552	0.217932	0.481883	-0.698838	0.179131	-0.0461338	0.375423	0.364373	0.759474	0.0491789	0.537302	0.439725	0.274612	-0.128057	-0.336613	0.940381	0.383139	-0.0696577	-0.320049	-0.111491	0.152931	0.844193	0.413115	0.204526	-0.634981	0.00687591	-0.364745	0.53452	0.180566	0.564964	-0.131264	0.46465	1.50448	0.737377	0.686423	-0.0136957	0.589	0.0181857	0.394096	0.20939	-0.018754	0.591118	0.199048	0.408021	0.0159078	1.19607	0.443519	0.865164
AACCGAC	-0.22913	-0.15893	-0.225046	-0.245412	0.178257	0.0863524	0.0529189	0.103589	0.354142	-0.166854	-0.166969	0.675236	0.319447	-0.0178692	-0.0219389	-0.313236	0.406395	-0.462824	0.0354418	-0.00622715	-0.244529	0.256325	0.166331	-0.223013	-1.00841	0.00989211	-0.222824	-0.64861	-0.365771	-0.0601037	-0.00493395	0.889105	0.4862	-0.809257	-0.646051	-0.0875038	0.860181	-0.611966	0.420032	-0.628175	0.170869	-0.0818136	-0.220626	0.0683033	-0.42805	-0.0407019	-0.637792	-0.189191	-0.375895
AACCGAG	0.724713	-0.111286	-0.290415	-0.259127	-0.217523	-0.22678	0.376182	-0.184149	0.082796	-0.604671	0.331976	-0.400923	-0.156721	-0.0117386	-0.15158	0.195092	-0.609631	0.184532	0.0589193	-0.0646931	-0.250212	0.0944327	0.043944	0.262955	0.254395	0.126618	0.118931	0.131812	0.463462	-0.0360985	-0.387962	0.111662	0.000695033	0.19612	0.467861	-0.153361	-0.0879694	-0.105005	0.419475	-0.115152	-0.126544	0.0708627	0.423168	0.0545903	0.493349	-0.170007	0.360105	0.270382	-0.0932768
AACCGAT	0.536319	0.821753	0.347208	0.366725	0.253012	0.296789	0.303869	0.0654398	0.112814	0.170349	0.0715533	0.398676	0.459761	0.143436	0.335305	0.182687	0.642449	0.491154	-0.02428	0.585415	0.587233	0.427254	0.65826	0.24922	0.624431	0.774801	0.142037	0.545813	0.0469291	0.639994	0.919777	0.646041	0.556237	0.400985	0.618804	0.165015	0.264637	0.803007	0.381967	0.273623	0.213921	0.882684	0.462006	-0.0580032	0.390895	0.216318	0.573594	1.03361	0.540933
AACCGCA	0.986253	1.34157	0.990729	0.559473	0.597017	0.862496	0.479566	0.977161	0.71602	1.15176	0.511242	0.865686	1.01283	0.241394	0.860843	0.408641	1.28878	0.761993	-0.218172	0.920335	0.969372	-0.147624	1.51167	0.890302	0.295907	1.13908	0.278612	1.3351	0.906063	0.275792	0.747738	0.998229	0.24057	1.76547	0.876334	1.62218	1.15073	0.684653	0.896956	1.12625	1.34083	1.35672	0.915378	0.828176	1.4247	0.0737399	1.24818	0.799668	1.26808
AACCGCC	-1.28942	-0.972873	-0.854677	-1.17272	-1.03415	-0.549872	-0.76805	-1.29493	-0.856084	-0.505831	-0.243287	-0.705623	-0.542898	-0.795385	0.0551693	-0.262067	-1.24709	-1.52966	-0.220394	-0.440567	-0.521834	-0.399212	-0.927974	-0.588383	-0.824945	-0.484601	-0.421869	-1.05743	-0.915625	-0.771578	-0.140826	-0.909526	-0.53128	-1.5267	-1.35748	-1.76146	0.0186395	-0.703768	0.00634302	-1.67293	-1.70934	-1.52905	-1.20062	-0.278129	-0.496061	-0.0183285	-0.846962	-0.651078	-0.529742
AACCGCG	-0.275711	0.633773	0.0296149	-0.374929	0.282413	0.437974	0.933665	0.230471	-0.483271	0.368007	0.147013	0.194309	-0.122632	0.219151	0.00986396	0.306174	-0.233738	-0.169385	0.227277	0.392685	0.218177	0.788504	0.525275	0.542384	-0.535355	-0.0112727	0.194616	-0.211738	0.157015	0.360666	0.0253883	-0.104059	0.132491	-0.0338812	-0.611244	0.152814	0.0535549	0.55199	0.398169	-0.10677	0.107139	-0.0562265	0.341255	0.271634	-0.225565	-0.182836	0.409948	-0.0945679	-0.700642
AACCGCT	-0.732319	-0.322542	-0.341402	-0.159397	-0.0754768	-0.465206	-0.297906	-0.178732	-0.574887	-0.456717	-0.269328	-0.375074	-0.729751	-0.244814	-0.226189	-0.115862	-0.787878	0.0160682	-0.02003	-0.270342	-0.159143	-0.646302	-0.60687	-0.588888	-0.1511	-1.16748	-0.337451	-0.212453	-1.19017	0.272553	-0.152748	-0.628932	-0.383803	-0.261506	-0.318917	-0.439455	0.11883	-0.526196	-0.61905	-0.0441416	-0.162442	0.215443	-0.458416	-0.0199062	-0.592855	-0.238217	-0.508741	-1.31874	-0.282531
AACCGGA	1.34917	1.3378	0.817501	0.748701	0.567017	0.24564	0.850918	0.554912	0.477267	0.308799	0.477921	0.584156	0.716351	0.567689	0.19961	0.352253	0.759345	0.643506	0.126348	0.607418	-0.0338239	0.138056	0.49025	0.558062	1.05194	1.43508	0.23212	0.642299	0.880427	0.459509	0.465191	0.429814	0.853681	0.956157	0.755157	0.974163	0.28552	1.2942	0.112692	0.775169	0.815508	0.959229	0.777101	0.103706	0.574206	-0.107928	1.40374	1.42188	1.23561
AACCGGC	0.0120054	0.330867	-0.686991	0.394054	0.0209736	-0.0309704	0.385073	-0.635525	0.564925	-0.0684985	-0.159471	-0.538108	-0.250529	-0.155064	0.162743	-0.169383	-0.146744	0.255751	0.254271	0.0763013	-0.42351	-0.091889	-0.387705	-0.222214	-0.035656	-0.627068	-0.227357	0.308462	-0.251978	-0.0351195	-0.00440102	0.0128642	0.154305	-0.172125	-0.148332	-0.376969	-0.165507	0.598811	0.215657	-0.345674	-0.486031	-0.312199	-0.00656204	0.0869105	0.058653	-0.232025	0.217017	-0.143496	-0.576097
AACCGGG	-0.226704	-0.258824	-0.201193	0.170241	0.00794703	-0.0966445	0.199409	-0.189544	-0.232167	0.00845048	-0.254672	-0.280617	-0.2473	-0.0290031	-0.179117	0.340276	0.192008	-0.25953	-0.191305	-0.131511	0.0255109	0.0195006	-0.446532	0.132194	-0.241225	-0.0120841	0.0376397	-0.300826	-1.00234	-0.21914	-0.218738	-0.488574	-0.0105097	0.17997	0.152259	-0.0166322	-0.152638	0.447955	-0.542869	-0.821349	-0.726361	-0.243472	-0.263484	0.134919	0.0596021	-0.150328	-0.653434	-0.00984104	0.251584
AACCGGT	-1.08035	-1.67992	-0.647541	-1.37149	-0.578093	-0.441207	-0.296847	-0.729374	-1.07157	-0.73671	-0.34914	-0.753795	-0.203031	-0.422729	-0.419643	-0.763119	-0.747023	-0.235626	-0.370517	-0.722669	-0.0663929	-0.32523	-0.328228	-0.271609	-0.802738	-1.45877	0.324622	-0.654972	-1.27058	-0.326147	-0.337786	-0.355933	-0.110297	-0.353941	-0.374723	-0.583665	-0.456044	-0.545455	-0.00469779	-0.303786	-0.181327	-0.735469	-0.889672	-0.424132	-0.619217	0.396395	-1.27181	-1.328	-1.26028
AACCGTA	0.744252	0.302768	0.0283884	0.331711	0.918617	0.539465	-0.0927753	0.59139	0.283861	0.462251	0.0483238	0.678622	0.584832	0.163488	0.15024	-0.173175	-0.184371	0.595348	0.207235	0.110369	0.264983	0.276182	0.401501	0.283924	0.338377	0.988691	0.323785	0.419142	0.415491	0.583519	0.24155	0.25934	0.69788	-0.218984	0.652791	0.162928	0.514275	0.131877	0.275	0.345535	0.0474	1.13309	0.490138	0.283552	0.269097	0.000250283	0.0926529	0.723465	0.44041
AACCGTC	-0.220337	-0.339063	-0.451232	0.178868	-0.277542	-0.274516	0.0958575	-0.257688	-0.0343631	-0.346235	-0.119094	-0.0266142	-0.33504	-0.244162	-0.0908521	-0.157409	0.134758	-0.501402	0.0584217	0.413156	-0.430953	0.218141	0.5632	-0.130072	-0.692932	-0.621514	0.411188	0.234545	-0.494976	-0.0461918	-0.168624	0.358288	-0.159419	0.328569	0.0488993	0.174304	0.292435	-0.431344	0.33783	-0.463959	0.245748	-0.490194	-0.00383275	0.195865	-0.16835	-0.0913067	-0.943239	-0.704193	-0.818675
AACCGTG	0.20834	0.443058	-0.320102	-0.128559	0.32123	-0.114571	0.189245	-0.402581	-0.0626888	-0.249468	0.289682	0.723817	0.366821	0.0379824	0.1703	0.891739	0.495798	0.546805	0.367583	0.0246393	0.434851	0.293735	0.39251	0.064785	0.111738	0.315452	0.0969438	-0.415802	-0.129867	0.256674	0.0504393	0.220601	0.276194	0.105638	0.261306	0.12709	-0.147203	0.528811	-0.145069	-0.173371	-0.302906	-0.0984328	0.244257	0.109312	0.51515	0.133133	0.0875305	-0.0499396	-0.292838
AACCGTT	-0.142669	-0.133231	0.269862	-0.135698	0.190874	0.00279517	0.411086	0.684706	0.455874	-0.216655	0.048725	-0.377497	-0.0933231	-0.192126	-0.0669535	-0.309105	0.604572	0.0556128	-0.0400369	-0.346897	0.540112	0.11741	0.220817	0.541656	0.316773	0.470066	-0.0429379	0.927211	-0.216757	0.0584572	0.220741	-0.0274188	0.0522966	-0.0809294	-0.42242	0.0771852	-0.0808473	-0.00237039	-0.0780524	0.267918	-0.565658	0.13628	-0.142951	-0.0214868	-0.541519	0.0388377	0.256877	0.152818	0.1957
AACCTAA	0.0927085	-0.638219	-0.0345281	-0.877215	-0.207167	-0.437897	-0.68341	0.0657235	-0.609435	-0.244355	-0.32679	-0.712748	-0.0600646	-0.216277	-0.395456	-0.0760025	-0.723266	-0.367244	-0.0400039	-0.427502	-0.0824933	-0.307066	-0.978436	-0.615318	0.0682297	-0.240348	-0.282004	-0.366331	-0.307289	-0.215031	-0.644512	-0.609067	-0.0807363	-0.814716	-0.76707	-0.48441	-0.364702	-1.40959	-0.293861	-0.825748	-0.524354	-0.141158	-0.925611	-0.0554839	-0.527546	-0.00920717	-0.533505	-0.419958	-0.213286
AACCTAC	-0.554056	-0.380996	-0.727472	-0.384361	-0.633393	-0.586371	-0.565886	-0.516586	-0.464783	-0.617559	0.0149874	-0.441308	0.0272166	-0.108513	-0.131768	0.221113	-0.472903	-0.092758	-0.000967331	-0.466795	-0.0875114	-0.278969	0.0401296	0.0359273	-0.401573	-0.421173	0.0186302	-0.516257	-0.566296	-0.601623	0.0941301	-0.275957	0.0621134	-0.504471	-0.459966	-0.277436	0.0558551	-0.030932	0.030538	-0.733004	-0.28893	-0.129965	-0.649401	-0.110635	-0.198484	-0.257391	-0.191591	-0.460265	0.032761
AACCTAG	-0.266461	-0.460917	-0.732367	-0.456726	-0.611274	-0.294286	-0.511917	-0.644904	-0.612021	-0.620016	-0.550513	-0.923212	-0.399427	-0.31396	-0.26249	-0.111722	-0.330398	-1.30678	-0.0811074	-0.291154	-0.256231	-0.302657	-0.7548	-0.60401	-1.18655	-0.490871	-0.06697	-0.929887	-1.29624	-0.266197	-0.317373	-0.324257	-1.05591	-0.35434	-0.397193	-0.489798	-0.371751	-0.637798	-0.367576	-0.198566	-0.421522	-0.694995	-0.037657	-0.372334	-0.12189	0.0624811	-0.241318	-0.370813	0.432605
AACCTAT	-0.0598294	0.157159	-0.0824017	-0.724194	0.0694502	-0.444028	-0.302599	0.116173	-0.686657	-0.82448	-0.35683	-0.353715	-0.480954	-0.410149	-0.361678	-0.314859	-0.716976	-0.449467	-0.0770475	-0.263617	-0.195417	-0.530118	-0.374527	-0.216579	-0.824426	-0.710673	0.0654344	-0.616868	-0.146615	-0.22411	-0.690462	0.202013	0.309038	-0.362135	-0.205511	-0.279038	-0.293366	0.363796	-0.25416	-0.356614	0.319213	-0.497473	0.214718	-0.017276	-0.0914772	-0.0464847	-0.605262	-0.38034	-0.83223
AACCTCA	1.00107	-0.175236	-0.373083	-0.399086	-0.0457966	-0.295273	-0.256652	0.0952226	-0.61443	-0.3651	-0.593585	-0.725376	-0.792121	-0.365958	-0.250878	-0.283784	0.433378	-0.813255	0.307856	0.0111938	-0.505291	0.0797792	0.0560837	-0.452479	-0.242827	-0.573814	-0.157885	-0.313062	0.501502	-0.379162	-0.138531	-0.281517	-0.5372	-0.27093	0.0811661	-0.872493	-0.303402	-0.823218	-0.127876	-0.12403	0.393312	-0.580748	-0.628727	-0.325889	-0.134023	-0.175657	-0.304655	-0.770047	0.0113544
AACCTCC	-0.337036	0.134019	-0.910677	-0.33709	-1.0097	-0.916256	-0.550521	-0.689742	-0.959412	-0.85573	-0.240883	-0.371236	-0.111992	-0.870036	-0.15373	-0.053024	-0.606222	-0.884079	-0.425336	-0.277513	-0.294461	-0.462088	-0.592628	-0.172655	-1.13183	-1.28423	-0.346766	-0.536318	0.113758	-0.00206457	-0.276804	-0.0427703	-0.717342	-0.450481	-1.03256	-0.804625	-1.07587	-0.672964	-0.302064	-0.962094	-1.213	-1.06913	-0.726284	-0.326319	-1.57736	-0.0929166	-0.591838	-0.510598	-1.43137
AACCTCG	-0.300921	-0.616733	0.495086	-0.217243	-0.111991	0.00865903	-0.501696	0.0215993	-0.0392089	-0.0250719	-0.34298	-0.796304	-0.182205	-0.291824	0.0334836	-0.258322	-0.544821	-0.494824	-0.346542	-0.73319	-0.857816	-0.675352	-0.235588	-0.169581	-0.669126	-0.993861	-0.339928	-1.2362	0.496631	-0.681408	0.0999397	-0.486097	-0.0886326	-0.649544	0.0100836	0.0593991	-0.204337	0.417305	-0.194916	0.458164	0.427505	-0.0337434	-0.459098	-0.153298	0.0949964	-0.00819453	-0.293321	-0.701411	-0.21596
AACCTCT	-0.817779	-0.326761	-0.74827	-0.66549	-0.398129	-0.793182	-0.863791	-0.86347	-0.961195	-0.726602	-0.2143	-0.768265	-0.905039	-0.544446	-0.130252	-0.459157	-1.22775	-1.20706	-0.305698	-0.626369	-0.489813	-0.793428	-0.938619	-0.775987	0.0986509	-0.219877	-0.0931372	0.1487	-0.286555	-0.493188	-0.545738	-1.58631	-1.20664	-1.06899	-1.12099	-1.29151	-0.762081	-0.663222	-0.549834	-1.03115	-0.749387	-0.423049	-0.576493	-0.335099	-0.146447	-0.357363	-1.0756	0.00226194	-0.44933
AACCTGA	-0.265823	0.409963	-0.388794	0.141288	-0.170964	-0.0149873	0.138154	-0.000606792	-0.0853101	0.0873757	-0.177716	0.051492	-0.288737	0.0730603	-0.0642236	-0.219182	0.455414	0.0429235	-0.0956855	-0.0563012	0.0683776	0.13269	0.597873	-0.401508	-0.365999	-0.0683584	0.126634	-0.136086	-0.310951	-0.110059	-0.148321	-0.44384	-0.126344	-0.335938	0.245674	0.681245	-0.0524045	0.253046	-0.111967	-0.497913	-0.399693	0.707522	0.0366894	0.374064	0.347497	-0.0863614	0.235204	0.116412	0.508212
AACCTGC	0.756389	-0.00036872	0.557029	0.0977018	0.674459	0.317354	0.109358	-0.185897	0.0338941	-0.195329	0.403944	0.55989	-0.167041	0.15588	-0.227987	0.0211094	0.198219	0.00961094	0.122258	-0.331435	0.425703	0.204491	-0.0933552	0.24609	0.517441	0.30085	-0.189666	0.483703	0.544605	0.268045	0.192772	0.0375045	0.10088	0.281028	0.492193	0.94338	-0.270912	0.36703	0.249572	0.653688	0.709637	0.85088	0.418954	0.0388857	-0.268631	0.149024	0.419374	0.144462	0.430337
AACCTGG	0.305462	-0.329641	0.185176	-0.516486	-0.472984	0.00999637	0.138021	-0.427506	0.0296359	0.0206532	-0.166897	-0.383532	-0.222765	-0.500657	-0.152467	-0.241593	-0.396088	-0.701631	-0.111141	-0.294643	-0.470261	-0.380844	-0.445548	-0.176428	-0.0806116	0.489698	0.00998692	-0.274935	0.0171351	0.420533	0.00589336	-0.00243864	-0.0586342	0.252728	-0.0452431	-0.140455	0.492263	-0.055216	-0.135767	-0.18138	-0.709916	-0.518453	-0.466292	0.600729	0.110217	-0.223788	-0.235718	0.064972	0.591445
AACCTGT	-0.259427	0.187268	0.451771	0.406874	0.824541	0.046772	0.0936764	0.517606	1.03884	0.869127	0.0336375	0.254682	1.16231	0.631975	0.312674	0.108593	-0.0453726	0.353142	0.0295124	0.195772	0.29144	0.0350064	0.746658	0.0203348	0.0810679	-0.301135	0.0457679	0.31384	0.708575	0.0634511	0.436698	0.440104	0.240313	0.198611	0.385167	1.06107	0.339054	0.144543	0.151509	-0.0910904	0.624575	0.156181	0.11946	-0.117624	-0.0769849	0.158774	0.635718	0.741483	0.463987
AACCTTA	-0.48452	-0.584707	-0.260908	-0.482947	-0.980409	-0.492772	-0.274951	-0.202817	-0.0892409	-0.947689	-0.293971	-0.407901	-0.581127	-0.47291	-0.239778	-0.04807	-0.608726	-0.626264	-0.0346157	-0.448736	-0.336934	-0.328006	-0.95636	0.144627	-0.346988	-1.0262	-0.386757	-0.93904	0.487536	-0.479616	-0.366688	-0.200261	-0.0912335	-0.356511	-0.146227	0.153282	-0.49681	0.00995404	-0.180516	0.297248	0.102741	0.141889	-0.56848	-0.448028	-0.43125	-0.0569904	0.0210485	-0.97406	-0.254422
AACCTTC	-1.10422	-0.883966	-0.956441	-1.17182	-0.621657	-0.629614	-0.278663	-0.863363	-0.544148	-1.00508	-0.254903	-0.421144	-1.35592	-0.39646	-0.461917	-0.504986	-0.501541	-0.4875	-0.427858	-0.373636	-0.694784	-0.275871	-1.29634	-0.468513	-1.08935	-1.7785	-0.287658	-1.14678	-1.06836	-0.767791	-0.734657	-0.842179	-0.620331	-0.457718	-0.244563	-0.302453	-0.642459	-1.28504	-0.547161	-0.404461	-0.784951	-1.18042	-0.306085	-0.558994	-0.431947	-0.418545	-0.680024	-0.781916	-0.8911
AACCTTG	-0.403802	-0.370144	-0.851683	-0.0627048	-0.517829	-0.615228	-0.400341	-0.831905	-0.329179	-0.663823	-0.693574	-0.442575	-0.97535	-0.416911	-0.428034	-0.621973	-0.769081	-1.06512	-0.322582	-0.333601	-0.41706	-0.345512	-0.416621	-0.465651	-0.266557	-0.855528	-0.246523	-0.506941	0.210109	-0.844309	-0.819198	-0.945041	-0.302483	-0.850984	-0.905985	-1.10503	-0.212103	-0.942644	-0.697534	-0.770342	-0.443466	-0.737275	-1.15816	-0.281375	-0.132982	-0.118783	-0.355264	0.0945964	-0.153574
AACGAAC	0.912322	1.12098	1.42083	0.807473	0.958414	1.06368	0.516451	1.41154	1.70657	0.964737	0.336842	1.338	0.273891	0.266894	0.310794	0.895482	1.00861	0.974917	0.212471	1.06638	1.37802	0.776615	1.41079	1.25999	1.15543	1.22112	0.597498	0.249725	0.791716	0.795683	0.799139	0.533173	0.478943	1.61334	1.48351	1.38357	0.950251	0.676099	1.00099	1.32035	1.099	0.83559	1.25974	0.857924	0.510174	0.411134	1.02646	0.887432	1.04135
AACGAAG	0.626813	0.412355	0.0550858	0.579685	-0.180689	0.746053	1.02421	0.766717	0.69947	0.653763	0.694944	-0.238257	0.572832	0.113213	0.252309	0.858266	1.17465	1.0776	-0.272246	0.355349	0.342652	0.0959164	0.513408	0.0282802	-0.0886727	-0.435547	0.0702814	-0.0413567	0.685154	0.212446	0.364571	0.534212	0.100068	0.54591	0.199487	0.586546	0.0943606	0.693199	0.378699	0.559596	-0.36559	0.083066	0.672959	0.317471	0.90814	-0.0420559	0.713198	1.15479	0.190717
AACGAAT	1.13397	1.32342	-0.212901	0.416419	0.413864	0.437357	0.22066	0.881755	0.98256	0.449071	0.53546	0.766025	0.603158	0.0434281	0.152502	0.0297084	0.561054	0.937738	0.24344	0.647325	0.270545	1.15961	0.677975	0.650935	0.804118	1.7502	0.323466	0.229646	0.890175	0.530573	1.00299	1.01545	0.822996	0.279249	0.209982	1.29171	0.723865	0.094369	0.686902	0.816542	0.300632	1.07161	1.16652	0.685623	0.721669	0.187949	1.16485	1.03723	1.60778
AACGACA	0.548718	0.550293	0.500377	0.208128	0.324399	0.144159	0.697359	0.39542	0.600623	0.882197	0.0346974	1.40883	0.637435	0.399981	0.604126	-0.082018	0.589834	0.713823	0.305406	0.398311	0.272073	0.598509	1.1032	0.285074	0.26034	-0.203056	-0.0486319	-0.129514	0.28534	0.319778	0.413865	1.29635	0.588841	0.709007	0.522133	0.951296	0.434276	1.03865	0.283021	0.503381	1.09245	0.68656	0.786158	0.151832	0.576739	0.196253	0.366982	0.963293	0.740088
AACGACC	0.0368225	-0.634542	-0.230578	0.203424	0.085631	0.0119412	0.625385	-0.0306132	-0.5632	0.532976	0.178349	0.506462	0.619764	-0.159844	0.289567	0.0616569	0.194498	-0.751575	-0.237864	0.465311	0.0449442	0.0986147	0.37183	0.69291	0.254347	0.315536	0.138493	0.510749	-0.112889	0.172387	0.297827	-0.142911	0.0565653	0.356554	0.304961	-0.0801676	0.310462	0.370488	0.0251759	-0.262778	-0.681343	-0.208599	0.514958	0.344119	-0.0566922	0.247726	0.348043	-0.185699	-0.124669
AACGACG	-0.162417	0.232938	-0.707153	-0.402009	0.0121426	-0.123915	-0.0932062	-0.206737	-0.14285	-0.299204	0.384957	0.193544	-0.0829659	0.208718	0.61499	0.772564	0.0664971	0.0671193	0.0872573	0.346229	0.486779	0.668763	0.315477	-0.432408	-0.671871	0.125028	0.00866348	-0.492246	-0.739443	0.144832	0.124104	-0.516786	-0.30124	-0.0385268	-0.0952104	0.191551	0.350208	-0.125598	0.182623	0.10467	0.103507	0.124935	-0.32661	0.192084	-0.217266	0.201885	-0.582081	0.0340638	-0.264963
AACGACT	-0.202864	-0.232906	0.0990307	-0.550079	-0.212802	-0.567818	-0.165384	-0.419758	-0.277631	-0.827956	-0.0267949	-0.577233	-0.123385	-0.0727838	0.172244	0.0830972	-0.190515	-0.12851	0.0786809	-0.5233	0.0469486	-0.506018	-0.00257067	-0.0242207	-0.674568	-0.20401	-0.0257352	-0.569641	-0.957887	-0.128267	0.489241	-0.0206379	0.356481	-0.534225	-0.178718	-0.607789	-0.0498785	-0.735708	-0.00616746	-0.0414397	-0.423849	-0.768355	-0.510279	-0.142671	0.984709	0.174124	-0.672813	-0.17107	-0.54859
AACGAGA	0.300444	0.798444	0.823637	0.427713	0.573235	0.0207122	-0.138022	0.328532	0.615098	0.861504	0.0934132	-0.0873042	0.988861	0.315953	-0.00101416	0.658271	-0.0618444	0.550132	-0.015881	0.590398	0.150039	0.796762	-0.00208051	0.579578	0.408073	-0.00488866	0.240744	0.62207	0.38207	-0.0156812	0.144116	0.862705	0.0650462	0.654614	0.354613	0.520593	0.120027	0.559199	0.426271	-0.0289004	1.23097	0.539332	0.41504	0.629204	0.948974	0.22736	0.13825	0.640477	0.595329
AACGAGC	-0.158199	-0.716059	-0.39995	-0.0462663	0.0744996	-0.156554	-0.612914	-0.3195	-0.948939	-0.537245	-0.171338	0.0962199	-0.361466	-0.186632	-0.0268833	-0.487783	-0.802399	-0.558526	-0.301407	-0.449882	-0.15302	-0.221172	-0.0105656	0.0843842	-0.0722553	-0.0702745	0.00131863	0.460877	-1.20815	0.150989	0.134379	-0.385629	-0.39492	-0.689685	-0.367057	-0.594684	-0.52665	-1.053	-0.458706	-0.956096	-1.11555	-0.971479	-0.537198	-0.505925	-0.0903788	0.124865	-0.800806	-0.524341	-0.350883
AACGAGG	-0.262985	0.103001	-0.0879461	0.144196	0.0314858	0.227587	-0.0420998	-0.396139	-0.436835	-0.165546	0.213723	-0.281738	-0.363725	0.224106	0.117549	-0.215158	-0.0818237	-0.736217	-0.26657	0.473764	-0.427018	-0.332382	-0.52819	-0.448931	0.209926	-0.237039	0.000420784	0.135014	-0.467179	0.238557	-0.363755	-0.520542	0.0233006	-0.108139	-0.728156	-0.986776	-0.960246	-0.403531	-0.0650575	-0.319936	0.575617	-0.483845	0.186156	0.153742	-0.490388	-0.0679454	-0.144655	-0.275922	-0.548471
AACGAGT	0.562067	0.0810433	0.98599	0.844449	0.879999	-0.197674	0.544348	0.374568	0.779543	0.576338	0.0676659	1.21811	0.137133	0.361459	0.459282	0.241655	0.63918	0.665918	0.157917	0.260229	0.709452	0.386625	0.782054	0.605015	0.0207427	0.229114	0.0260378	0.264192	1.19653	0.347463	0.0398714	0.306892	-0.00894364	0.599584	0.169747	0.629002	0.816593	1.11619	0.664493	0.0373224	0.0432329	0.726213	0.653381	0.138087	0.174515	-0.0669758	0.584983	0.600326	0.510125
AACGATA	0.776147	0.88079	-0.477284	0.403961	0.0892675	0.296033	0.0268711	0.401019	0.362902	0.154733	0.196159	0.604581	0.500105	0.0577061	-0.0538096	0.0763705	0.187918	0.213914	0.0958798	0.17601	0.0146411	0.179339	0.78906	-0.108121	0.567751	0.32828	0.130829	0.720672	-0.0873016	0.432112	0.510789	0.296805	0.0368608	0.678014	0.00894543	0.380741	0.144493	0.236604	-0.369453	-0.0716962	0.122098	-0.454777	-0.521324	0.269529	-0.0769206	0.101665	0.832471	0.455667	0.394927
AACGATC	-1.93809	-1.31432	-1.01142	-1.51179	-0.42132	-0.561482	-0.853247	-1.15171	-1.24057	-1.29964	-0.0510618	-1.0741	-0.975197	-0.525754	-0.383392	-0.420421	-1.3051	-0.948681	0.0621347	-0.842016	-0.384047	-0.839173	-1.00088	-0.682485	-1.43241	-1.72021	-0.314721	-1.29487	-1.35845	-0.403799	-0.721087	-1.22533	-0.542233	-1.32234	-0.982718	-1.2112	-0.650989	-1.0497	-0.951187	-0.737502	-0.57767	-0.784758	-0.865431	-0.350636	-0.854296	-0.222708	-1.31863	-1.02793	-1.71928
AACGATG	-0.0933585	-0.19172	0.281448	0.132137	0.365256	0.0690444	0.694355	-0.111897	0.262259	0.0374408	0.264556	-0.0542086	0.200137	0.125437	-0.060755	0.462607	0.223727	-0.508709	-0.00447918	-0.0389423	-0.214228	0.0294502	-0.0803471	0.0504002	0.507096	0.0736116	0.217248	0.122274	0.595961	-0.0605595	-0.0699704	-0.405659	-0.142545	-0.263723	-4.64e-06	-0.887816	-0.0752031	-0.187561	0.0274972	0.286285	-0.530028	-0.23022	-0.309556	0.0961135	0.118854	0.305942	-0.53147	-0.0511717	0.0812633
AACGATT	0.502726	-0.147765	0.847864	0.648602	0.394122	-0.300489	-0.0225095	0.515708	0.306416	0.410849	0.197743	0.414017	0.525404	0.0456316	0.0519546	0.364785	0.387467	0.468899	0.0524572	0.591632	-0.108654	0.484896	0.278128	0.199159	0.544873	0.226406	0.0135874	0.496779	0.45863	0.421283	0.601223	1.02094	-0.00379566	0.102355	0.588553	0.873243	0.137914	0.531447	0.494756	0.118968	0.00170551	0.0550558	0.667086	0.339446	0.221317	0.172494	0.428954	0.556141	0.900734
AACGCAA	0.554189	0.649212	1.1956	0.988368	0.841827	0.647355	0.813657	0.486873	0.650157	1.21896	0.417106	1.53393	1.11529	1.01337	0.627469	1.00588	0.966947	0.952862	0.428363	0.593057	0.130804	0.581554	1.2081	0.385467	1.29239	1.19132	0.601346	1.31923	1.22485	0.48027	0.934339	0.855463	0.503874	1.15748	0.929985	0.824622	0.542962	0.477549	1.13245	0.979004	0.791356	0.838241	0.771909	0.630008	0.813145	0.0631279	0.979857	1.21005	1.57456
AACGCAC	0.635669	-0.00485729	-0.351408	0.889373	0.943578	0.430675	0.26282	0.861144	1.32566	0.797864	0.619095	1.01391	0.719469	0.526447	0.504309	0.241292	0.914516	0.482734	0.546291	0.806664	0.48958	0.709643	0.618587	0.702104	0.0877883	0.138951	0.237596	-0.0253599	-0.62762	0.135842	0.628084	0.400924	0.804264	0.226646	0.221274	0.63118	0.305182	0.144129	0.159418	-0.136972	-0.668329	-0.0512092	0.123567	0.670203	0.792734	0.228727	-0.373714	0.0287882	-0.304376
AACGCAG	0.54204	1.35275	1.04742	0.723539	0.669539	0.48857	1.10762	0.941267	0.410772	1.16309	0.310991	0.111944	0.544935	0.445627	0.4947	0.31847	0.720045	1.23329	0.0904132	0.6286	0.517575	0.55972	0.483984	0.516622	0.135464	0.474039	0.232406	0.727309	1.05075	0.319212	0.745599	1.32106	1.01774	0.85432	0.987799	1.54243	0.650365	1.23628	0.418899	1.1641	0.396348	1.30488	1.42882	0.636617	0.826141	0.21417	1.04733	0.789067	0.914176
AACGCAT	0.462963	0.584681	1.02264	1.23718	0.552286	0.187196	-0.198174	0.789019	0.674059	0.462733	-0.0792413	0.681674	0.453538	0.291926	0.381131	0.47939	0.585556	1.1124	0.202318	0.365883	0.519407	0.60555	0.413092	0.462167	1.07656	0.56584	0.101367	0.593262	0.620866	0.20146	0.665556	0.54365	0.659215	0.980141	0.568289	0.526265	0.337152	0.55164	0.227928	0.444264	0.0584195	0.527379	0.95953	0.190551	0.681075	0.142763	1.44141	1.59964	0.98098
AACGCCA	0.403305	0.767552	0.467374	0.84104	0.535596	0.100692	0.332001	0.53075	0.864851	0.878645	0.0160505	0.982217	0.973221	0.468152	0.347716	0.643759	1.01183	0.914532	0.290696	0.28161	0.0725387	0.453876	0.809751	0.559214	0.183566	0.348432	-0.216197	-0.155838	0.0371739	-0.0104577	0.107056	1.00998	0.311811	0.907098	0.670072	0.776757	0.262573	0.771407	0.188742	1.59399	1.42392	0.853771	0.783883	0.525044	0.678798	-0.112731	0.0840837	0.274826	0.119061
AACGCCC	-0.104509	0.519575	-0.546449	0.432986	0.235608	0.436386	0.575977	0.577316	0.445349	0.0405461	0.251119	0.437442	-0.354017	-0.275956	0.246673	0.238655	-0.326208	0.438775	-0.0100473	-0.0732267	0.18144	0.0963378	-0.0253007	0.61333	0.248096	0.745068	-0.118137	-0.728175	0.394317	0.1037	0.658967	0.614685	0.208643	0.191119	0.283489	-0.191475	0.151419	-0.0417686	-0.322056	-0.885598	-0.608379	0.402897	0.56237	-0.103933	-0.309424	0.269668	0.0917812	0.146783	0.16078
AACGCCG	-0.316221	0.126983	0.29253	-0.730034	-0.389373	-0.108902	-0.620956	-0.969704	-0.378559	-0.663896	-0.162773	-1.07751	-0.172163	0.315754	-0.140163	-0.0695716	0.139093	-1.05076	0.127549	-0.100456	-0.194211	-0.229632	-0.015661	0.34201	-0.349391	-0.71169	0.161529	-0.561895	-0.453472	0.361049	0.524527	-0.639836	-0.427521	-0.0653394	-0.3374	-0.00872159	-0.565233	0.00659722	0.256283	-0.00929069	-0.0966007	-0.526804	-0.340369	-0.445383	-0.776199	-0.238584	-0.486034	-0.110687	-0.65689
AACGCCT	0.229035	-0.0542821	0.467399	-0.170656	0.184166	0.568548	0.259883	0.023379	0.269284	0.0029455	0.250797	0.288068	-0.0670943	0.114293	0.0666184	0.123179	-0.111774	0.370518	-0.0871552	0.0846107	0.0521945	0.267367	0.392832	-0.150656	0.202116	-0.386756	0.103791	0.538455	0.579052	-0.0067814	-0.00562469	0.248159	0.187814	-0.0228187	1.19889	0.194242	0.683067	0.150458	-0.140422	0.59689	0.425749	0.235667	-0.245033	-0.296867	0.474654	0.120222	0.300666	-0.220505	0.0631129
AACGCGA	0.992725	0.57957	0.0764227	0.638982	0.427716	0.617442	0.491493	1.45616	0.153994	0.94479	0.443881	0.515182	0.555334	0.424541	0.262392	0.169969	0.392861	0.676507	0.32303	0.0481469	0.0244821	0.285879	0.13261	0.17628	-0.208609	0.238311	0.240976	0.104933	0.278009	0.353956	0.499699	-0.241618	0.202296	0.52481	0.207486	0.123514	0.395273	0.191854	0.440485	0.0581982	-0.178541	-0.583987	0.0412485	0.583667	0.256507	0.00893615	0.260652	0.367689	0.0525668
AACGCGC	0.0349688	0.617416	0.584946	0.417431	0.398017	0.922029	0.153064	0.621048	0.234779	0.95593	0.500416	0.75723	0.678809	0.283922	0.0220956	0.310088	0.0344767	0.217011	0.286115	0.0550974	0.41104	0.237319	0.359881	0.00144306	0.131556	0.555406	0.200465	-0.115123	0.718838	-0.146411	0.417552	0.00878135	0.278526	0.502126	0.434021	0.875026	0.537451	0.400553	0.635947	0.0561214	0.246969	0.454338	0.0254007	0.506161	0.162707	0.132523	0.549259	-0.281819	-0.105436
AACGCGG	0.881676	0.810462	0.744211	0.566382	-0.10903	0.478276	1.38593	0.652716	1.10188	0.793954	0.469123	1.38845	0.418739	0.2775	0.126417	0.364464	0.934152	0.52958	0.0782817	1.02754	0.474616	0.200333	0.745213	0.748331	0.0687375	0.308896	0.428642	0.842578	0.465876	0.485622	0.509119	0.0837135	0.475467	0.623516	0.24688	0.662201	0.455266	1.2643	0.160598	1.04874	0.92215	1.53888	0.981202	0.228905	0.192638	0.0100057	1.0447	0.598705	0.270143
AACGCGT	0.0859895	0.433163	0.647168	1.673	1.22829	1.21005	0.737462	0.329295	0.541425	0.292307	0.448987	1.1387	0.186851	0.402357	0.478112	0.780705	0.0988981	0.751276	0.230268	0.864196	0.259083	0.840403	1.04539	1.01315	0.823717	0.112655	0.151264	0.596281	0.37313	0.113299	0.741967	0.398581	0.29732	0.177483	0.820397	0.492819	0.490368	0.355416	0.721928	0.961211	0.45713	0.721501	0.660694	0.858717	1.31788	-0.133786	0.374327	0.598478	0.627759
AACGCTA	0.662395	0.473132	0.905857	0.322359	0.32251	-0.00123031	-0.159892	0.291347	-0.200487	0.58932	0.139601	0.188878	0.946719	0.288435	-0.0274755	-0.122561	0.058777	0.348147	0.122283	-0.232828	0.17019	0.26967	0.263952	0.571482	-0.205212	-0.789642	-0.0415198	-0.0236357	0.443734	0.250985	-0.139082	0.425404	0.281334	0.131699	-0.0520142	0.206494	0.237368	-0.0531752	0.0113979	0.656184	0.239521	0.788592	-0.057799	0.242362	0.141414	-0.0436804	0.0668207	-0.201885	-0.165569
AACGCTC	0.37613	0.0587281	0.903893	-0.279927	0.354172	-0.0252371	0.681712	0.370197	-0.101933	0.649864	0.409571	-0.0253926	-0.156955	-0.0797364	0.2352	0.0665216	0.274869	0.397741	-0.0431139	0.412612	0.386969	0.369238	0.596679	0.277165	0.0844186	0.236381	0.122388	0.193453	0.417855	0.142947	-0.0417171	0.371821	-0.0743829	0.73154	-0.29753	0.408388	-0.158983	0.199134	0.257596	0.496616	0.712258	0.538663	-0.113218	0.266567	0.0685777	0.0880506	0.0780834	-0.763662	-0.411861
AACGCTG	0.0614065	0.783749	0.444358	0.515198	0.0823211	0.0144051	0.0810841	0.432795	0.242548	0.671942	0.0722887	0.650687	0.251192	0.253602	0.448491	0.250076	0.501971	-0.080009	0.501239	0.297185	0.37531	0.576806	0.0286992	0.165666	0.249649	0.466437	-0.0642551	-0.819624	0.790919	0.626695	0.220485	0.127854	-0.0229766	0.61453	0.162346	0.508003	0.791969	0.643507	0.535467	0.349109	0.41955	0.853224	0.832828	0.489231	0.909991	0.230073	0.0363772	0.493807	0.581911
AACGCTT	-0.631719	-0.946896	-0.686871	-0.410456	-0.447342	-0.795008	-0.0136702	-0.399908	-0.189156	-1.12719	-0.196154	-0.491793	-0.743785	-0.269407	0.0101916	-0.393015	-0.666146	-0.582554	-0.130054	-0.169892	-0.0924001	-0.419699	0.217258	0.11811	-0.0225025	-0.222799	-0.047031	0.206547	-0.66867	0.00337657	-0.204871	-0.220105	-0.0191858	-1.02255	-0.295854	-0.251186	-0.485957	-0.430338	-0.058973	-0.602783	-0.550467	-0.41402	-0.46006	0.0111325	-0.378464	0.069663	-0.439743	-0.100017	-0.492962
AACGGAA	0.805686	0.789681	0.419606	1.19488	0.573716	0.32376	0.916186	1.2729	0.573261	0.57974	0.594152	1.20287	0.453965	0.725469	0.456928	0.945081	1.16203	1.08448	0.0623874	-0.115013	0.696496	1.01849	1.44059	0.849812	0.325705	0.488615	0.534308	0.333048	0.591624	0.809632	1.21458	0.791659	1.32758	1.0087	0.728254	0.9952	0.433216	1.56195	0.938605	0.910369	0.832133	0.766888	1.40215	0.942049	0.930339	-0.283634	0.9915	1.37588	0.855737
AACGGAC	-0.856336	-0.81662	-0.49684	-0.42803	0.00586973	-0.375471	-0.218927	-0.741285	-0.666923	-0.571123	-0.135753	-0.833747	-0.597057	-0.23253	0.0156803	-0.227909	-0.912281	-0.920112	0.100584	-0.27282	-0.0229649	-0.508929	-0.610008	-0.153526	0.0848711	-0.802439	-0.00772329	-0.514282	-1.47713	-0.0411596	-0.0624889	-0.254188	-0.109635	-0.447538	0.00358532	-0.69823	-0.200422	-1.30195	0.0416739	-1.42022	-0.918583	-1.08703	-0.98917	0.029311	-0.257197	-0.0939529	-0.891013	-0.738687	-0.25002
AACGGAG	0.618799	0.844045	0.0719956	-0.311785	0.0610246	0.703685	0.46163	0.742276	0.901176	0.417274	0.600314	0.134651	0.874214	0.455716	0.299408	0.69548	0.84707	-0.0163448	0.0854269	0.355814	0.363601	0.754199	0.214112	0.108518	0.612855	0.774473	0.334615	0.743379	0.866961	-0.0240479	0.336626	0.307206	0.0426226	0.488727	0.42127	-0.00848902	0.349478	0.468485	0.0478944	0.336723	-0.000286857	0.243909	0.0338709	0.303267	0.215627	0.0652361	0.604854	0.371529	0.140813
AACGGAT	0.923108	0.851689	1.15009	1.40336	0.697158	0.430285	1.16133	0.701343	0.591274	0.878011	0.562623	0.577516	0.469187	0.167625	0.0452347	0.390628	0.76795	1.76519	0.034386	0.637512	0.559133	0.840351	1.59174	1.09957	0.81511	0.793393	0.325786	0.497909	0.562314	0.708254	0.822055	0.982308	0.411785	0.896133	1.23182	0.808697	0.277277	0.907261	0.412367	0.910981	-0.277467	0.857337	0.742501	0.177242	1.08659	0.452519	1.68841	1.73696	1.38128
AACGGCA	1.13268	0.218169	1.10149	0.75409	0.613269	0.822259	0.631069	1.40815	1.10841	1.05513	0.443542	0.930411	0.570189	0.152462	-0.1268	0.303801	1.30839	0.912614	0.420829	0.403398	0.452432	0.669756	0.349414	0.542862	1.03621	0.354747	0.0239337	-0.0740063	0.459874	0.312529	0.56869	0.312486	0.744654	0.723569	1.12679	1.511	1.18922	1.06016	0.86957	1.45309	1.08937	1.85445	1.35675	0.13086	0.62515	0.139776	0.951816	0.628106	0.218577
AACGGCC	0.603712	0.726774	0.406997	0.0645033	0.0538374	0.20602	0.679843	-0.015242	0.451749	0.364469	-0.0741327	-0.0745375	0.433306	-0.00445763	-0.170093	-0.0422325	0.0474233	0.524703	-0.202755	0.420587	0.155899	-0.0302175	0.123936	0.147846	0.104539	0.393068	0.235725	0.187876	0.367021	0.14796	-0.523084	0.820115	0.296838	0.976767	0.581058	0.23332	0.218243	0.469266	-0.323904	0.476161	-0.0125313	-0.412823	1.19642	0.673436	0.455192	0.16221	0.638837	0.337174	0.270129
AACGGCG	0.0713894	0.144276	0.298123	-0.0507425	0.699274	-0.621943	0.570407	-0.266968	0.340175	0.204452	-0.103042	-0.0681265	1.11597	0.494639	0.72694	0.357535	0.0844682	-0.0916611	0.172598	0.71866	0.262815	0.0322208	1.1116	0.93037	0.561176	0.548128	0.0451695	0.0985849	0.732313	0.332086	0.328231	0.061307	0.0426946	1.12969	0.274859	0.393785	0.531146	1.19446	0.567914	1.02142	0.850354	1.15027	0.358272	0.0741966	0.815756	0.274603	-0.0585971	1.09666	0.966185
AACGGCT	-1.18997	-1.17162	-1.92726	-1.26637	-0.86025	-1.10966	-1.17922	-1.33392	-1.97203	-1.24083	-0.4836	-1.59408	-1.82514	-0.544607	-0.382216	-0.96334	-0.755903	-0.871672	-0.467822	-1.03529	-0.55037	-0.840302	-0.878675	-0.246638	-0.947619	0.220873	-0.333794	-0.375881	-1.02679	-0.715756	-0.471887	-1.67306	-0.98118	-0.239864	-1.13178	-0.672328	-0.788002	-0.947073	-0.471312	-0.786051	-0.694285	-1.0952	-0.197352	-0.638835	-1.19296	-0.221563	-1.3117	-1.22013	-1.07937
AACGGGA	0.306821	0.52815	0.91339	0.706542	0.251006	0.800118	-0.265953	-0.129898	1.27279	0.151716	0.130052	0.642826	0.284108	-0.063236	-0.317673	0.0760664	0.312297	0.558104	-0.0729909	0.089959	0.187757	0.666522	-0.422787	0.398993	-0.327125	-0.584434	0.0455156	0.0491428	0.303005	0.0099148	-0.358743	0.691559	0.385828	0.0438708	0.380312	0.361969	-0.285208	0.0352938	0.171384	0.779904	0.710977	0.596563	0.0874916	0.117605	0.401568	-0.207994	0.520055	0.0794154	-0.0431788
AACGGGC	-0.383452	0.265902	-0.548406	-1.13948	-0.334072	0.274764	0.944867	-0.896696	-1.65576	-0.234779	0.135726	-0.39247	-0.195775	-0.0228754	-0.0783401	0.0864036	-0.500943	-1.01337	-0.235335	-0.110378	-0.0205717	0.0880337	-0.707027	-0.276506	0.0501314	-0.156659	0.0933325	-0.0968332	-0.185192	0.0642666	-0.100694	0.162412	0.713493	0.311104	-0.495126	-0.72819	-0.0435983	-0.16967	-0.113997	-0.879233	-0.895862	-1.22177	-0.867359	0.176011	-0.72551	0.178688	-0.301002	-0.477371	-0.146901
AACGGGG	-0.207617	-1.34142	-0.361654	-0.176358	0.0652792	-0.383784	-0.296177	-0.441201	-0.526407	-0.187435	-0.256202	-0.461133	-0.311163	-0.200339	0.01289	-0.247911	0.107209	-0.532949	-0.27707	-0.397788	0.251523	0.0475008	-1.05667	0.0117279	0.0849078	-0.264794	-0.0469138	-0.0758869	-1.23516	-0.123303	-0.103916	-0.292909	-0.999607	-0.349657	-0.941735	-0.667251	-0.560607	0.184047	0.161277	-0.162128	-0.531713	-0.824831	-1.2829	-0.357285	-0.385575	0.154484	-0.000812905	-0.033794	-0.627932
AACGGGT	0.00780335	0.683066	0.0351651	0.242429	0.252587	0.278272	0.255279	-0.188643	-0.33787	-0.394935	0.143724	0.733545	0.0329393	0.0292976	0.04997	0.18438	0.699016	-0.224609	-0.0542553	0.129312	0.285395	-0.0138353	0.68504	0.216466	-0.425791	0.334271	0.0265826	0.209342	-0.123764	0.340906	0.222335	0.508822	0.157062	-0.494284	0.140315	-0.178127	-0.168165	0.235562	-0.255546	-0.393973	0.429374	0.739356	0.491809	-0.0201258	0.743982	0.0970666	-0.25635	-0.0478301	0.660137
AACGGTA	0.0924651	-0.122474	-0.148761	0.342358	-0.224481	0.116658	0.299059	-0.57409	-0.0535884	-0.224815	-0.150468	0.430759	0.0702197	0.0669712	-0.0821978	0.00677448	0.285071	0.669133	0.0228045	0.294016	-0.183656	0.0997792	0.289508	-0.0731406	-0.229178	-0.175374	-0.266956	-0.557628	-0.38317	0.31887	0.32393	0.0569739	0.313146	0.0708394	0.633615	0.311474	0.350029	-0.0343442	-0.152946	0.084691	-0.185416	0.334915	0.488138	0.0284906	0.558886	0.155208	0.375882	0.535433	0.294168
AACGGTC	-2.07524	-1.71566	-2.6813	-1.70566	-1.29102	-1.7423	-1.62512	-1.84845	-2.10575	-1.73645	-1.13632	-2.44847	-1.98136	-1.17556	-0.732424	-1.03362	-1.80976	-2.16145	-0.741849	-1.3891	-1.17701	-1.21508	-1.19009	-1.1212	-1.13278	-1.39203	-0.586732	-1.43649	-2.53386	-1.19528	-1.22327	-0.866513	-1.64989	-1.50717	-1.59351	-2.1768	-1.05661	-1.56897	-1.31896	-2.03902	-1.1996	-2.30442	-1.78623	-1.30074	-1.49232	-0.25856	-1.44121	-1.80138	-1.19288
AACGGTG	0.608905	0.134305	0.325954	0.144858	0.189576	0.247359	0.102737	0.197244	0.445274	0.139662	-0.30019	0.999232	0.413467	0.576214	0.0255706	0.47145	0.541594	0.710331	-0.104778	0.389864	0.0980705	0.320819	1.07515	0.762406	0.424899	0.370582	0.049843	0.718812	0.75118	0.216724	-0.16728	0.248977	-0.245437	1.05148	1.01267	0.681089	0.421981	0.686176	0.391894	0.202045	0.411758	1.00113	0.686281	0.037515	0.499246	0.252487	0.376233	0.54326	0.813828
AACGTAA	0.872282	0.845331	0.632113	1.01497	0.496481	0.678762	0.637282	0.319765	0.631931	0.851161	0.227069	0.692082	0.625664	0.363457	0.622816	0.145421	0.521356	0.657541	0.273519	0.550297	0.368074	0.685113	0.423994	0.484406	0.797296	0.715807	0.112324	0.40364	1.16141	0.64204	0.880446	0.584581	0.670222	0.390168	1.34168	0.640122	0.243165	0.267181	0.362575	0.513291	0.0715214	1.14549	0.292666	0.333551	0.55967	-0.0190397	0.655725	0.611087	0.884521
AACGTAC	-0.490463	0.0723529	0.919829	-0.167782	-0.158829	0.310584	-0.14929	-0.413772	0.343461	-0.130644	0.364101	0.273687	0.0222989	0.138892	0.375833	0.0539256	0.265882	0.165791	0.323178	7.83e-05	0.38279	0.396848	0.0919734	0.360781	0.352038	-0.127755	0.21367	-0.051278	-0.302605	0.00240905	0.0639243	0.115197	-0.0699236	0.158408	-0.169962	0.388083	0.307361	0.304334	0.333766	-0.0397715	-0.137389	0.106863	0.365824	0.392626	0.407927	0.118555	0.549143	0.417296	-0.726884
AACGTAG	0.0668629	0.545973	-0.299879	-0.0619325	0.0912373	0.291214	0.269941	0.133078	0.076341	0.400012	0.094695	-0.526176	-0.279437	-0.13042	-0.0576011	0.210456	0.0393974	-0.26459	-0.149195	-0.0418842	-0.179363	0.220478	0.299778	0.108256	-0.644421	-0.130028	0.278788	-0.503419	-0.100472	0.0562617	0.070331	-0.232584	-0.168899	-0.142704	-0.389808	-0.123782	-0.440213	0.101507	-0.150498	-0.0131502	0.328568	-0.159298	-0.201097	0.360139	-0.0773055	-0.0223468	-0.330004	-0.0524677	0.137849
AACGTAT	0.653844	0.403645	-0.0341776	0.522988	0.362052	0.221124	0.0298017	0.323569	-0.0856725	0.0251663	0.298258	0.484431	0.828412	0.11983	0.188013	0.246303	0.791557	-0.0644188	0.191942	0.344741	0.184312	0.0937604	-0.264303	0.0140539	0.666576	0.50909	0.179144	0.633957	-0.452091	0.181813	-0.0470361	0.18865	0.00415498	-0.0822656	-0.240986	0.312735	-0.043049	0.453578	0.226117	-0.414776	-0.0393379	0.0384559	0.220257	0.137288	0.422515	0.152441	0.400809	0.547798	1.60872
AACGTCA	-0.431466	0.081728	0.856429	0.585227	0.317188	0.343894	0.417669	0.430092	0.269761	0.0844768	0.23205	0.408052	0.333181	0.132024	0.961333	-0.240695	0.453585	0.405843	0.532022	0.188685	0.275381	-0.385936	0.406917	0.0148474	0.204277	0.289928	-0.099573	0.898317	0.436314	0.675765	0.202184	0.334055	0.407409	-0.066418	0.158257	0.0452201	0.587861	0.353787	0.360747	-0.143892	-0.065714	0.934954	0.344952	0.422142	0.182159	0.134526	-0.0672556	0.314663	-0.11024
AACGTCC	0.886339	0.779561	0.397886	0.494147	0.0471531	-0.0268592	0.156417	0.546782	0.553825	-0.281755	0.172413	0.595102	0.0124513	0.0964495	0.0743127	0.140322	-0.252495	0.540725	0.115389	0.235464	0.191568	0.259353	1.33238	0.850195	0.519478	0.342895	0.129534	0.874908	0.111062	0.185128	-0.0351143	-0.0540483	-0.0489834	0.144281	0.0894056	0.371426	0.0107225	0.286832	0.373931	0.437343	0.762393	0.210506	0.376714	-0.0557886	0.35949	0.175141	0.363936	0.207884	-0.052537
AACGTCG	-1.19714	-0.983611	-0.38854	-0.248202	-0.132288	-0.937009	-0.252132	-0.199403	-0.814409	-0.358014	0.115076	-0.891717	0.0262014	-0.197449	0.305316	-0.204172	-0.0894668	-0.0827833	0.0937186	-0.331937	-0.172544	0.272466	-0.769735	-0.435903	-0.374479	-0.566902	-0.0381137	-0.812191	-0.366091	0.0474215	0.192376	-0.855317	-0.18818	-1.01469	0.236582	-0.442518	0.375655	-0.12731	-0.398811	-0.237892	-0.484853	-0.762429	-0.558316	-0.213412	-0.75017	-0.021738	-0.350181	-0.0262445	-0.942828
AACGTCT	1.35698	0.675663	0.365884	0.365889	0.195527	0.121067	0.482065	0.833682	0.720978	-0.401495	0.0215317	0.130448	0.737995	0.328645	0.195357	0.564895	-0.0283986	0.331013	0.130371	0.177073	0.166931	0.0967832	0.783168	0.0116867	0.00913018	-0.102758	-0.246009	0.127104	-0.152128	0.35374	0.0249008	0.413818	0.127703	0.577059	0.517908	0.542752	0.00121843	0.475165	0.109516	0.593934	0.833162	0.601595	0.0686162	0.181886	0.589979	0.0578426	-0.589058	-0.681398	0.373245
AACGTGA	0.591763	0.28508	0.223005	0.595156	1.48315	0.722122	0.633289	0.994347	1.1271	2.09025	1.13722	1.00007	0.525079	0.418071	0.427457	0.388352	0.073554	0.733695	0.44538	0.66991	0.415315	0.848123	0.589498	0.618232	0.240525	0.634671	0.161812	0.468597	0.470732	0.303029	0.528843	0.675462	0.422334	0.693829	0.0501734	0.188447	0.865138	-0.69631	0.319571	0.966357	0.332676	0.79288	0.601413	0.757968	0.742325	-0.0050783	0.373202	0.417622	0.382028
AACGTGC	1.1478	0.338698	1.28693	2.05521	2.18432	1.91214	0.455909	0.87353	1.23721	4.39884	1.93347	2.36112	1.23538	0.252863	0.487223	0.842776	0.301237	0.773938	0.206908	0.391817	0.183659	0.660714	0.36449	0.418311	0.884294	0.768426	0.48743	0.831095	0.528365	0.260106	0.626284	1.02808	0.310475	0.99816	0.51241	0.522983	0.272455	0.399439	0.694158	0.302316	0.987918	0.992833	0.382494	0.559913	0.450898	0.233096	0.942311	0.264948	0.438265
AACGTGG	0.123696	0.15998	1.29479	1.49981	1.52619	1.32365	0.532106	1.39489	0.693193	2.54656	0.780754	1.4348	0.516653	0.735117	0.146918	0.176371	0.639394	0.970237	0.0485543	0.121727	-0.132687	-0.0676321	0.0887654	0.348817	-0.0900121	-0.275058	0.0772812	-0.0243894	0.379728	0.283128	0.105915	0.501865	-0.274409	-0.0230042	-0.340472	0.121157	0.0305813	0.830499	0.131481	0.759885	0.189014	0.122485	0.627212	0.15695	0.61927	-0.0765448	0.223372	-0.0077122	0.134544
AACGTGT	0.44271	0.842905	2.16365	1.18907	1.32369	0.974134	0.798552	0.21341	0.322707	1.45521	1.34082	1.13153	0.365849	0.528939	0.0973159	0.218255	0.772758	0.957156	0.484715	0.921022	0.33539	0.736227	1.22856	1.00468	-0.146197	0.628526	0.197761	0.200408	0.468163	0.885369	0.707513	0.708607	0.724643	0.429039	1.27835	0.79114	0.612581	0.751559	0.309364	0.691188	0.256603	-0.0554042	1.06636	0.560567	1.08371	0.102783	1.22103	0.400452	0.583458
AACGTTA	0.0203849	0.105048	0.0597852	0.621382	0.106589	0.173129	0.577088	0.860677	0.48092	-0.127616	0.0256995	0.358694	0.438801	0.18967	0.138378	0.214232	0.46675	0.641586	0.181537	0.461166	0.259797	0.255069	-0.0817299	0.444238	0.619218	0.0288438	0.178624	1.08161	0.069453	0.482958	0.101039	0.267569	0.0409223	0.219048	0.450219	0.79902	0.222223	0.516773	0.153042	0.11066	0.0580758	0.884316	0.533524	0.436731	0.273621	0.117982	0.771177	0.622796	0.867581
AACGTTC	-0.263142	-0.324101	0.836152	1.06988	1.08357	0.375842	0.694987	0.152255	0.280651	0.354485	0.310351	0.677324	0.417803	0.337189	0.177663	0.467063	0.330186	0.894663	0.270339	0.478892	0.323507	0.270542	1.2027	0.280468	0.772011	-0.182493	0.283728	0.651394	0.485542	0.0962462	0.51463	-0.195893	0.206161	1.09163	0.329846	0.578936	-0.0543298	0.221451	0.491608	0.389211	0.489775	0.30957	0.00933378	0.304379	0.462381	0.105127	0.502836	-0.00581211	0.617489
AACGTTG	1.08832	0.0636968	0.493162	0.575441	0.817026	0.715617	0.32713	0.802628	0.695041	0.53438	0.143915	0.317577	0.152601	0.124258	0.106497	0.368161	0.697591	1.26619	0.260084	0.384467	0.434617	-0.0719392	0.519033	0.226907	-0.0869817	0.183902	0.343703	0.301513	0.669555	0.841515	0.648051	0.344696	-0.201388	0.723213	0.978588	0.844392	0.313488	0.0905066	-0.200221	0.510278	0.899986	0.675156	0.819575	-0.0581942	1.19944	0.00799961	0.944529	0.300271	-0.10084
AACTAAC	0.390777	0.645142	0.662699	0.674582	0.61727	0.732167	0.256647	1.16291	0.69719	0.658201	0.183056	1.0929	0.958732	0.441916	0.0582624	0.152228	0.538486	1.23881	0.20118	1.12938	0.226685	0.0323481	0.549315	0.389429	0.263905	0.865505	0.232267	0.566197	1.0781	0.528839	0.669469	0.547775	0.176086	1.41033	0.649491	0.621294	-0.069145	0.798145	0.532149	0.792469	0.65736	1.55391	0.848469	0.460264	1.01604	0.0864011	1.19614	0.993114	1.18066
AACTAAG	-0.273752	0.0623965	0.327557	-0.763945	-0.349085	-0.11898	-0.149193	-0.318406	0.366721	-0.591319	-0.372764	-0.578326	0.321415	-0.360298	-0.245876	-0.378587	0.0704667	-0.467412	-0.171015	-0.354178	-0.0151459	-0.221904	0.0490346	-0.361493	0.163768	-0.511338	-0.184697	-0.0772135	0.559313	0.153757	-0.427958	0.31696	-0.171307	-0.161319	-0.677128	-0.174949	0.183464	-0.061269	-0.366656	0.0169261	-0.261788	0.273658	-0.312412	0.416698	0.246955	0.0154864	0.123076	-0.721155	-0.0814907
AACTAAT	0.369551	0.671269	0.508363	0.695976	0.00443391	0.666093	0.692343	0.321929	-0.173251	0.745563	0.303512	0.543472	0.482571	0.0153133	0.425308	0.292969	1.40088	0.696322	0.0900658	0.387509	0.35158	0.31893	-0.238994	-0.252322	0.723556	0.473445	0.126679	0.414871	-0.0368464	0.185608	0.781619	0.661468	0.338727	0.365296	1.21771	0.334547	0.349441	1.04969	0.394743	0.0918849	0.306397	-0.48448	0.79334	-0.328379	0.561883	0.309265	0.771592	1.24603	0.250053
AACTACA	0.834952	0.193938	0.135894	-0.271158	0.201485	0.243571	0.289758	0.312175	0.351984	0.128479	-0.123716	0.624285	0.139349	-0.0296096	-0.209967	-0.41045	-0.154416	-0.0467157	-0.041691	0.290423	-0.396942	-0.164057	-0.0426923	0.0191898	0.50221	0.752711	-0.0876508	1.05554	-0.105076	0.405309	0.213391	0.152437	-0.163659	0.205704	0.601164	0.233562	0.0145664	0.0174534	-0.246608	-0.14911	0.270936	0.011398	0.661428	0.183854	0.26449	-0.380909	0.0216782	-0.132784	0.0769216
AACTACC	-0.142207	0.304865	-0.342953	0.153348	0.0977261	0.18842	-0.177859	0.125133	0.629221	-0.0451984	-0.0346899	0.358886	0.324375	0.198085	0.327318	-0.151254	0.111667	0.103712	0.246386	0.49998	0.0186025	0.390818	0.131083	-0.0539254	-0.0626251	-0.284594	-0.138326	-0.660704	0.183959	-0.0584228	-0.165097	0.168866	0.431648	0.406459	0.847767	0.819836	0.432384	0.707729	0.182971	0.792266	0.602791	0.749019	0.34392	-0.129567	-0.0156574	0.168555	0.160296	0.263603	-0.587193
AACTACG	0.953196	1.10174	0.762347	1.0055	0.963992	-0.194064	0.10752	0.965796	0.949233	0.357703	-0.0194274	0.357007	0.643215	0.22757	0.459838	0.521837	1.02997	0.327286	-0.0692213	0.221537	0.0157405	0.554415	0.846445	0.314397	0.737295	0.820285	0.201745	0.192127	0.930593	0.488121	0.660495	0.595432	0.531189	1.04104	0.806593	1.10597	0.439034	0.744369	0.699437	0.642881	0.349984	1.01845	0.633773	0.152404	0.792756	0.0841828	0.668972	0.988603	0.793805
AACTACT	-0.51359	0.120841	0.141614	-0.886524	0.352069	0.0911639	-0.362651	-0.577503	0.277692	-0.0376858	-0.217853	-0.238797	-0.658429	-0.0129901	-0.123559	-0.0132423	-0.628289	-0.0254609	-0.00775044	-0.350128	-0.219197	0.15394	-0.579999	-0.206058	-0.687929	-0.61766	-0.18322	-0.612758	0.37656	-0.210615	-0.354084	-0.0197815	-0.192887	0.280046	-0.443168	-0.408805	-0.0340608	-0.380684	0.247274	0.209615	0.162019	-0.283975	-0.123897	0.301103	-0.564528	0.0362974	-0.516657	-0.601626	-0.363302
AACTAGA	0.00182029	-0.55387	0.0659128	-0.319561	-0.0374598	0.193002	-0.11617	0.422061	0.122376	0.132088	-0.106757	-0.206914	0.363896	0.255413	0.072422	0.120511	0.106534	0.150975	-0.0925645	0.324791	-0.0427544	0.0454791	0.440378	0.27182	-0.052655	-0.949542	0.100537	0.411306	0.645671	0.0415152	-0.0974463	-0.00247577	0.19635	0.332802	0.043166	0.304648	0.384709	0.231835	0.577182	-0.00524019	0.0595683	-0.054337	-0.224544	-0.26009	0.0116154	0.210392	0.236509	-0.13487	0.118189
AACTAGC	1.1802	0.832823	-0.248479	-0.042822	0.820133	-0.0645792	0.451907	-0.239075	0.172035	0.830311	0.160261	-0.315448	0.00401802	0.0921585	0.412043	0.190961	0.732213	0.802475	0.151581	0.0638206	-0.0545602	0.264413	0.815227	-0.0761226	1.00803	1.90105	-0.0288845	1.45698	0.87014	0.530443	-0.049023	0.964869	0.277293	0.912292	-0.234718	0.802507	0.449583	0.435297	0.0454729	0.252263	-0.0417858	-0.217188	0.590379	0.340392	0.421373	0.225111	0.993589	1.13227	1.47595
AACTAGG	-0.646489	0.200804	-0.506784	-0.0421636	-0.571422	-0.417808	0.297372	-0.199957	-0.630113	-0.609812	-0.211508	-0.0831973	-0.186515	0.0557813	-0.0512368	0.0266529	0.471159	-0.485754	0.0264086	-0.298973	0.0179395	0.30886	-0.98683	-0.122575	-0.322903	-1.26649	-0.23385	-0.586743	0.155756	0.0913238	0.13534	-0.0686557	-0.483843	-0.557024	0.307175	-0.0332608	-0.0710043	-0.4902	-0.377833	0.451132	-0.40534	0.241147	-0.277773	-0.25775	-0.389165	-0.165625	-0.392215	0.154519	-0.244348
AACTAGT	0.333731	-0.129853	0.635325	0.545072	0.0275312	0.0167334	-0.257259	0.450388	0.227343	-0.252041	0.254029	0.107487	0.335993	0.304799	0.188652	-0.375745	0.221337	0.343067	0.12096	0.172307	0.256095	0.144033	0.362424	-0.0992946	-0.670592	-0.258384	-0.256704	-0.879299	0.360868	-0.0182947	-0.402827	-0.093979	0.195956	-0.174457	-0.0482008	0.318378	0.134456	0.594354	-0.039658	-0.422214	0.17039	-0.251149	0.298185	-0.185517	-0.161621	0.229067	-0.500625	-0.0341896	-0.308672
AACTATA	0.187427	-0.342742	-0.207055	0.507824	0.563898	0.411834	0.542473	0.291757	0.398256	0.0752136	0.572227	0.22196	0.0787407	-0.0475572	0.164442	0.287101	0.576697	-0.166757	0.175181	0.208588	-0.243538	-0.143592	0.0194173	0.130997	0.209773	0.314395	0.284635	0.487672	-0.252619	0.0842048	0.418608	-0.0360176	-0.109977	0.474393	0.56578	0.0833007	0.0319538	-0.0195213	0.463616	-0.392413	-0.370451	0.0471606	-0.276637	0.378617	0.424729	-0.104354	-0.151449	0.193456	0.190059
AACTATC	0.718696	0.423356	-0.00265241	0.402665	-0.218013	0.0558163	0.134809	0.684567	0.57651	-0.0783783	-0.286215	-0.099042	0.0531932	-0.296425	0.133519	0.00840165	-0.261149	0.70296	-0.0961513	-0.135265	-0.0660561	-0.0724346	0.0541132	-0.150845	0.405354	0.22212	-0.191039	-0.189488	-0.820964	0.211623	0.254747	0.253125	0.119265	0.28648	-0.0807152	0.343107	-0.00538964	-0.219115	-0.0809216	0.301074	-0.277486	-0.110049	0.232459	0.0725562	0.374634	-0.0342778	0.286465	-0.212511	-0.405059
AACTATG	-0.426139	-0.338616	-0.0713611	-0.157428	0.0501762	-0.0877686	-0.96745	-0.195681	-1.02338	-0.0969541	0.0836141	-0.4794	-0.107725	-0.190718	-0.216854	-0.128878	-0.590341	-0.366731	0.063082	-0.681356	-0.162389	0.0161189	-0.911292	0.077325	-0.517242	0.36124	-0.174597	-0.0860125	0.147493	-0.0536264	-0.0911941	-0.287516	-0.0218852	-0.585248	-0.0193689	-0.390815	-0.0551343	-0.588287	-0.176513	-0.24452	-0.0688167	-0.555537	-0.313474	-0.294649	-0.656125	-0.137453	-0.494106	-0.719254	-0.239054
AACTATT	0.484801	0.546318	0.387454	0.168213	0.0527527	-0.120572	0.439735	0.642616	0.580121	-0.378702	0.0475442	0.508368	0.0414294	0.500856	-0.0555177	0.269909	0.722804	0.123676	-0.0410661	-0.172055	0.383511	0.0557958	0.393684	0.284581	0.335833	0.16326	0.437513	0.161492	1.12151	0.19466	0.0216734	0.629152	0.358971	0.00860941	0.843023	0.560773	-0.00194736	0.494724	0.102784	0.148737	-0.128515	0.284815	0.423841	0.314047	0.620784	0.116977	0.380804	0.595188	1.35091
AACTCAA	-1.25339	-1.05718	-0.290778	-0.449147	-0.98893	-0.359242	-0.698884	-0.618535	-1.15114	-0.896299	-0.399874	-0.850838	-0.312136	-0.214628	-0.521741	-0.30349	-1.08989	-0.627853	-0.246255	-0.239666	-0.401533	-0.120967	-0.433155	-0.310112	-0.0727462	-0.00643471	-0.235665	-0.00914525	-0.382025	-0.428511	-0.368619	0.0196622	-0.114462	-0.981857	-1.47002	-0.986078	-0.436597	-0.49249	-0.0247852	-0.326119	-0.791537	-0.537575	-1.28985	-0.0227443	-0.432872	-0.164797	-0.672515	-0.995446	-0.853813
AACTCAC	0.456951	-0.00923404	-0.132147	0.173286	-0.267155	0.279656	-0.709676	-0.979582	-0.511405	-0.0193284	-0.102699	0.0467935	-0.9245	-0.2943	0.0543242	-0.168177	-0.532266	-0.542814	0.138454	-0.107826	-0.0259686	-0.247562	-0.366951	-0.0766021	-0.296017	-0.830237	-0.279422	-0.893944	-0.145575	-0.677411	-0.119783	0.220875	-0.41083	-0.415513	0.187414	0.845245	-0.227323	-0.124527	-0.219815	-0.724598	-0.099359	0.184391	-0.181464	-0.270557	-0.439598	-0.275022	-0.929417	-0.0217608	-0.555132
AACTCAG	0.199577	0.294962	-0.330981	-0.114995	-0.129989	-0.125355	-0.0480565	0.619421	-0.0304388	0.161273	-0.129345	-0.0365101	-0.0445536	-0.204371	0.148436	-0.184406	0.222454	0.525102	-0.0637791	-0.0198004	0.117347	0.374972	0.185861	-0.19543	-0.0568246	-0.253558	-0.155016	-0.108556	0.364002	-0.368233	-0.117251	0.0220417	0.095303	0.00302703	-0.00745617	-0.00589267	0.177077	0.0613317	0.0913946	-0.194056	-0.136316	0.169359	-0.0002642	-0.348201	-0.389286	0.0948258	0.824411	0.064963	0.190889
AACTCAT	-0.592101	-0.960971	-0.300033	-0.293385	0.0166884	0.00267054	-0.631901	-0.371012	-0.57021	-0.55809	-0.285513	-0.63268	-0.563815	-0.0180175	-0.557998	-0.535273	-0.601533	-0.0210636	-0.316766	-0.585103	-0.484951	-0.44809	-0.501123	-0.204867	-0.880177	-1.02938	-0.288407	-0.972757	-0.801962	-0.115093	-0.313912	-0.774599	-0.635603	-0.784546	-0.179942	-0.601507	-0.420056	-0.437562	-0.405712	0.24231	-0.311326	-0.0608544	-0.411261	-0.328606	-0.790401	-0.115531	-0.703246	-1.33451	-1.2336
AACTCCA	0.151603	-0.115752	0.545887	-0.229853	0.247184	0.050221	-0.209658	-0.137065	0.322435	0.313784	-0.191611	0.22591	0.168959	-0.0253594	-0.366252	-0.647558	0.717466	0.43282	-0.161606	-0.25806	-0.0107744	-0.0371928	-0.355822	-0.199649	0.33289	-0.446442	-0.166599	0.628669	0.65368	-0.226488	-0.306333	-0.544359	0.208293	-0.1244	0.214714	0.831099	-0.0776326	-0.180469	0.147735	-0.179152	-0.0694699	0.440258	0.502082	-0.190414	0.307917	-0.0739508	0.198095	0.237058	0.330621
AACTCCC	-0.634705	-0.608129	-0.760784	-0.160444	-0.539734	-0.411986	-0.401006	-0.692507	-0.654796	-0.795885	-0.0269543	-0.392058	-1.05572	-0.391276	-0.0541763	-0.510689	-1.30721	-1.4274	-0.421515	-0.172561	-0.323524	0.0448151	-0.82457	-0.390386	-1.32848	-0.710684	-0.306081	-1.48473	-0.702519	-0.450502	-0.385635	-0.24221	-0.782081	-0.777873	-0.62004	-0.941395	-0.618317	-0.866404	-0.425366	-0.860977	-0.436565	-0.581506	-0.302373	-0.467525	-0.710909	-0.216374	-1.3218	-1.15944	-1.87519
AACTCCG	-1.70569	-0.706077	-1.58306	-1.64006	-1.14498	-1.28901	-0.739348	-1.33567	-1.79163	-1.21058	-0.360903	-1.94196	-1.37263	-0.418156	-0.406405	-0.22229	-0.711192	-1.70748	-0.140531	-0.658542	-0.657188	-0.750389	-0.855586	-0.742471	-1.24458	-0.972207	-0.336522	-0.954231	-1.36791	-0.815202	-0.465433	-1.78283	-1.18542	-1.55787	-1.68671	-1.63388	-0.407002	-1.95145	-0.93048	-1.50084	-1.63386	-1.77762	-1.5988	-1.20593	-1.49441	-0.35074	-1.48748	-1.18561	-1.81594
AACTCCT	-0.982469	-0.929883	-1.16851	-1.142	-1.05576	-0.734545	-1.34899	-1.38593	-0.687428	-0.718555	-0.616235	-1.22245	-1.16557	-0.441679	-0.651377	-0.585409	-1.48789	-0.998749	-0.493097	-0.617422	-0.644309	-0.74286	-1.15235	-1.03631	-1.28961	-1.49539	-0.15636	-1.61014	-1.7266	-0.541663	-0.783401	-1.331	-0.933652	-0.748211	-1.1878	-1.18879	-0.518947	-0.477768	-0.520008	-0.726858	0.216806	-0.709124	-0.735811	-0.211127	-1.23863	-0.399228	-1.42881	-1.28259	-1.12145
AACTCGA	-0.0818986	0.70769	0.635111	-0.35505	0.296946	-0.107223	-0.503063	0.12743	0.119037	-0.0334495	-0.138173	-0.339012	0.614361	0.0251644	-0.00160465	0.0536695	0.109081	0.110519	0.209013	0.113633	-0.0262086	-0.339925	-0.297414	-0.499352	-0.822237	0.142636	0.017424	-0.0305901	0.476119	0.0978593	0.323089	0.0513993	0.289617	-0.0774407	0.117297	0.513637	0.20535	0.0412231	-0.0934472	0.27047	-0.272619	0.0181346	-0.117404	-0.156498	0.0935223	-0.0682303	-0.236451	-0.267397	-0.0201174
AACTCGC	0.127615	0.411589	0.947918	0.466579	0.208013	-0.223282	0.899973	0.218093	0.507867	0.942044	0.0257317	0.804824	0.730284	-0.232834	0.219613	0.103873	0.201461	0.0178512	0.219387	-0.222387	0.134381	-0.189567	0.154485	0.444433	-0.615635	-0.519744	-0.220394	-0.579459	0.476962	0.317014	-0.113254	-0.0398094	-0.181064	0.560608	0.505072	-0.308195	-0.133913	0.171623	-0.0483028	-0.24841	-0.900269	0.225428	-0.0489106	0.0630247	0.168568	-0.23365	-0.156714	-0.184447	-0.778324
AACTCGG	0.391258	0.0380267	-0.169633	-0.42781	-0.0192698	0.14368	0.570245	-0.176898	0.0925299	0.0546888	0.26575	0.683383	0.673822	-0.110782	-0.0960051	-0.292298	-0.354842	0.0592423	0.00803488	-0.210163	0.0213905	0.00433774	-0.267951	0.273885	0.112391	-0.752158	-0.083284	0.213388	0.892847	-0.198504	-0.193086	0.224585	-0.134217	0.757241	-0.311287	1.03196	0.408176	0.206325	0.656965	0.465226	1.24905	0.491864	0.522646	0.34024	0.500236	-0.166988	0.143543	0.513521	-0.683797
AACTCGT	0.0455404	0.0870108	0.104419	0.57242	0.250521	0.347599	0.161416	-0.468457	0.527057	-1.08579	0.0568858	-0.188652	-0.724242	0.0238411	0.289339	0.0644777	-0.262175	-0.0573504	-0.0358124	-0.0624283	-0.179709	-0.378155	-0.252622	-0.36222	-0.0821651	-0.164079	-0.00799883	-0.476637	-1.16728	-0.141107	-0.0182443	-0.420344	-0.161878	0.0107619	0.253773	-0.217081	-0.62668	0.422922	0.216025	0.376727	0.582772	0.153155	0.467358	-0.169377	-0.499474	-0.00310774	-0.00166127	-0.0473052	0.459996
AACTCTA	0.041993	0.069996	-1.03637	-0.556482	-0.48761	-0.216265	-0.295733	-0.283142	-0.755664	-0.642885	-0.15694	-0.385391	0.191982	-0.0894876	-0.631364	0.0620127	-0.310253	-1.0411	-0.101867	-0.708923	-0.599556	-0.652977	0.0720714	-0.32949	-0.614626	-0.555464	-0.00211196	0.219783	-0.391361	-0.280647	-0.241824	-0.748229	-0.442417	-0.112376	-1.06647	-1.33879	-0.42774	-0.541155	-0.426332	-0.62892	-0.601889	-0.93048	-0.302725	-0.282425	-0.388296	-0.0188719	0.641376	-0.0576663	-0.435722
AACTCTC	-0.606492	-0.173209	-1.01558	-1.38954	-0.734608	-0.349172	-0.344541	-1.12469	-0.368849	-0.653864	-0.323002	-0.792187	-0.64856	-0.629165	-0.448433	-0.419523	-0.586615	-0.935981	-0.425316	-0.272002	-0.615828	-0.533736	-0.545159	-0.373446	-0.314173	-0.10479	-0.200542	-0.997061	-1.23567	-0.196984	-0.910722	-0.369616	-0.278407	-0.878897	-0.00380678	-0.451653	-0.443031	-0.724396	-0.515055	-0.348428	-0.703846	-0.595065	-0.014567	-0.301707	-0.351016	-0.359679	-0.292899	-0.721492	-1.38611
AACTCTG	0.437693	-0.680793	0.211848	-0.421586	0.246391	-0.168414	0.0278266	-0.237024	0.332548	0.577502	0.083601	-0.38996	-0.0349943	-0.450464	0.0522128	0.0921609	0.354318	0.566101	-0.0217387	-0.166387	0.100246	-0.0803911	-0.288617	-0.120093	-0.0735766	-0.029906	-0.0677813	-0.260791	1.1578	0.0269282	0.223771	-0.0814417	-0.078876	0.533878	-0.271028	0.358044	-0.263598	0.0456224	0.248216	-0.00125663	-0.271884	0.628596	-0.0541553	0.285407	0.419481	-0.0431396	0.0115042	0.108672	-0.0440688
AACTCTT	-1.12415	-0.685142	-0.943074	-0.491671	-0.476064	-0.328639	-0.920994	-0.785931	-1.03717	-0.867765	-0.532769	-0.883178	-0.570998	0.032131	-0.256842	-0.554804	-0.662949	-0.376373	-0.174433	-0.240666	-0.0901049	-0.771868	-0.763389	-0.751196	-0.668701	-0.853774	-0.268669	-0.513701	-0.509088	-0.652215	-0.496214	-0.456052	-0.410071	-0.583866	-0.365364	-1.18474	-0.288715	-0.610808	-0.552554	-0.324247	-0.515853	-1.013	-0.519679	-0.0898724	-0.633787	-0.128451	-1.08477	-0.346906	-0.79324
AACTGAA	1.17365	1.03311	0.851753	1.07312	0.617733	0.719878	0.570401	0.95831	0.922325	1.53168	0.185553	1.26763	1.00027	0.0438946	0.199191	0.18347	1.15137	0.968861	0.429934	0.668994	0.496361	0.273616	1.46373	0.661723	-0.0192783	0.369675	0.393165	1.0583	1.7919	0.49719	0.543892	1.11478	0.456276	1.4928	1.33454	1.09669	0.369679	1.57586	0.701315	1.36093	0.280654	0.654683	1.65272	0.361211	0.995717	-0.0123939	1.54107	0.770466	1.07942
AACTGAC	0.778154	0.671551	0.617715	0.7519	0.800376	0.0377745	-0.124125	1.46408	1.10177	0.224615	0.296467	0.409027	-0.261587	0.655844	0.741272	0.00953694	0.911595	1.05144	0.405426	0.264555	0.570068	0.6744	1.02082	0.35727	0.96664	0.349131	0.355201	0.417425	0.294228	0.582417	0.401349	0.229408	-0.0400136	1.38937	0.315801	0.583646	0.603926	-0.062893	0.334556	-0.165665	0.0324101	0.308163	0.339468	0.771959	0.805464	0.184301	0.629809	0.176662	0.496087
AACTGAG	-0.0459147	-0.0266255	-0.663	-0.294869	-0.148727	-0.62338	0.897199	-1.00492	-0.0842488	0.123785	-0.332013	-0.144919	0.254926	-0.162361	0.0645571	-0.0587215	-0.373499	-1.22995	0.134649	-0.0898043	-0.0822007	-0.153091	0.442834	0.291225	-0.0445133	-0.0548164	0.245959	0.0319266	0.312038	0.219982	-0.0984945	-0.201152	0.236315	-0.339974	0.181997	0.0992847	-0.633476	-0.228194	-0.316709	-0.327948	-0.0144941	-0.125003	-0.773121	0.0420361	-0.77737	-0.166957	0.627184	-0.0662057	0.415571
AACTGAT	0.835653	0.180458	0.214448	0.436836	0.485046	0.26583	0.38504	-0.0684459	0.449471	-0.388654	0.567921	0.133085	0.649126	0.577939	0.142702	0.0400779	0.96509	0.724498	-0.071702	0.217076	0.223065	0.428803	-0.484352	-0.148631	0.00411828	-0.288114	-0.10102	0.189196	0.0211652	0.112581	0.140798	0.577439	0.819535	0.517328	0.268713	0.665829	0.364871	0.260826	0.264998	0.644612	0.396961	0.0872352	0.75863	0.4619	0.311234	0.204693	0.207174	0.149958	-0.186554
AACTGCA	0.625087	0.56105	0.554453	0.979075	0.648921	1.06364	0.294061	0.788396	0.919305	1.45355	0.346072	0.0658827	0.369168	0.320272	0.445916	0.0534723	0.635842	0.864375	0.357476	0.301404	0.383603	0.487339	0.658669	0.346267	0.530901	0.854685	0.375831	0.388104	1.46292	0.530455	0.662115	0.899631	0.55793	0.813161	0.901559	1.0882	0.398141	0.154962	0.580631	0.438943	1.02025	1.02756	0.79565	0.502836	0.643304	0.16704	1.9981	-0.471718	0.932562
AACTGCC	-0.207193	0.0211222	-0.188751	0.188393	0.656495	-0.0771971	0.333709	0.80649	-0.168045	0.60541	0.0919062	0.462726	0.62	0.428145	0.145034	0.297046	0.269283	0.58828	0.179277	0.228454	0.273194	0.0199824	0.0278744	0.229726	0.808369	-0.159906	0.2125	0.186722	0.900988	0.253115	0.206093	0.116938	0.600671	0.102498	0.455549	-0.0173895	0.547381	0.185652	0.413909	0.588555	0.806947	-0.198235	-0.253622	0.474838	0.242919	0.0858505	0.211338	0.232348	0.460147
AACTGCG	0.719907	0.312164	1.13702	0.624312	0.717155	-0.0691834	0.509729	0.433097	0.816323	0.324648	0.0702834	0.754329	0.696104	0.319045	0.398175	0.256355	0.523175	0.532468	0.136487	0.437559	-0.10986	0.413116	1.04904	0.386348	0.42611	0.554137	0.221205	0.604695	1.0307	0.571826	0.607829	0.381541	0.658058	1.2419	1.02547	0.961212	-0.0708015	1.14311	0.154113	1.09454	0.30889	1.17935	0.499707	0.175203	0.638427	-0.0138912	0.146721	0.566513	1.41851
AACTGCT	0.00209954	-0.262735	-0.289593	-0.9523	-0.734392	-0.349938	-0.0850962	-0.791362	-0.832936	-0.971585	-0.136534	-0.432973	-0.71588	-0.427609	-0.193034	-0.159002	-0.96003	-0.66749	-0.0309708	-0.223574	-0.393478	0.086801	-1.25047	-0.779289	-0.427537	-0.905711	0.0613892	-1.08729	-1.38912	-0.161808	-0.482724	-1.13977	-0.580312	-1.21046	-0.745691	-0.497554	0.0380808	-0.170647	-0.469191	-0.830998	-0.546989	-0.222112	-0.505497	-0.178027	-0.299347	0.0130062	-1.00394	-0.767521	-1.73113
AACTGGA	1.33616	1.3059	0.320927	1.04684	0.389661	0.687117	0.807067	0.991717	1.06529	0.215298	0.23968	0.976097	0.717454	0.256862	0.414579	1.07667	-0.0939648	0.619597	0.2166	0.798365	0.57107	0.472562	0.524282	0.763176	0.271832	0.505605	0.308987	-0.525257	0.922503	0.246963	0.60096	0.737947	1.00419	1.3417	0.772437	0.335133	0.766365	0.730656	0.482575	0.385414	0.579394	1.63492	1.01962	0.122948	0.154559	0.146728	0.894338	0.899633	1.23656
AACTGGC	-0.283412	-0.557306	-0.634036	0.0428691	0.00102086	-0.146182	-0.223054	-0.270232	-0.126521	-0.270188	0.219218	-0.341152	-0.466973	0.22173	-0.0661475	-0.380625	0.00511198	0.144124	0.0107393	0.25303	-0.341537	0.0947	-0.514601	-0.0767638	0.590226	0.0490459	-0.183468	0.391544	0.102063	-0.146779	0.0316486	-0.494433	-0.328394	-0.588342	-0.325329	0.227099	-0.521898	0.0605035	0.234342	-0.153217	-0.146726	-0.303375	-1.23378	-0.0266238	-0.721883	-0.20913	0.0322011	-0.546453	-0.422964
AACTGGG	0.0899168	0.499152	0.0412717	-0.244483	-0.857474	0.0763077	0.0793309	-0.382718	-0.315092	0.268875	-0.0907942	-0.382086	-0.0888532	-0.296661	-0.0727686	-0.00802594	-0.137879	-0.700077	-0.183831	-0.409458	-0.61725	-0.00657237	-0.0936561	-0.183998	-0.76992	-0.101896	0.123995	-0.581332	0.195374	-0.0507313	-0.137687	0.355772	0.296143	-0.698442	-0.157442	-0.030995	-0.0717368	0.205748	0.209514	-0.29807	0.0430073	0.181587	0.551386	-0.238059	0.682811	-0.0717481	-0.374612	-0.154615	-0.248751
AACTGGT	0.145938	-0.255619	-0.163023	-0.395705	-0.162351	0.280864	-0.043997	0.183213	-0.0206702	-0.125441	-0.0687469	-0.0103347	-0.113241	0.137093	-0.0946451	0.0218729	0.0767333	0.799239	0.0242949	0.339903	-0.0933232	0.145456	0.728884	-0.0107305	-0.153558	0.0316936	0.268672	0.760211	-0.230239	0.244909	0.0600019	-0.206333	0.27078	-0.016119	0.878801	0.314883	0.145202	-0.199795	-0.0232401	0.464749	-0.298708	-0.122584	0.394425	0.0259006	0.118327	0.176253	0.53839	1.0204	0.61572
AACTGTA	0.282741	0.618316	0.406196	0.220015	0.648179	0.123768	0.17703	0.254956	0.475109	0.207473	0.26272	0.24514	0.430452	0.27551	0.203144	0.232645	0.515826	0.336308	0.179328	-0.174873	-0.0640283	0.574611	1.40855	0.21036	0.427538	0.357106	0.186001	0.200686	0.0186791	0.426551	0.545132	0.579591	0.253853	0.198681	0.57833	0.553642	0.264891	0.403441	0.22786	-0.119952	0.162669	-0.376893	0.222422	0.150796	0.374522	-0.0877284	0.542378	0.774076	0.6878
AACTGTC	0.0253415	-0.228543	-0.499381	-0.412384	0.0648319	0.074862	0.0328876	-0.296241	0.549018	0.100955	0.235642	0.140109	-0.0922365	-0.152921	-0.206384	-0.0146735	-0.225358	-0.45865	-0.0269525	0.0149397	-0.360568	-0.154052	-0.406868	-0.130802	-0.0886773	-0.671297	-0.0860139	-0.305956	-0.218283	0.152983	0.194007	0.313459	-0.501604	0.279604	-0.141643	-0.264264	0.0750723	-0.180409	-0.273174	0.253532	-0.794766	-0.640819	-0.337979	0.162307	-0.198666	-0.0124135	-0.0393769	-0.475714	0.324313
AACTGTG	-0.00125589	0.678328	0.257287	-0.125413	0.0767719	0.102141	0.443033	0.312127	-0.267089	-0.235773	-0.147133	-0.565939	0.029827	-0.0273142	-0.0170557	-0.0509673	-0.326141	0.00846001	0.110832	-0.243042	-0.0731505	0.123252	-0.141037	0.206868	0.710196	0.422908	0.228144	-0.180171	0.611883	0.296755	0.278255	-0.123796	-0.153203	0.0918821	-0.374876	-0.172821	0.199029	0.580214	0.233913	-0.577629	-0.189925	0.348388	0.536013	0.101415	-0.0485063	0.0870711	0.630773	0.116618	0.615273
AACTTAA	-0.365728	-0.7613	-0.592592	0.0329856	-0.658835	-0.0370795	-0.461283	-0.311571	-0.265583	-0.738998	-0.184119	-0.373368	0.134774	-0.0729719	-0.260145	-0.0394957	-0.853922	-0.679846	-0.155694	-0.641765	-0.267786	-0.222755	-0.981225	-0.354145	-0.704643	-1.36202	-0.521119	-0.846843	-0.884713	0.0532522	-0.642666	-0.112942	-0.0287041	-1.06943	-0.748922	-0.441706	-0.265044	-0.495739	-0.410857	-0.537531	-0.490248	-0.368783	-0.769057	-0.277162	-0.775775	-0.354161	-0.0548047	-0.109904	-0.862198
AACTTAC	-0.08571	0.0325447	0.0939384	0.301449	0.232766	-0.141224	-0.231154	0.0287977	0.0157619	-0.405087	-0.170052	-0.117276	-0.268004	-0.11198	0.0645288	0.0305679	-0.329502	0.221723	-0.117322	-0.186372	-0.155181	0.0855318	0.472525	0.104638	-0.26988	0.45783	-0.115329	0.765389	0.624996	0.321768	-0.209931	-0.488412	-0.157086	-0.455775	-0.190296	0.37754	-0.212704	0.0402303	0.228008	-0.304518	0.045947	-0.451891	-0.547303	-0.23186	-0.222169	-0.22531	0.021404	-0.606508	0.789913
AACTTAG	-0.58065	-0.00656777	-0.20922	-0.685156	-0.732809	-0.206172	-0.492405	-0.517184	-0.44982	-0.740075	-0.175964	-0.307365	-0.892189	-0.241677	-0.363398	-0.28643	-0.37409	-0.699098	-0.225836	-0.25638	-0.294709	-0.501584	-0.863261	-0.417594	-1.23823	-1.66992	-0.369487	-1.81997	-0.298998	-0.69405	-0.671069	-0.753015	-0.507579	-1.09869	-0.700985	-0.731953	-0.232583	-0.0248065	-0.524516	0.0159963	-0.133271	-0.288611	-0.208228	-0.159824	-0.19213	-0.148271	-1.02384	-0.473871	-0.904696
AACTTAT	0.0758273	-0.0415719	-0.46393	-0.472759	-0.714853	-0.334985	0.169861	-0.454959	-0.161025	-0.392686	0.114879	-0.651692	-0.799444	0.0482532	-0.0874116	-0.169623	0.152955	-0.344068	-0.283004	-0.354312	-0.288538	-0.372356	0.161635	-0.747418	-0.673184	-0.421228	-0.420529	-0.209584	-0.693473	-0.763407	-0.109541	-0.406214	-0.165918	-0.0714172	-0.278355	-0.0136576	-0.650461	-0.00392195	-0.0110396	-0.563132	-0.0923858	0.0359701	-0.512303	0.193504	-0.195848	0.159776	-0.00951935	-0.463427	-0.350668
AACTTCA	-0.901377	-0.657085	-0.966329	-0.79697	-0.554068	-0.352646	0.129511	-0.516335	-0.11258	-0.180677	-0.136452	-0.944585	-0.416951	-0.526759	-0.0978998	-0.429341	-0.73798	-0.921625	-0.374208	-0.265096	-0.700185	-0.0678294	0.134694	-0.430939	-0.847845	-0.33428	-0.45087	-0.80108	-0.746477	-0.0215654	-0.290286	-0.597096	-0.179317	-0.371896	-0.0369727	-0.233882	-0.423715	-0.921644	-0.487977	-0.0922971	0.30795	0.316074	-0.575345	-0.317558	-0.0826132	-0.157856	-0.683708	-1.0319	-0.44309
AACTTCC	-0.753005	-0.535692	-0.325581	-0.318992	-0.753649	-0.375374	0.0219883	-0.632294	-0.808338	-0.311646	-0.247008	-0.48953	-1.3069	-0.0939077	-0.225307	-0.330749	-0.735209	-0.818556	-0.107911	-0.360203	-0.0838156	-0.485276	-0.66465	-0.713907	-0.310399	-0.396868	-0.0918413	-0.303622	0.716267	-0.250439	0.1522	-0.443565	-0.6672	-1.1121	-0.176421	-0.658106	-0.623941	-0.239874	0.134955	-0.350208	0.234001	-0.374063	-0.481901	-0.434365	-0.700507	-0.14147	-0.740763	-0.979844	-0.672441
AACTTCG	0.129273	-0.266919	0.141976	0.23926	-0.340646	0.435876	-0.429742	-0.525488	-0.194705	-0.47728	-0.336936	-0.153305	-0.231721	0.000487622	0.0229829	0.0752485	-0.305829	0.248108	-0.16689	-0.289713	-0.0976339	-0.0238931	-0.646458	0.204501	-0.419885	-1.09363	-0.0979708	-0.503655	-0.057206	-0.180981	-0.622323	0.136933	-0.0323494	-0.0361637	-0.637455	0.0808956	-0.463809	0.0850883	-0.180694	0.774872	-0.463683	-0.320707	0.218185	-0.507458	-0.173275	-0.00766972	-0.0712452	0.412404	-0.206404
AACTTCT	-0.328074	0.146852	-0.74049	-0.650221	-0.570956	-0.968534	-0.535886	-0.566102	0.0521532	-0.554357	-0.449343	-0.896722	-0.535278	-0.216015	-0.573841	-0.213885	-0.43608	-0.959666	-0.247876	-0.361737	-0.531209	-0.615565	-0.880479	-0.444389	-0.345584	0.082259	-0.24572	-0.016613	-0.313128	-0.379095	-0.152432	-0.230155	-0.207971	-0.296289	0.181969	-0.363877	-0.0850744	-0.93055	-0.33735	-0.457187	-0.0857717	0.110455	-0.461068	-0.160546	-0.0979516	-0.260631	-0.157617	-0.133788	-0.415797
AACTTGA	-0.54303	-0.149814	-0.253942	-0.12268	-0.792244	-0.316439	-0.496387	-0.787322	-0.204676	0.0250962	-0.24436	-0.193738	-0.95499	-0.58996	-0.151422	-0.0498024	-0.0146055	0.0553439	-0.280869	-0.329478	-0.18185	0.0367903	0.0247006	-0.0576056	-1.2124	-0.722805	-0.494501	-1.2912	0.714771	-0.303728	-0.157161	-0.387202	-0.302709	0.195852	0.188221	-0.40637	0.158235	-0.189436	-0.353494	-0.208575	0.111912	-0.146899	-0.829844	-0.757011	-0.368859	-0.500114	-0.447776	0.000535323	-0.514343
AACTTGC	0.068017	-0.1217	-0.123823	0.147656	-0.197042	0.628453	-0.199281	0.190193	-0.179702	-0.0478137	0.134928	0.476367	0.0683662	-0.0545528	-0.03967	0.230873	-0.351715	-0.307281	0.190577	-0.0557428	0.0572586	-0.583528	-0.0884736	-0.180746	-0.200038	-0.222798	-0.329598	0.103455	-0.404624	0.00609485	0.242088	0.466354	0.494135	0.0120657	0.0811624	-0.0813668	-0.008784	-0.278195	-0.199343	0.429887	0.00760802	-0.0649044	-0.49532	0.273155	-0.320956	-0.17119	-0.121567	-0.527269	-0.264868
AACTTGG	-0.770441	-0.846488	-0.624387	-0.653988	0.0523804	-0.15578	-0.433412	-0.657692	-0.718227	-0.486753	0.177438	-0.711803	-0.254145	0.0692456	-0.173887	-0.468105	-0.756386	-1.0801	-0.208251	-0.56964	-0.391976	-0.593254	-0.737285	-0.584809	-1.16789	-1.69303	-0.401307	-1.47845	-0.538889	-0.596513	-0.537563	-0.767585	-0.861556	-0.847803	-0.987485	-0.720434	-0.707008	-0.592414	-0.371365	-0.206952	-0.310832	-0.976514	-0.165043	-0.744794	-0.381428	-0.0789097	-0.848449	-0.589874	-0.923954
AACTTGT	-0.579295	-0.263231	-0.277053	0.225962	0.438023	0.38782	-0.197714	0.0113387	-0.714	-0.541616	-0.567135	0.305371	0.17533	0.00557735	0.0221415	0.249968	0.304301	0.547618	-0.0640519	0.22285	0.0649223	-0.0136383	-0.627791	0.372764	-0.355373	-1.03222	-0.104204	-0.616661	0.149668	-0.64875	0.353299	-0.649949	0.321961	-0.439662	-0.375211	0.0686333	0.473837	-0.210704	-0.214653	-0.163325	0.00529532	-0.437178	-0.242289	-0.227299	-0.112974	-0.0620801	-0.47512	-0.0622136	-0.0766614
AACTTTA	0.441186	-0.156393	0.395556	0.479861	0.484057	0.172642	0.527677	0.304101	0.326908	-0.262172	0.17141	0.119277	0.1015	-0.062064	-0.00275546	0.0959319	0.323982	-0.216278	0.0308899	0.287442	0.0167426	-0.273102	0.467714	0.00281359	1.73392	2.3443	0.181698	2.65211	0.754724	0.443676	0.51221	0.538038	0.434957	0.339398	-0.527933	0.557367	0.354931	-0.320881	0.495474	-0.127468	0.280645	0.506306	0.215127	0.433423	0.164939	-0.0267912	0.905926	1.13233	0.896989
AACTTTC	0.358431	0.604834	0.352895	0.315286	0.184768	0.0459188	-0.268857	0.19441	0.490892	-0.126371	0.11515	-0.137332	0.227669	-0.0891172	0.295908	0.0765973	-0.168913	-0.294653	-0.179348	-0.158579	-0.147624	0.204499	0.222422	0.466599	2.31241	1.10162	0.469717	1.26366	-0.190131	0.413541	-0.514901	0.0348873	-0.207928	0.173308	0.248375	0.623638	0.112203	-0.347701	0.636738	0.483647	0.272802	-0.334104	0.190878	-0.0335371	0.260591	-0.157412	-0.0372532	-0.0538465	-0.216816
AACTTTG	-0.964804	-0.583961	-0.0392	-0.461473	-0.378468	0.324794	-0.114032	-0.163575	-0.170412	-0.051324	-0.156785	-0.147647	-0.0276748	-0.124153	-0.29833	-0.275769	-0.288874	-0.74573	-0.514306	-0.363436	-0.0253804	0.113632	-0.810915	-0.385818	0.0434457	0.207968	0.0797061	0.171148	-0.335846	-0.0282457	-0.155684	-0.644599	-0.299817	-0.0948023	-0.45074	-0.755476	-0.189157	0.00933103	-0.0238679	-0.50516	-0.470629	-0.156174	-0.313603	0.0575318	-0.134586	-0.0116248	-0.496303	-0.426945	-0.450677
AAGAACC	0.149297	-0.440895	-0.804738	-0.422008	-0.494098	-1.07827	-0.604271	-0.669432	-0.26641	-0.948991	-0.454947	-0.753549	-0.578358	-0.214244	-0.131558	-0.316425	0.0101565	-0.403871	-0.258886	-0.69037	-0.121564	-0.510719	-0.354502	-0.519009	1.00463	1.1889	0.0136855	1.13688	0.175008	-0.266159	-0.0108586	-1.12216	-0.70335	-0.315061	-0.238049	0.0103148	-0.335437	-0.166102	-0.524919	-0.331695	-0.214226	-0.504487	-0.591609	-0.2895	-0.960714	-0.349	0.323018	0.0766151	0.346995
AAGAACG	0.215278	0.708378	-0.341675	0.188715	0.300308	-0.312601	0.0175773	0.0545908	-0.282807	0.441545	-0.00580978	-0.874617	-0.181532	-0.0690621	-0.0794034	-0.0688707	-0.0889783	-0.224971	-0.0606199	-0.307745	0.00578048	0.535432	0.0461085	0.399862	0.9967	0.561953	0.486037	1.09896	0.665496	0.0563685	0.318724	0.707638	-0.170607	0.34153	-0.232868	0.214043	-0.388446	0.0845848	0.24343	0.638585	0.622281	0.579499	0.30525	0.444938	0.416936	-0.0308167	0.228507	-0.537898	0.0240394
AAGAACT	0.31276	0.203659	0.15377	-0.553127	-0.502148	-0.51411	-0.681178	-0.00567177	-0.22245	0.10523	-0.241259	0.145392	-0.202848	-0.68614	-0.357209	-0.154367	0.0359189	-0.464419	-0.072853	-0.293378	-0.395737	0.0175833	-0.847864	-0.843318	0.772933	0.203294	-0.548766	-0.155025	0.0639382	0.0080233	-0.122545	-0.344359	0.134777	0.0554242	-0.0994061	0.794509	-0.221342	-0.450014	-0.213552	0.424691	0.333858	0.52416	0.404367	-0.344243	-0.625777	-0.168855	0.0522844	-1.04658	-1.29763
AAGAAGC	-0.51646	-0.0296991	0.0533675	-0.347945	0.476232	-0.741387	-0.684124	0.268377	-0.0363274	-0.376748	-0.987856	0.210445	-0.108889	-0.732497	-0.34546	-0.177818	-0.718695	-0.117661	-0.194054	-0.109078	-0.0124386	-0.517417	0.112003	-0.331077	0.466411	0.371583	-0.292623	0.848728	1.02913	-0.209274	-0.306042	0.628742	0.743437	0.38205	-0.0458073	0.694216	-0.127068	-0.297523	-0.246715	0.833551	1.17015	1.12529	0.623295	-0.106618	-0.422485	-0.165197	-0.0610459	0.327444	0.26232
AAGAAGT	-0.490918	-0.764456	-0.000414348	-0.471837	-1.03821	-0.755301	-0.763271	-0.691297	-0.571341	-0.68565	-0.252228	-1.05293	-0.0680618	-0.0811181	-0.576451	-0.509397	-1.35322	-1.05329	-0.408625	-0.541255	-0.681339	-0.563511	-0.598371	-0.452495	0.128869	0.105217	-0.178461	0.249654	-0.422171	-0.472222	-0.520239	-0.620022	-0.291969	-0.312415	-0.318655	-0.911997	-0.285732	-0.951125	-0.741506	-0.925147	-0.0600269	-0.620835	-0.612211	-0.313389	-0.139104	-0.369282	-0.65661	-1.26213	-0.421273
AAGAATC	0.393435	-0.101358	0.255399	-0.755768	0.235059	0.0124307	0.0664324	-0.138844	-0.213429	-0.241271	-0.178271	-0.0661267	-0.0266388	-0.00874871	-0.138198	-0.200638	-0.554235	0.219891	-0.24751	-0.107251	0.00269787	-0.225389	-0.304797	-0.326566	0.418718	0.259169	0.273614	0.450321	-0.23722	-0.0896045	0.474731	0.29828	0.271108	-0.23023	0.369427	-0.12797	-0.141756	-0.145519	-0.14901	-0.206941	-0.609748	0.519527	-0.309641	-0.308836	0.35787	0.296166	0.824834	1.37871	0.954273
AAGAATG	-0.759971	-0.592628	-0.385863	-0.457831	-0.0156445	0.262832	-0.848203	-0.874518	-0.291801	-1.02396	-0.504594	-0.106211	-0.448409	-0.460441	-0.36209	-0.36924	-0.962901	-0.495191	-0.224679	-0.541718	-0.170185	-0.349201	-0.901788	-0.505299	-0.881232	-0.379651	-0.259501	-0.881091	-0.23115	-0.789486	-0.264475	-0.557742	-0.671391	-0.530274	-0.796972	-0.41665	-0.252559	-0.980561	-0.207796	-0.273011	-0.304747	-0.188654	-0.47305	-0.209864	-0.629505	0.00155913	-0.843194	-0.797313	-0.348488
AAGAATT	-0.392261	0.0727706	0.361962	-0.417187	-0.850644	-0.0584656	-0.469949	-0.25138	-0.383473	0.243482	-0.106827	-0.637446	-0.177848	0.0677452	0.332032	-0.0985531	-0.556418	-0.172293	-0.00203439	-0.422606	0.122801	0.380343	-0.76942	-0.105452	0.19792	-0.689944	0.0189212	-0.437647	-0.221845	-0.125986	0.230763	0.314125	0.0249926	-0.489917	-0.542691	-0.22571	0.0258637	-0.412123	-0.146742	-0.462469	-0.243961	-0.068336	-0.295403	-0.0786331	-0.351749	-0.0827123	0.0380057	-0.543852	0.425404
AAGACAC	-1.0078	-1.1795	-0.398958	-0.721555	-0.402688	-0.528355	-0.241166	-0.898349	-1.1789	0.0674866	-0.256246	-0.596177	-0.46559	0.0452994	-0.0706709	-0.312338	-0.055532	-0.416943	-0.0611071	-0.390648	-0.68878	-0.61663	-0.573422	-0.444724	0.818675	-0.0482348	-0.202735	-0.289067	-0.798017	0.0664182	-0.315348	-0.887929	-0.49312	-0.595909	-0.723722	-0.407474	-0.240235	-0.113015	-0.677149	-1.20904	-0.645473	-0.456119	-0.873005	-0.263335	-0.309153	-0.0354302	-0.843871	-0.934317	-0.394954
AAGACAG	-0.348825	-0.106925	-0.15532	0.388648	-0.062385	-0.317785	0.049515	-0.105566	-0.0759525	-0.833128	0.222566	-0.228049	-0.529004	0.120261	-0.330276	-0.0356268	-0.172697	0.273166	0.00891305	0.0066097	-0.063368	-0.289447	-0.592487	-0.0585612	-0.191128	0.38412	-0.24956	-0.626604	0.0634167	0.16924	-0.449073	-0.715405	-0.262421	-0.0686747	-0.546257	-0.655502	-0.579294	-0.573445	-0.165751	-0.51072	0.0645989	-0.614064	-0.273073	-0.324018	-0.456581	0.0556241	0.32677	0.046747	-0.62299
AAGACAT	-0.778802	-1.01083	-0.414012	-0.722883	-1.00799	-0.238451	-1.24526	-0.765889	-0.311936	-0.478938	-0.403606	-0.716124	-0.872456	-0.293923	-0.456423	-0.588271	-1.13985	-1.55656	-0.280985	-0.494768	-0.178337	-0.639615	-0.670888	-0.425656	-0.606875	-0.430436	-0.0199042	-0.118584	-0.249018	-0.32206	-0.772955	-0.663898	-0.826205	-1.00685	-0.944859	-0.90416	-0.842525	-0.90243	0.146794	-0.488668	-0.443595	-1.11485	-0.591423	-0.23997	-0.866575	-0.227757	-1.14405	-0.693726	-0.436912
AAGACCA	-0.23441	-0.264457	0.379046	0.0235576	-0.62447	-0.0424448	-0.39927	0.0336126	0.18661	-0.420049	-0.187008	0.290069	0.00493418	-0.514267	-0.313327	-0.0524123	-0.831265	-0.389622	-0.179082	-0.0311928	-0.467056	-0.0415021	0.372612	-0.348742	0.720235	0.344736	-0.40539	0.433842	1.03507	0.0146424	-0.538366	-0.251316	0.0576391	-0.00306213	0.344958	-0.153201	0.0613761	0.141744	-0.473853	0.493813	0.641621	0.575885	0.593211	-0.00476198	0.392202	0.0708236	0.0352191	-0.66683	0.147959
AAGACCC	-1.62027	-0.711849	-0.943826	-1.06438	-1.56748	-0.785406	-1.27378	-1.25686	-0.674886	-1.00915	-0.794316	-0.88734	-0.735926	-0.659136	-0.486731	-0.495254	-0.870336	-1.54881	-0.566449	-1.15891	-0.410424	-1.04341	-1.51077	-0.917247	-0.428655	-0.513142	0.0200938	-0.240159	-0.87072	-0.921731	-0.828052	-1.02843	-0.818905	-1.19174	-1.30467	-1.63467	-0.602924	-0.847022	-1.12793	-1.28171	-0.878361	-1.32612	-1.18839	-0.591333	-0.85935	-0.256896	-1.56047	-1.18774	-1.2568
AAGACCG	0.0464065	-0.581695	-1.40783	-1.31511	-0.483475	-0.505566	-0.260366	-0.724686	-0.768156	-0.597046	-0.288758	-1.12057	-0.587934	-0.0302802	-0.285773	-0.423637	-0.185508	-0.563845	-0.317028	-0.41849	-0.454859	-0.596234	-1.16125	-0.716887	-0.645228	-0.465628	0.00503777	0.116302	-0.691208	-0.495368	-0.0986869	0.292978	-0.888933	-0.606603	-0.318479	-0.45102	-0.285773	-0.616485	-0.511592	-0.67938	-0.56396	-0.682689	-0.516846	-0.472598	-0.718481	-0.097133	-0.912842	-0.765704	-0.688796
AAGACCT	-0.425626	-0.189561	-0.619014	-0.71723	-0.416549	-0.265981	-0.328969	-0.347798	-0.317645	-0.606312	-0.306253	-0.495072	-1.06996	-0.509737	-0.534514	-0.331788	-0.832811	-0.946689	-0.172378	-0.846863	-0.383217	-0.463715	-0.525862	-0.611706	-0.470946	-0.274377	-0.0605857	-0.048876	-0.943436	-0.401481	-0.795236	-1.19139	-0.414655	-0.194387	-0.341224	-0.847356	-0.423736	-0.593585	-0.41938	0.0644209	0.184445	-0.347101	-0.720549	-0.310952	-0.0701724	-0.275536	-0.135796	-0.710243	-0.641679
AAGACGA	0.747357	0.995444	0.549351	0.178457	-0.072099	-0.0330673	0.459966	0.482538	0.291552	0.129178	-0.119362	0.638861	0.599108	0.166619	0.310904	0.324932	0.320404	0.521003	-0.0819807	-0.120902	0.380283	0.199519	0.468816	-0.0523172	0.458267	0.933719	0.198645	0.338176	0.426518	0.043763	-0.00182617	0.178816	0.0540646	0.933453	0.652485	0.0669836	0.292139	0.410371	0.0203836	-0.764685	0.141234	0.496097	-0.109559	-0.294432	0.667752	0.0583739	0.298172	-0.048951	0.219862
AAGACGC	0.0894176	-0.370076	0.289382	-0.404283	-0.0649559	0.125024	-0.19196	-0.217936	0.607429	-0.196734	0.0135813	0.137322	-0.00619407	0.0352675	0.0488666	-0.143153	0.277559	0.187751	0.0949117	-0.0679218	-0.14097	0.183457	0.593853	0.294793	0.395265	0.213247	0.286361	0.135526	0.0296438	0.0860464	-0.478228	0.375281	0.0602147	0.383212	0.0478543	0.805722	0.161692	0.200934	-0.0629399	1.06191	0.454797	0.785503	0.650785	0.170209	0.0157995	-0.124057	0.0466134	-0.520868	0.0699079
AAGACGG	0.130721	-0.0902221	-0.242709	-0.278229	-0.322187	-1.17935	-0.218783	-0.221929	-0.41897	0.13613	0.222621	-0.358231	0.400653	0.0349379	0.0384011	-0.202758	-0.51874	0.491724	0.029589	-0.065218	-0.146751	-0.399185	-0.381969	-0.146202	0.355584	-0.153618	0.063379	0.613529	0.17002	-0.0345244	0.570637	0.229221	-0.124774	-0.0477272	0.14315	0.251208	-0.553337	-0.511188	0.0700304	1.34143	-0.167824	0.0812259	0.485239	0.313773	-0.371516	0.136809	-0.302304	-0.352954	-0.632185
AAGACGT	-0.595563	-0.367385	-0.277755	0.62107	0.0877398	0.0979868	0.285307	-0.156812	-0.0239537	-0.435662	-0.207503	-0.127123	-0.15485	-0.110385	0.346917	-0.0822915	0.303267	-0.389262	0.168043	-0.0453842	0.228538	-0.0824758	0.693551	0.136555	0.234241	0.529233	-0.0165537	0.671293	-0.0284963	0.224397	0.3768	-0.756112	-0.196682	-0.233617	-0.618755	-0.160762	-0.164558	-0.620832	-0.0575814	-0.614289	-0.90682	-0.880621	-0.561933	-0.0501925	-0.585094	0.0866862	0.119007	-0.121652	-0.281374
AAGACTA	-0.545058	-0.907785	-0.70256	-0.266014	-0.401238	-0.116504	-0.726918	-0.279984	-0.423211	-0.317161	-0.401341	-0.384519	-0.290936	-0.0339895	-0.373967	-0.13826	0.155657	-0.883446	-0.0850145	-0.294686	-0.479502	-0.141082	-0.834804	-0.425581	-0.0822653	0.126472	-0.0531069	0.600896	-0.40101	-0.340688	-0.644082	-0.370345	-0.17908	-0.036435	-1.09643	-0.901196	-0.346211	-0.470559	-0.750393	-0.656315	-0.202852	-0.793502	-0.45404	-0.502471	-0.597446	-0.0971476	-1.29493	-1.11479	-0.725216
AAGACTC	-2.10534	-1.82065	-1.55161	-1.94043	-1.24515	-0.962587	-0.677687	-1.76845	-1.9495	-1.58534	-0.557361	-1.32956	-1.32323	-1.27471	-0.483361	-0.788366	-1.47707	-1.5483	-0.609078	-0.945734	-0.807667	-1.23688	-1.21439	-1.30217	-0.50223	-1.10984	-0.244729	-0.753822	-2.58932	-0.736355	-1.34434	-0.74155	-0.843641	-1.35667	-1.31071	-2.47109	-0.869764	-1.49777	-1.10176	-1.52243	-1.0322	-1.87265	-1.74949	-0.666106	-1.10786	-0.298717	-1.68433	-0.917588	-2.02932
AAGACTG	-0.277445	-0.485479	-0.777744	-0.0849547	0.144917	-0.427862	-0.816649	-0.284229	-0.0535064	-0.271156	0.189109	-0.557638	-0.190467	-0.0579775	-0.210715	-0.204568	-0.00669722	-0.118878	-0.0189761	-0.569008	-0.107635	-0.520842	-0.594599	-0.387815	-0.432424	0.362098	-0.137253	0.0147351	0.26377	0.272301	0.0163716	-0.492815	-0.997932	-0.438576	-0.515796	-0.374452	-0.153115	-0.412189	-0.120075	-0.747469	-0.761167	-0.500068	-0.246903	-0.408258	-0.664297	-0.0584579	-0.0276877	0.0474091	-0.255783
AAGACTT	-1.22213	-1.40284	-1.18109	-0.956408	-1.0895	-1.19026	-0.765953	-1.25963	-1.06522	-1.4271	-0.54638	-0.896684	-1.05683	-0.436889	-0.766214	-0.314116	-1.89433	-0.931574	-0.360201	-1.10283	-0.882186	-0.886241	-1.48222	-0.85276	-1.38621	-2.16634	-0.522508	-1.55259	-1.29968	-1.36751	-0.53074	-0.950584	-0.471148	-1.69228	-1.03239	-0.963813	-0.761249	-1.05769	-0.913972	-1.09356	-0.397809	-1.05997	-1.22146	-0.155376	-1.24099	-0.396542	-1.36238	-1.43903	-1.59467
AAGAGAC	-0.34876	0.0955968	-0.314902	-0.375232	-0.120388	-0.573736	0.347883	0.0871125	-0.0157445	-0.201163	-0.308961	-0.298272	0.0581673	0.0601003	0.0577636	-0.301605	-0.0947478	-0.802212	-0.299639	0.22156	-0.119125	-0.207291	-0.0712741	-0.218855	-0.157631	0.0320564	-0.0871349	-0.22933	-0.151351	-0.192737	-0.523583	-0.0309534	0.721107	-0.289212	0.218709	-0.44387	0.101777	0.145367	-0.0453193	-0.141047	-0.0239513	-0.0951366	0.0198227	0.0742697	0.135798	-0.170099	-0.537641	-0.877286	-0.227097
AAGAGAT	-0.825531	-0.44748	-1.50289	-0.482639	-0.973492	0.00814466	-0.661473	-0.772281	-0.50581	-1.54122	-0.143803	-0.0922071	-0.783627	-0.53956	-0.126602	-0.784387	-1.1372	-0.908014	-0.267674	-0.618646	-0.338754	-0.721884	-0.676221	0.0548506	-0.314168	0.393004	0.241584	0.122271	-1.1653	-0.44233	-0.202328	-0.527346	-0.129547	-0.694813	-0.601853	-0.365394	-0.405727	-0.284455	-0.669168	-0.947608	-0.135723	-0.910121	-0.630905	-0.184617	-0.277345	-0.305602	-1.03483	-0.897619	-1.18256
AAGAGCA	-0.295943	-0.405703	-0.348921	-0.133225	0.114318	-0.30622	0.00882861	0.337058	0.29013	0.0382234	-0.217728	0.169002	-0.277315	-0.221181	-0.00838976	-0.526131	-0.155482	-0.0815962	-0.00768208	-0.399249	-0.204351	-0.00694507	-0.415281	-0.172728	-0.258739	-0.210132	-0.293269	0.279642	0.685153	0.0290809	-0.558445	0.357604	-0.0831331	0.0522823	0.223535	0.135474	-0.493235	-0.2839	-0.329535	-0.258677	0.243994	0.365848	-0.274525	0.118443	0.640013	0.0270931	-0.0818589	-0.188908	0.260674
AAGAGCC	0.437511	-0.326454	0.0461028	0.0187682	-0.793665	-1.08143	0.356995	-0.572192	-0.716354	0.367427	-0.133963	-0.329568	0.445577	-0.0683405	-0.397778	-0.178108	0.46624	0.175698	-0.187994	-0.269903	-0.166082	0.0528931	0.930615	0.377298	0.419578	0.974071	0.038948	0.678166	-0.0126912	-0.17474	-0.47349	-0.368959	0.0981193	0.259867	0.013937	0.474702	-0.0688186	-0.261279	0.16924	0.19865	-0.191378	-0.0470513	0.492893	0.519092	0.672569	-0.288491	0.0428458	-0.0910463	0.0159127
AAGAGCG	0.492498	0.436391	0.429582	-0.00755444	-0.0365483	0.513273	0.048432	-0.0338041	0.190675	-0.825014	0.099031	0.00367453	-0.026551	-0.334515	-0.129712	-0.358387	-0.533613	-0.636516	-0.145414	0.183355	-0.075464	0.36115	0.2443	-0.359727	-0.25781	0.00524089	0.335668	-0.634623	-0.355596	0.19406	-0.263277	0.556325	0.556243	0.364641	0.308372	0.0277919	0.0979661	0.308123	0.255422	0.933605	0.34061	0.454158	-0.561148	0.316404	0.0517757	-0.111839	-0.242154	-0.639203	-1.16427
AAGAGCT	-0.16293	-0.353771	-0.674001	-1.134	-1.01676	-0.247928	-0.535534	-0.389639	-0.40094	-0.26819	-0.467218	-0.64257	-1.18957	-0.207652	-0.220081	-0.352768	-0.98673	-1.22327	-0.424029	-0.920291	-0.188005	-0.476457	-0.767847	-0.732541	-0.13238	-0.343646	-0.0493117	-0.0141986	-0.479384	-0.34508	-0.256373	-0.853319	-0.488973	-0.53574	-0.395574	-0.459094	-0.316474	-0.750472	-0.728667	-0.299653	0.00896511	0.193921	-0.567584	-0.097979	-1.24785	-0.376245	-0.627988	-0.940791	-1.06831
AAGAGGC	0.407155	0.339801	-1.16562	-0.966172	-0.550887	-0.518892	-0.498686	-1.24505	-0.396098	-0.937135	-0.365208	-1.38436	-0.740129	-0.189227	-0.262339	-0.824	-0.375989	-0.410525	0.0223898	-0.714569	-0.497283	-0.39965	0.0502718	-0.596936	0.954112	0.680355	0.0937665	0.445894	-0.404636	-0.0796917	-0.43388	-0.774204	-0.456069	0.168219	-0.13698	-0.385679	-0.669983	0.0548592	-0.599344	-0.210594	0.312878	0.144168	-0.157789	-0.0307909	-0.324121	-0.0877847	-0.704653	-1.4508	-0.476343
AAGAGGT	-0.69673	-0.174765	-0.202476	-0.415632	-0.531054	-0.666472	-0.791652	-0.598822	-0.32325	-0.884737	-0.341998	-1.10109	-1.13316	-0.647763	-0.49056	-0.465875	-0.92138	-1.19953	-0.371616	-0.561756	-0.610402	-0.550213	-0.798925	-0.805351	0.251092	0.0579635	-0.0803309	0.117272	-0.878912	-1.00549	-0.766625	-1.80366	-0.690408	-1.4672	-0.958566	-0.835204	-0.518727	-0.998976	-0.0704056	-1.25609	-1.20068	-1.36042	-0.288158	-0.673042	-0.761594	-0.293263	-0.407595	-0.655038	-0.744275
AAGAGTA	0.0951256	-0.512815	0.106544	-0.608569	-0.101089	-0.477241	0.022231	-0.163711	0.48608	-0.298273	0.0273319	0.0998345	-0.296727	-0.182777	-0.25174	-0.0773888	-0.405981	-0.124786	-0.218218	-0.382645	0.330716	-0.238876	-0.160453	-0.561492	0.0433845	-0.484252	-0.0563963	0.371488	0.0819304	0.14056	-0.257458	-0.587856	-0.171945	-0.41403	-0.0680976	0.00491546	-0.0471615	-0.17171	-0.414834	-0.33552	0.297618	0.40292	-0.196113	-0.000422397	-0.349405	-0.405175	-0.760787	-0.361268	-0.474529
AAGAGTC	0.000492844	-0.731557	-0.997227	-0.338755	-0.788653	0.199505	0.112324	-0.163028	-0.682993	-0.0994082	-0.275159	-0.307611	0.0587144	-0.458013	-0.281736	0.173968	-0.156136	-0.386905	-0.221025	-0.48611	-0.521093	-0.0904386	-0.12779	-0.643834	0.846493	1.02711	-0.135489	0.801419	-0.338742	-0.361561	-0.247821	0.236823	-0.0428371	-0.144998	-0.865376	-0.553476	-0.355086	-0.575461	0.111455	-0.473682	-0.570229	-0.47895	-0.484999	0.10254	0.0594811	-0.159813	-0.68273	-0.631447	-0.888937
AAGAGTG	-0.833309	-0.579001	-0.631096	-1.07583	-0.292513	0.162513	-0.265865	-0.527579	0.0428619	-0.993219	-0.0537527	-0.453469	-0.416961	-0.2719	-0.330399	-0.39528	-0.300451	-0.661473	-0.206178	-0.132676	-0.132327	-0.297819	-0.703866	-0.187387	-0.11789	-0.470927	-0.342027	-0.689769	-0.235522	-0.304876	-0.0986822	0.0955486	0.0428252	0.324512	-0.238383	-0.305056	-0.108027	-0.405213	-0.256431	-0.631804	-0.410805	0.160248	-0.372039	-0.22809	0.042766	0.0220797	-0.530282	-0.429186	-0.332742
AAGATAC	-0.235704	-1.66782	-0.123814	-0.391525	0.229392	0.0235684	0.335683	-0.44433	-0.343988	-0.0836056	-0.404942	-0.648186	0.314977	-0.0267186	-0.0819308	0.0340895	0.0466938	-0.6517	-0.000848512	-0.232357	-0.193016	-0.115812	0.0767607	0.183897	0.902296	0.939304	-0.0163929	0.426201	-0.106045	0.0767201	0.536311	-0.514767	0.032714	-0.214598	-0.518964	-0.374128	-0.0775996	0.0701579	0.125702	-0.126078	-0.265077	-0.471451	-0.443826	-0.181244	-0.571724	-0.156836	0.459479	1.5177	1.39648
AAGATAG	0.0788646	0.925805	0.263947	-0.0198967	0.037102	-0.0220299	-0.0128477	0.431397	0.18332	-0.165507	-0.171818	-0.0738662	0.284741	0.364786	0.1501	0.201475	-0.551476	-0.135243	-0.0111498	0.228599	-0.0280769	-0.0825955	0.425235	0.0542614	0.722647	0.695576	-0.0647065	0.539197	0.0925824	0.0897088	0.356309	-0.0221355	-0.0602193	0.523728	-0.143684	0.774401	-0.591801	0.419593	-0.337415	-0.105901	-0.000189536	0.787551	-0.861959	-0.0746603	0.722355	-0.0905276	-0.254394	-0.787668	-0.45241
AAGATAT	-0.699507	-0.669394	-0.332868	-0.158505	-0.438281	0.121442	-0.566599	-0.427339	-0.413695	0.0423492	-0.329769	-0.549832	-0.78391	0.122725	0.0318677	-0.134225	-0.235309	-0.737969	-0.228827	-0.34455	-0.0449358	-0.194845	-0.517371	-0.322399	-0.00649085	-0.367539	-0.369013	-0.0475698	-0.571545	-0.528053	-0.259462	-0.259096	-0.763276	-0.763791	-0.0475662	-1.2101	-0.627928	-0.546195	0.0229036	-0.911162	-0.158192	-0.82029	-0.821098	-0.441549	-0.282656	-0.033157	-0.355942	0.256926	-0.374202
AAGATCA	-0.490101	-0.941864	-0.552625	-1.16524	-1.35012	-0.673441	-0.986093	-0.80958	-0.871099	-0.811438	-0.760816	-0.759206	-0.611787	-0.382929	-0.285797	-0.318457	-0.62427	-1.30817	-0.502363	-0.429991	-1.08994	-1.09263	-1.24332	-0.629553	-0.403536	-0.0296223	-0.204714	-0.432238	-0.809832	-0.558313	-1.22027	-0.869461	-0.315136	-0.478583	-0.757827	-0.41611	-0.570197	-0.576123	-0.379025	-0.593333	-0.529312	-0.72237	-0.940506	-0.247348	-0.489972	-0.0337662	-1.23031	-1.17338	-1.29857
AAGATCC	-0.0318444	0.203954	-0.377651	-0.427416	-0.447832	-0.636025	0.308674	-0.697162	-0.299549	-0.544552	-0.356405	-0.626145	0.21305	-0.446994	-0.022547	-0.286078	0.543325	0.543223	-0.0383416	-0.183495	-0.0686212	-0.155866	0.160068	-0.289826	-0.220925	-0.0974619	-0.34585	-0.628424	-0.0258542	-0.467564	0.334588	0.422429	-0.0459145	-0.257158	-0.237671	-0.659204	-0.034893	0.111333	-0.228849	0.0729613	-0.0365285	-0.187478	0.203864	-0.331623	-0.343719	0.210411	0.467644	1.45232	1.10748
AAGATCG	0.325918	0.375825	0.644374	0.258706	0.379619	0.38614	-0.0942456	-0.214113	0.338442	1.25422	-0.221611	0.723113	-0.447662	0.0100004	-0.0619463	0.422704	0.187481	0.567474	-0.372231	-0.240061	-0.13697	0.312319	-0.407611	-0.175114	-0.629737	-0.208726	0.30929	-0.269086	0.458212	0.148366	0.361649	0.337837	0.0459537	0.0469659	0.302756	0.923298	-0.388757	0.084555	0.0758011	-0.243399	-0.16714	1.17938	0.591159	-0.115453	0.0431975	0.356613	0.0185113	-0.621935	0.384127
AAGATCT	-0.639091	-0.713476	-0.52807	0.0294306	-1.22482	-1.10277	-0.661934	-1.03458	-0.397223	-0.650947	-0.376138	-0.419775	-1.31361	-0.904018	-0.537471	-0.30824	-0.829751	-1.36656	-0.166494	-0.664587	-0.463691	-0.381277	-0.182968	-0.623135	0.45108	-0.404789	-0.189567	-0.15804	-0.65679	0.0217063	-0.346617	-0.933711	-0.283403	-1.47359	-0.383252	-0.938429	-0.237914	-0.516845	-0.266029	0.0602669	-0.0755543	-0.0607626	-0.309173	-0.211854	-0.162123	0.127756	0.7042	0.513838	0.135459
AAGATGA	-0.463642	-0.682026	-0.702477	-0.497277	-1.03179	-0.546743	-0.134909	-0.643331	-0.801633	-0.860675	-0.467007	-0.366956	-0.333354	-0.183567	0.00115729	-0.368714	-0.355598	0.131507	-0.229711	-0.733131	-0.669782	-0.385936	-0.86738	-0.257614	0.297063	0.0806688	-0.239092	-0.0271395	0.137164	0.0913876	-0.789384	-0.121183	-0.0520147	-0.66871	-0.870803	0.585785	-0.542867	-0.612787	-0.871705	0.0489083	0.0432497	-0.277429	-0.271882	-0.686519	-0.404658	-0.396362	-0.466407	-0.896261	-0.104465
AAGATGC	0.400468	-0.141038	0.370601	-0.149223	0.105758	0.257846	0.0314282	0.522681	0.616402	0.00772194	-0.101042	-0.356187	0.158878	0.190394	-0.0354699	-0.13366	0.221204	0.123485	-0.0737277	0.078188	-0.0858379	0.00498266	0.269293	-0.0280918	0.747949	0.760161	0.215393	1.19752	0.268528	0.106788	0.0616285	0.338578	-0.229245	0.416758	-0.106995	-0.271136	0.172402	0.123819	-0.290886	-0.349632	0.604543	0.930875	-0.527623	-0.181427	0.332461	-0.0582707	1.18679	2.28102	1.88419
AAGATGG	-0.301927	-0.0541479	0.113982	-0.0305498	-0.467982	-0.16144	0.337762	-0.409751	-0.337821	-0.352036	-0.0660779	0.00841446	-0.26018	-0.599824	-0.183751	-0.63619	-1.0312	-0.628152	-0.148972	-0.655255	-0.530831	-0.22931	-0.495949	-0.322983	0.0661624	0.166021	-0.445878	0.0355278	0.0284694	-0.357301	-0.0371876	0.174275	-0.767337	-0.00389501	0.144248	0.0227123	-0.582875	-0.22451	0.0353445	0.0713483	-0.409257	-0.18402	-0.153488	0.0347198	0.117787	-0.0581539	-0.124441	-0.349153	-0.707048
AAGATGT	-1.35854	-0.421559	-0.720403	-1.36192	-0.594462	-0.825223	-0.908595	-0.743622	-0.652194	-0.732034	-0.400053	-0.197417	-0.727878	-0.343563	-0.403176	-0.759838	-0.386549	-1.45685	-0.36268	-0.881692	-0.275394	-0.350147	-0.178149	-0.709535	0.0649074	-0.00150819	-0.198957	-0.783638	-0.90181	-0.769554	-0.616559	-0.462955	-0.442547	-0.858946	-0.482239	-1.25334	-0.356271	-0.624944	-0.667928	0.0743602	-0.179888	-0.0341312	-0.767909	-0.4899	-0.601431	-0.107071	-1.1205	-1.0671	0.0377406
AAGATTA	-0.419621	-0.23786	-0.314622	0.114331	0.286591	-0.0329129	-0.539371	-0.0782001	-0.104327	-0.0146085	-0.0834719	0.665446	0.193395	-0.303559	-0.110419	-0.21658	-0.302943	-0.588902	-0.0784705	-0.144022	-0.191781	0.0865561	-0.13467	-0.312659	-0.120653	0.0766709	-0.0232011	0.121222	-0.523007	-0.222663	0.0325688	-0.182246	0.0296571	0.585009	-0.972018	-0.94779	0.0186225	-0.430315	-0.478731	0.0700064	-0.375967	-0.565789	0.0303967	0.119791	-0.42636	0.393685	-0.136344	-0.065675	-0.641495
AAGATTC	0.104251	0.348557	-0.190851	-0.458966	-0.343772	0.270882	0.219569	0.533112	0.21966	-0.0850184	0.077837	-0.73644	0.0321569	0.249121	0.147895	0.433565	-0.0202608	0.106003	0.0234255	0.220522	0.0736723	-0.0108346	0.0456115	-0.325326	-0.31737	0.0396071	0.0177346	0.0436217	-0.0227382	0.0760498	0.782993	0.452801	0.143319	-0.334463	-0.314639	0.170068	0.161772	-0.00361969	0.0615741	0.847304	0.267032	0.633996	0.268115	-0.0338222	0.243429	-0.0244965	0.893508	1.51371	1.60016
AAGATTG	-0.188268	-0.346296	-0.560355	-0.194671	-0.105408	-0.703248	-0.434311	-0.267694	-0.055716	-0.292751	-0.295183	0.166037	-0.0421929	0.217687	-0.156383	-0.252432	0.0365855	-0.251999	-0.0179224	-0.183976	0.170647	0.123512	0.133842	0.054088	-0.140636	-0.516053	-0.0752707	-0.155271	0.0348174	0.11958	-0.549881	-0.570304	-0.146624	0.0394019	-0.0267979	-0.380246	-0.120384	-0.0236371	-0.239816	-0.273686	-0.0989423	-0.078521	-0.369201	-0.205618	-0.389652	-0.16561	-0.664547	-0.331487	-0.725568
AAGCAAC	0.0306924	-0.400327	0.041685	-0.438557	-0.334556	0.385899	-0.125383	0.0726417	-0.223881	-0.343854	0.297846	0.0805716	-0.0810076	0.249105	-0.00677011	0.268434	0.140695	-0.190893	0.0545906	-0.0470427	0.148902	-0.0883067	0.039869	0.0975067	-0.530922	0.556756	0.26961	0.0895623	0.660966	0.103339	0.0174781	0.0737415	0.176742	-0.349489	-0.579576	0.0215515	-0.522189	-0.048003	-0.0996278	-0.829401	-0.11171	-0.21373	0.0254693	0.345193	-0.0274649	-0.504031	-0.331886	0.103041	-0.847159
AAGCAAG	0.54282	0.138413	0.486623	0.77895	0.217229	0.680701	-0.0327145	-0.177157	0.565444	-0.000273314	-0.107382	0.914947	0.477882	0.550455	0.482801	-0.0698505	0.0330279	0.214133	0.0632768	-0.232843	0.5912	0.636329	-0.744369	0.50136	0.710669	0.094664	0.0770678	0.0132867	1.22607	0.48331	0.279092	0.182862	0.503001	0.0778413	-0.263685	0.482666	0.126302	0.535663	0.60851	0.561457	0.334879	0.486072	1.08682	0.229918	0.536855	-0.143963	0.101648	-0.0597291	-0.725356
AAGCAAT	-0.364976	-0.255772	-0.26136	-0.57205	-0.653652	-0.139574	-1.09558	-0.445385	-0.286749	-0.978481	-0.650454	-0.169007	-0.461101	-0.342325	0.441559	-0.304453	-0.945596	-0.610936	0.0499072	-0.0021847	-0.199972	-0.431065	-0.331263	0.285848	-0.593901	-0.330144	-0.210686	-0.114581	0.0172599	-0.367969	-0.543093	-0.615623	-0.186324	-0.399142	-0.199096	-0.696652	-0.0549767	-0.257668	-0.147403	-0.469571	-0.16289	-1.2006	-0.917139	-0.556897	-0.679702	-0.0635504	-1.26995	-1.06074	-0.975905
AAGCACA	-0.435453	0.211236	-0.0715565	-0.284325	0.686711	-0.212673	-0.457752	-0.0095082	-0.164989	-0.209935	0.143527	0.145923	-0.632175	-0.579866	-0.0305994	0.0312358	-0.360266	-0.514501	-0.170606	-0.00466783	-0.483184	-0.619735	-0.556709	-0.602835	0.398174	-0.158996	0.0511544	-0.803845	-0.475159	-0.184841	-0.242112	-0.3734	-0.115121	-0.468752	-0.204303	-0.551936	0.177355	-0.224747	-0.786401	0.162251	0.0205417	0.145413	-1.08246	0.135842	-0.617726	0.165392	-0.704814	-0.502077	-0.163288
AAGCACC	-0.606353	-0.260928	-0.962178	-0.976493	-0.165284	-0.523915	-0.502248	-0.724225	-0.570056	-0.248317	0.131371	-0.510621	-0.606811	-0.807737	-0.510027	-0.0726672	-0.517552	-0.45759	-0.318531	0.0399892	-0.179871	-0.22286	-0.0162273	-0.996323	0.0375361	-0.164479	-0.0116737	-0.0838859	-0.651094	-0.299267	-0.268909	-0.0398731	-0.0158198	-0.680833	-0.0846819	-0.244898	-0.224296	-0.790612	-0.542102	-0.101276	-0.163469	-0.396113	0.0845233	0.0475056	-0.254837	-0.264625	-0.425108	-0.103406	-0.432606
AAGCACG	0.0102591	0.314904	1.11815	0.910436	0.740642	0.330931	0.369365	1.22263	0.461223	1.23847	0.851649	0.619613	1.12588	0.250181	0.23716	0.0195489	0.0631869	0.523162	0.0120316	0.0284877	0.0518947	0.501341	0.603602	-0.343557	0.0971606	-0.0355654	0.400371	-0.152015	0.765082	0.288686	0.0777587	0.333118	-0.982741	0.415092	-0.139785	0.628809	0.17307	0.684618	-0.0410136	0.687069	0.0799236	-0.0625566	0.203994	-0.101871	0.0112904	-0.0318627	0.557808	-0.655935	0.183563
AAGCACT	-0.415694	-0.413307	-0.604526	-0.19342	-0.733863	-0.448153	-0.905344	-1.4569	-0.495929	-0.871959	-0.409784	-0.558861	-0.666249	-0.242561	-0.0574231	-0.386062	-0.526966	-0.248275	0.0518069	-0.583455	-0.47165	-0.584589	-1.24778	-0.335171	-0.353673	-0.203581	-0.0656646	-0.311706	0.406747	0.0721818	-0.802057	-1.00405	-0.391676	-0.67136	-1.14632	-0.122474	-0.582781	-0.766122	-0.324978	-0.673584	-0.495125	-0.647823	-0.654699	0.0832933	-0.640582	-0.054486	-0.606222	0.406381	-0.147647
AAGCAGA	0.0262469	0.94621	0.716719	1.02401	0.630852	1.04832	-0.0478973	0.085635	0.553985	0.293676	0.406493	0.264967	0.985409	0.160275	-0.0936123	0.362979	0.349307	0.632356	-0.203824	0.305828	0.517435	-0.192191	0.331315	0.163047	0.91459	1.26118	0.31577	1.65537	0.644956	0.514193	0.469711	0.797076	0.302598	0.0253919	0.534726	0.634413	0.385501	1.05616	0.166441	0.416326	0.510853	0.912614	1.0541	0.455102	0.0932522	0.0317616	0.625099	0.605601	1.23434
AAGCAGC	0.902049	0.324309	0.453751	0.280146	0.756833	0.303626	0.645644	1.16383	1.47558	0.767953	0.329259	0.808487	0.204578	0.594848	0.605788	0.392635	1.05064	1.08092	0.323617	0.476106	0.321969	0.571377	0.987974	0.539283	1.68328	1.2983	0.643238	1.59855	0.974082	-0.281733	0.0984253	0.509195	0.436128	0.46886	0.842893	1.03085	0.15479	0.295388	0.605156	0.865897	0.689211	0.563126	0.9242	0.180667	0.856843	0.246022	0.900327	0.993364	0.0765171
AAGCAGG	0.782701	-0.202767	0.696219	0.16588	0.419808	0.165884	0.445674	0.533691	-0.350614	0.476404	-0.291438	0.74016	0.0978849	0.0978898	0.277409	-0.170535	0.54227	-0.00052886	-0.112034	0.0536538	0.243283	0.492438	0.319418	0.163448	0.944958	0.0392994	0.301561	0.7433	1.09292	0.0593755	0.282573	0.0772035	-0.447779	0.0994122	-0.037174	0.821567	-0.026889	0.975112	0.671066	1.05255	-0.0671325	1.16457	0.0542665	0.424039	0.135991	-0.0533636	1.19033	-0.0179739	0.477823
AAGCAGT	0.376794	-0.0235071	0.136697	-0.649998	-0.500887	-0.327392	-0.263488	-1.11203	0.0639463	-0.216308	-0.173594	-0.14662	-0.237908	-0.334591	0.187572	-0.0138267	-0.628771	-0.387369	-0.160026	-0.0844745	0.353647	0.0266832	-0.472252	-0.398213	0.569469	0.644503	0.373885	-0.171139	-0.615814	-0.2115	-0.0223137	-0.646645	-0.0409095	-0.645315	0.09643	-0.405269	-0.0845919	-0.139172	-0.406996	-1.19882	0.0597951	0.0569135	0.19622	-0.109035	0.0925578	-0.046244	-0.482169	-0.911314	-0.949007
AAGCATA	-0.598528	-0.56292	0.00760952	-0.586071	-0.32746	-0.427269	-0.538823	-0.877621	-0.199367	-0.774673	-0.084639	-0.343038	-0.0703132	-0.191575	0.0287216	-0.444049	-0.609935	-0.510038	0.0781892	-0.0594013	-0.0118548	-0.370033	-0.307916	-0.415359	-0.164483	-0.0372581	-0.363438	-0.774728	0.1839	-0.606883	-0.337804	-0.2188	-0.306831	-1.16502	-0.744452	-0.425521	-0.0770095	-0.617103	0.0366775	-0.167498	0.0863998	-0.681361	-0.12938	-0.175457	-1.12839	-0.39932	0.412666	1.20888	0.649451
AAGCATC	0.351094	-0.112081	0.0635253	0.402763	0.0244805	0.136001	0.559704	0.274393	0.411838	0.0267837	0.0957782	0.554521	0.336225	0.154461	-0.134606	0.282611	0.135468	0.360712	0.132304	-0.448057	0.0938155	-0.0313813	-0.288844	0.210747	0.814591	0.366473	0.0163956	0.660905	0.107651	0.287049	0.633212	0.00682367	0.0731363	-0.042896	0.780106	0.534656	-0.156431	0.0701936	-0.239849	-0.328004	-0.680516	0.219451	0.0222002	-0.155895	0.00346545	0.148293	0.364202	1.31309	1.52914
AAGCATG	-1.02433	-0.355582	-0.297132	0.146477	0.679947	-0.141706	-0.793058	-0.0776595	-0.518052	0.691416	0.0519606	0.0732438	-0.806587	-0.14395	-0.26915	-0.286616	-0.491713	-1.03113	0.0154785	-0.498509	-0.578786	-0.0896448	-0.361844	-0.142548	-1.00529	-0.740258	-0.244313	-0.357136	0.356095	-0.330447	-0.450397	-1.25027	0.0236377	-0.609928	-0.657012	-0.291932	-0.618688	-1.00308	-0.445869	0.234472	-0.508072	-0.697257	-0.923633	-0.390748	-0.541777	-0.114214	-2.12003	-0.32954	-0.911921
AAGCATT	-0.859726	-0.812889	-0.756539	-0.720948	-0.410049	-0.390904	-0.765385	-0.535075	-1.0287	-0.89014	-0.298106	-0.462376	-0.433056	-0.0530022	-0.2814	-0.307066	-0.164921	-0.926599	-0.279868	-0.0303984	-0.378798	-0.154345	-0.77186	-0.926047	-2.35324	-1.27198	-0.465136	-2.24392	-0.0818442	-0.333269	-0.849499	-0.492743	-0.096358	-0.291711	-0.924706	-1.34678	-0.388624	-1.11178	-0.598006	-1.05811	-0.396457	-0.563482	-1.18124	-0.395181	-0.724419	-0.269735	-1.11811	-0.827107	-0.726617
AAGCCAA	0.204016	-0.225951	0.539438	0.577657	-0.319267	0.406975	0.913445	1.1566	0.383944	0.888301	-0.169917	0.592979	0.562703	0.630347	0.273061	0.0838788	0.156907	0.74429	0.126751	0.646758	0.933641	0.307296	0.675337	0.595612	1.14514	0.222389	0.338328	0.449811	0.657572	0.16913	0.204377	0.111334	0.432291	0.394128	1.08501	0.313485	0.745532	0.800868	0.760172	0.402521	0.197826	-0.145831	0.49949	0.217533	0.370579	-0.344243	0.0724733	0.411028	-0.0367534
AAGCCAC	-0.452156	-0.644967	0.174848	-0.337926	0.182883	-0.0586697	-0.255372	0.229689	-0.145018	0.441353	-0.0229838	0.084704	0.450737	0.227941	-0.111849	-0.228404	0.0725228	0.166342	-0.061209	0.341704	0.262926	0.150679	0.675871	0.132137	0.347779	0.515987	0.226702	0.260246	0.421803	-0.0971315	-0.137632	-0.364453	-0.0300213	-0.310409	-0.0991303	-0.561889	0.519328	-0.35103	-0.0849705	-0.371335	-0.49415	-0.578898	-0.0904744	-0.18126	-0.562255	-0.166992	-0.153224	-0.345961	-0.249502
AAGCCAG	0.15492	0.0147625	0.314196	0.200251	0.607812	-0.244078	-0.110753	0.293312	-0.343412	-0.489145	0.0475473	0.190594	0.0285252	0.586264	-0.258318	-0.394847	0.585416	0.066759	-0.0855152	0.0644243	-0.287402	-0.1638	0.290823	-0.0433373	0.406112	0.839155	-0.0214672	0.292701	0.378138	0.326271	-0.193698	-0.194236	-0.292477	0.311511	-0.553162	0.128328	-0.0129785	0.345069	0.0123609	-0.315156	-0.276257	0.060756	-0.416942	0.36176	0.243192	-0.147821	0.0820709	0.19407	-0.0416497
AAGCCAT	-0.891208	-0.670716	-0.431485	-0.771363	-0.633535	-0.601589	-0.84348	-0.826414	-0.756535	-0.696881	-0.442857	-0.822738	-0.975962	-1.03923	-0.379282	-0.388928	-1.14439	-0.891672	-0.216715	-0.620705	-0.556761	-0.700009	-1.36242	-0.45313	-0.449009	0.327782	-0.33372	-0.214848	-1.073	-0.819864	-0.968159	-0.986637	-0.858872	-1.16864	-0.619061	-1.15074	-0.365348	-1.06322	-0.258374	-0.341983	-0.930873	-0.799847	-1.42773	-0.603081	-0.905875	-0.180954	-0.466934	-0.608569	-0.684773
AAGCCCA	0.883959	2.4319	0.134535	0.663325	-0.729325	-0.0893243	0.984021	0.290878	0.0657666	0.272272	-0.0446499	0.374392	0.343433	-0.262302	-0.601733	0.0272484	0.608706	0.315145	-0.288045	-0.375916	-0.171863	-0.585578	0.437827	-0.096596	0.325281	0.306115	-0.238432	0.347202	0.914091	0.0328598	-0.374131	0.60123	0.52524	1.28102	1.33937	0.339359	0.439919	0.305346	0.187783	0.220096	0.550582	0.214102	0.888775	-0.111476	1.12266	-0.137817	-0.042831	-0.444742	-0.388744
AAGCCCC	-0.573763	-0.421242	-0.0762072	-0.534447	-0.982699	-0.157523	-0.841046	-0.703552	-0.88849	-0.598332	-0.303327	-1.31782	-0.127797	-0.584226	-0.370592	-0.440277	-0.598685	-0.593992	-0.442299	-0.176138	-0.029954	-0.166109	0.128391	-0.292626	0.155377	-0.327008	0.0756386	0.145757	-0.3105	-0.630544	-0.641207	-0.113013	-0.221932	-0.756222	-0.566566	0.128192	-0.767807	0.394923	-0.322825	-0.540044	-0.0603032	-0.289993	-0.21677	-0.365828	-0.374008	-0.285833	-0.519182	-0.635539	-0.621299
AAGCCCG	0.450352	-0.184727	-0.682142	-0.494203	-0.428433	-0.748223	0.377335	-1.04621	-0.851486	-0.60363	-0.35282	-0.535965	-0.20446	-0.232089	-0.150808	0.156176	-0.787947	-1.00402	-0.378218	0.0591636	0.151329	-0.342308	-0.15888	-0.262547	-0.552442	-0.0656572	-0.146298	-0.227604	-0.641385	0.430047	-0.394659	-0.21647	-0.59989	-0.277605	-0.00965474	-0.342422	-0.671637	-0.588947	-0.219867	-0.218303	-0.165202	0.279823	-0.260535	-0.516776	-0.227653	-0.119434	-0.486802	-1.01428	-0.164538
AAGCCCT	0.138579	-0.312076	-0.0430162	-0.0194945	0.0758665	-0.0321334	-0.189148	0.311477	0.385904	0.343926	-0.43967	-0.466176	-0.258339	-0.30267	-0.407047	-0.32684	0.234599	-0.346228	-0.137698	-0.0490943	-0.234167	-0.617205	-0.298051	-0.699548	-0.519314	0.253508	-0.0948216	0.254631	-0.0643193	0.0335886	-0.407418	-0.197732	0.137322	0.0233029	-0.0423036	0.367224	0.00823997	-0.449256	-0.405467	0.0862726	-0.230549	-0.140381	-0.41752	-0.00937032	0.159622	0.0106214	-0.119771	0.0781365	-0.731
AAGCCGA	-0.615946	0.224874	-0.0809044	-0.206005	-0.519711	-0.428821	-0.589437	0.253952	-0.553372	-0.01332	-0.355154	-0.364947	-0.388505	-0.531191	-0.466565	-0.0721875	-0.512599	0.102729	-0.0540548	-0.139829	0.0852427	-0.529591	-0.396812	-0.134981	-0.565712	-0.791821	-0.240028	-0.885524	-0.410258	-0.13954	-0.235159	0.13187	0.45513	0.291215	0.064178	0.115774	-0.288087	-0.102622	-0.511075	0.358767	-0.0748386	-0.102427	0.430012	-0.234732	-0.164811	0.172653	-0.863143	-0.182859	-0.440909
AAGCCGC	0.0433223	0.96058	0.111817	-0.56991	0.588459	-0.370161	0.708667	0.387419	0.39514	0.664943	0.658327	0.26872	0.431056	0.0157399	0.0248186	0.0466198	0.465988	0.553599	0.0815414	0.364013	0.24662	0.174355	0.305039	0.0270211	0.926495	0.781456	0.266274	0.413142	1.04747	0.382669	0.242971	0.102041	0.820006	0.808439	0.626117	-0.229967	0.193709	0.574688	0.69735	0.5733	0.487085	0.850608	0.156115	0.0575287	0.672923	0.304348	0.664571	-0.0271982	0.0119197
AAGCCGG	0.45052	-0.266929	-0.583686	-0.0730732	-0.0954842	-0.322336	-0.304511	0.213149	0.0121496	-0.540672	-0.310011	-0.0650661	-0.152224	-0.26062	0.172585	-0.148666	0.0326712	0.170419	-0.2709	-0.667612	-0.15883	-0.0981462	-0.691687	0.0720999	0.356224	-0.802513	0.112363	0.142875	-0.0360294	-0.232334	0.2682	0.735356	0.0525827	-0.409299	0.073548	0.459295	0.332408	0.291059	0.435485	0.600445	0.329884	0.109956	-0.0579924	0.361658	0.102302	0.257646	0.0536876	0.014002	-0.260356
AAGCCGT	0.295493	-0.286667	0.196437	0.0631028	-0.253169	0.167981	0.158607	-0.375106	0.0304181	-0.0221465	-0.20762	0.344928	-0.0393301	0.078591	0.0273678	0.235035	0.503387	-0.0550586	0.0380121	0.00864081	0.00930548	0.226071	0.548715	-0.0295853	0.00584339	0.122016	0.401256	0.928406	0.318315	-0.231188	0.195021	-0.393065	-0.0216009	0.669586	-0.175449	0.282299	0.196325	0.536473	-0.0693641	0.369852	0.868969	0.722278	0.810442	0.380733	0.19251	-0.264453	-0.108101	0.11602	-0.0399909
AAGCCTA	-0.232446	-0.766617	0.148627	-0.930006	-0.69313	0.194475	-0.626087	-0.989099	-0.656271	-0.484399	-0.327816	0.240589	-1.29521	-0.172732	-0.120363	-0.24222	-0.588141	-1.17485	-0.352481	-0.557338	-0.0796869	0.0208908	-0.101645	-0.571545	-0.81933	-0.697184	-0.422645	-0.164229	-0.867869	-0.449566	-0.897595	-1.28081	-0.627031	-0.380466	-0.460111	-0.462444	-0.272782	-0.49	-0.571743	0.188632	0.231747	-0.391316	-0.858694	-0.472295	0.0750738	-0.287817	-1.30208	-0.811545	-1.11063
AAGCCTC	-0.457346	0.284949	-0.68358	-0.302462	-0.462184	-0.388348	0.0614703	-0.143622	-0.388498	-0.758371	-0.0268803	-0.195721	-0.15422	-0.367997	-0.0633102	-0.13356	-0.342453	0.0264085	-0.0521177	-0.392318	-0.127529	-0.11911	-0.300661	-0.506016	-0.196014	-0.345967	-0.393994	-0.701895	0.0310108	0.0765196	-0.522864	-0.702354	-0.0393242	-0.443449	-1.17434	-1.24134	-0.541807	-0.606402	-0.32136	-1.27359	-0.682821	-1.08719	-0.480989	-0.277969	-0.64349	-0.539034	-0.792841	-0.669482	-0.00212406
AAGCCTG	-0.329922	0.522791	-0.297005	0.289228	-0.0995894	0.331796	0.336176	-0.277603	-0.20813	-0.127794	0.0686797	-0.217304	0.365789	-0.27937	-0.0713625	-0.242165	0.0699664	0.200838	-0.117583	-0.40372	-0.0475202	-0.360604	0.0752274	-0.104116	0.489935	0.489247	0.430948	0.280863	1.19953	-0.0223729	-0.16018	0.622157	-0.33215	-0.0113409	0.0307338	-0.146315	-0.182924	-0.000543273	0.296234	-0.739489	-0.490178	0.474719	-0.0753581	0.0403968	0.364821	-0.282368	0.765945	0.395236	-0.1144
AAGCCTT	-1.37568	-1.56016	-1.03507	-1.10389	-0.795362	-0.910066	-0.80775	-0.742713	-1.22842	-1.37204	-0.595815	-1.33412	-0.605435	-0.642329	-0.547905	-0.158589	-1.83274	-1.343	-0.30963	-0.929354	-0.736665	-1.01905	-1.40036	-0.51109	-1.06707	-0.528717	-0.191543	-2.05898	-0.689411	-0.543767	-0.859423	-1.15112	-0.576731	-1.78275	-1.22539	-1.12108	-0.66621	-1.04461	-0.536683	-1.43175	-0.395402	-1.68384	-0.594547	-0.249122	-1.40808	-0.266752	-0.894871	-1.39426	-1.1348
AAGCGAA	0.275048	0.664909	0.751962	1.00383	0.686171	0.658465	0.749101	0.788289	0.501549	0.510196	0.362174	0.786003	0.564554	0.292442	0.179494	0.556893	0.796602	0.830346	0.0998508	0.809212	0.626446	0.449898	0.902982	0.0646385	-0.169453	0.774093	0.331124	0.718993	1.36627	0.461189	0.519468	1.09551	0.850391	0.224885	0.833883	0.892348	0.370259	0.831713	0.439374	1.27263	0.0953389	0.675664	1.27875	0.530322	0.886911	0.141412	0.656053	-0.120299	0.954092
AAGCGAC	0.175003	-0.080132	-0.306054	-0.156058	-0.186233	0.329581	0.142217	-0.411897	-0.865445	0.310965	-0.146402	-0.460048	0.186522	0.203165	0.242409	-0.0272136	-0.619196	-0.633271	0.106464	-0.201195	0.0209477	0.511502	-0.207233	0.589422	0.0185843	0.290979	0.165036	-0.256819	-1.00629	0.182734	0.166478	-0.130464	-0.104499	-0.129682	-0.122075	-0.375155	0.421671	-0.352549	0.313669	-0.262434	-0.208433	-0.392236	-0.0479847	0.120923	0.290868	-0.061435	-0.409268	-0.258577	-0.865606
AAGCGAG	0.421201	0.734278	0.68748	0.652177	0.0573044	0.162892	1.16407	1.17464	0.984418	0.836469	0.203092	0.6812	0.199631	0.165435	0.446771	0.000815388	0.622481	0.426648	0.171583	0.360189	0.409476	0.38511	1.04427	0.17554	1.18239	0.486712	0.844035	0.669369	1.71481	0.503319	0.597892	0.412864	0.565974	0.669109	0.173885	0.624017	0.443046	0.653304	0.318785	0.0201042	0.254582	-0.523786	0.823124	0.323886	0.533495	0.195194	0.744785	0.832714	-0.408867
AAGCGAT	0.39756	0.0470984	0.12838	0.0273986	0.366727	0.288743	0.408695	0.547101	0.283755	0.289892	-0.079383	0.393742	0.474096	0.00647688	0.0512592	0.110819	0.480638	0.615639	0.144821	0.439025	0.198489	-0.139735	0.0487925	0.205206	0.547028	0.182737	0.0645138	0.491149	0.485103	0.428778	-0.14876	0.354488	-0.0312944	0.638145	0.379861	0.500707	-0.0123469	0.404186	0.295879	0.108295	0.227173	1.42437	0.360268	-0.219097	0.0834016	-0.176387	-0.0627143	-0.373056	-0.403
AAGCGCA	-0.720879	-0.831371	-0.453145	-0.80165	-0.0384539	-0.979445	-0.200989	-0.204959	-0.997857	-0.114692	-0.135225	-0.0434938	-0.505111	-0.277495	-0.203092	-0.140841	-0.698946	-0.317368	-0.0962668	-0.493314	0.0615777	-0.599927	-0.755754	-0.264174	-0.623603	-0.193892	0.420325	-0.215651	0.215434	-1.06911	-0.107906	-0.785012	0.218263	-0.00156983	-0.291268	-0.52696	-0.0690914	-0.820497	-0.605341	-0.386185	-0.365039	-0.808623	-1.19734	-0.141906	-0.436761	0.0859	-0.85348	-0.556273	-0.241467
AAGCGCC	0.517575	-0.121492	-0.605182	-0.514047	0.205475	0.177531	-0.231094	-0.49679	0.0170394	-1.04218	-0.321834	-0.275907	-0.365815	-0.202726	0.135987	0.165742	-0.010598	-0.616006	0.121066	0.0444982	0.221629	0.251344	0.183223	0.0153239	0.712759	0.222314	-0.0628834	0.145916	-0.679089	-0.287375	-0.0583672	-0.730044	-0.0953163	-0.547841	-0.517509	-0.500065	0.185087	0.150268	-0.350394	0.267364	0.119599	-0.208693	-0.473878	0.016628	0.0384907	-0.23529	0.217551	-0.0639285	0.299915
AAGCGCG	0.308494	1.04826	1.15294	0.881057	0.363545	0.767154	0.665092	0.275965	1.02732	0.44546	0.595327	1.07293	0.421455	-0.232984	0.260951	0.545061	0.487336	0.0534787	0.257048	0.37732	-0.177481	0.526733	0.635919	0.260222	0.907167	0.608472	0.247114	-0.369082	1.14081	0.254841	0.283706	0.522068	0.331712	0.998969	1.00371	1.55283	0.117093	0.307682	0.580338	0.477489	0.322007	0.955401	0.81348	0.0624854	0.493538	0.0772253	0.361781	-0.421066	-0.0704695
AAGCGCT	-0.154475	0.23523	0.220431	-0.455949	-0.708619	0.368481	-0.517904	-0.552396	-0.278397	-0.166835	-0.0943316	-0.600204	-0.712709	-0.299895	-0.198619	-0.0861513	-0.0712035	-0.667014	-0.309896	-0.596096	-0.205151	-0.25673	-0.764439	-0.204224	-0.716888	-0.325428	0.109383	-0.563532	-0.95759	-0.115966	-0.325507	-0.327429	0.0584418	-0.328162	-0.101344	-1.20747	-0.0996076	-0.21676	-0.141021	-0.0536295	-0.00725424	-0.0162511	0.166725	-0.22047	-0.244557	-0.0453922	-0.806433	0.0668173	-0.896375
AAGCGGA	0.818604	0.722021	0.113002	0.25679	0.400083	0.261195	0.461375	0.415958	0.306537	0.720696	0.167066	0.358672	0.732577	0.0277192	0.257842	0.630152	0.655441	0.973315	0.17696	0.328882	0.157292	0.342067	0.118178	0.395696	1.05731	1.22585	0.326368	0.250402	0.762022	0.465229	0.473143	1.08771	0.0762994	0.543769	0.358947	0.28787	0.366578	0.945937	0.345523	0.643223	0.660036	0.514463	0.635007	0.326394	0.893037	-0.0643745	0.980446	1.14183	0.777918
AAGCGGC	0.685889	1.81754	0.451569	0.416324	0.115716	0.639671	0.906416	0.702158	1.15752	0.201733	0.311753	0.1389	0.893981	0.667188	0.554705	-0.0514683	0.680486	0.513231	0.106318	-0.26547	0.24824	-0.0664814	0.657221	0.568877	0.313915	0.608808	0.176412	0.892846	0.885548	0.106166	0.502276	1.03088	1.22969	1.8924	1.2492	1.57141	0.623661	1.14905	0.222882	1.46298	1.54472	1.47931	0.573213	-0.0998074	0.605419	-0.121704	0.211347	0.284253	0.197286
AAGCGGG	-0.24613	-0.662173	-0.740821	-1.24138	-0.292644	-0.244097	-0.00612511	-1.14834	-1.07146	-0.400453	-0.485627	-0.53583	-0.386405	-0.459214	-0.30262	-0.460447	-0.719377	-1.02941	-0.101883	-0.462188	0.231522	-0.219848	-0.311573	0.102042	-0.341903	0.523753	0.175508	-0.113011	-0.403052	0.0285018	0.105463	-0.651545	-0.697164	-0.785416	-0.873056	-1.17823	-0.313927	-0.195432	-0.412603	-0.656	-0.504958	-0.40232	-0.673052	-0.320723	-0.23771	0.0275932	-0.570698	-1.11212	-0.709976
AAGCGGT	-0.304601	-0.331525	0.361435	0.0757981	-0.275896	-0.356143	-0.316502	-0.200122	0.0780342	-0.423366	-0.200171	0.0551661	-0.276307	-0.243339	-0.29889	-0.20902	0.128234	0.10782	-0.244454	-0.0630531	-0.0194352	0.30364	-0.286607	-0.222629	0.264848	-0.271745	-0.314877	0.196007	-0.3217	-0.239778	-0.538469	-0.0761067	0.653308	-0.567906	-0.167962	0.706662	0.112665	-0.40071	0.0361402	-0.387439	0.610244	-0.121664	0.204013	-0.000559448	-0.201691	-0.155214	-0.424093	-0.130606	-0.671875
AAGCGTA	0.305618	0.413888	0.16576	0.0103104	0.228261	0.108911	-0.122684	-0.155831	-0.179622	0.362628	0.0933713	-0.0627106	0.0575545	0.147739	0.27273	0.105117	0.753299	-0.462749	0.164922	0.448096	0.316368	0.0829054	0.131623	-0.373134	0.616369	0.35775	0.151106	0.0356607	0.940903	-0.289548	0.230661	0.429538	-0.0403041	0.213893	0.00442618	0.5453	0.232198	0.182883	0.305157	-0.208936	0.412278	0.420767	0.106817	-0.00937636	-0.0641085	-0.055785	0.334427	0.174411	0.586186
AAGCGTC	-0.624354	-0.477941	-0.621876	-0.160311	-0.717332	-0.672901	-0.313831	-0.326433	-0.591711	-0.263947	-0.339021	0.0629417	-0.264903	-0.131797	0.0391645	-0.0026754	-0.22172	-0.327285	-0.0916614	0.121016	-0.315819	-0.447852	-0.840255	-0.248327	-0.118912	0.413812	0.0960309	-0.00942658	-0.225716	-0.0301443	-0.0691668	-0.108144	-0.143909	-0.259432	-0.549291	-0.429245	-0.468602	-0.561278	-0.330123	-0.753322	-1.17335	-0.291004	-0.293028	-0.406198	-0.203685	0.210747	-1.81632	-0.113374	0.158854
AAGCGTG	0.604089	0.0522378	1.12919	1.47318	0.988247	1.47431	0.753179	0.930675	0.737898	1.04552	0.479694	1.64675	0.82625	0.574264	0.358007	0.408303	0.10547	0.900031	0.135929	0.531536	0.425972	0.492046	0.160642	0.607084	0.020595	8.17e-05	0.286574	0.0220731	0.374238	0.37089	0.295535	0.0622443	0.278591	0.548148	0.452092	0.311891	0.357567	1.02262	0.715693	0.75119	0.344864	0.251731	0.356716	0.60528	0.879833	0.062437	0.92134	-0.0328054	-0.479952
AAGCTAA	-0.406037	0.426497	0.210913	0.721402	0.291786	-0.00487355	-0.317314	0.395403	0.646981	0.0271897	-0.0354907	-0.163429	0.347536	0.328771	0.256472	0.0358751	0.589457	0.0143643	0.207755	-0.14625	-0.0910538	-0.279742	-0.362092	0.198492	0.588684	1.24172	0.107691	0.554532	0.74314	0.608434	-0.285518	0.0800002	0.0680376	-0.276146	-0.0164681	-0.0130335	0.100305	0.299793	-0.292821	0.0990536	0.0583066	0.254891	0.314857	-0.0203235	0.718711	-0.190612	0.0141418	0.371997	0.395428
AAGCTAC	0.236367	-0.0999955	-0.366023	-0.489232	-0.0185029	0.263514	-0.513507	0.198838	0.204067	-0.130466	0.313686	0.346138	-0.212881	0.248807	0.0436249	0.335789	0.182098	-0.281391	-0.135132	0.100334	0.424939	0.278235	-0.188933	-0.45214	0.522766	0.296274	0.0259517	0.941303	0.00864447	-0.280521	0.265144	0.167733	-0.197682	-0.241493	0.221097	-0.0340459	0.148376	-0.212821	0.206552	-0.867379	-0.232068	-0.0903576	0.357387	0.083881	0.132374	-0.0492261	-0.590067	-0.345963	-0.975116
AAGCTAG	0.203062	0.671611	0.499226	0.736289	0.542157	0.0840777	-0.184924	0.34937	0.280501	0.0169145	-0.0652608	0.625337	-0.0549836	-0.160655	0.261747	0.1306	-0.0705373	0.0466056	0.115125	0.285055	0.459009	-0.135304	1.05503	0.279746	-0.67952	-0.706851	-0.0689352	-0.2555	0.590419	-0.104117	-0.118624	0.452857	0.186191	0.418159	0.637652	-0.151111	0.340185	0.31303	-0.179926	0.254698	0.354885	0.37466	0.36402	-0.00220956	0.645189	-0.020036	0.476671	0.216548	0.0713895
AAGCTAT	0.736699	0.247201	-0.0497658	0.547323	0.397756	0.575269	0.561168	0.188695	0.253245	0.178695	0.160818	0.194243	0.0586152	-0.139447	0.075433	0.154708	-0.0410062	0.106321	-0.135274	0.151076	0.040322	-0.251654	-0.134207	0.414668	0.866326	0.0518921	0.0901131	0.821494	1.34691	-0.532263	0.0743341	0.172796	-0.348176	-0.0693861	0.0583343	0.242292	-0.170095	0.368697	0.246457	0.32728	-0.024399	-0.254213	0.0105878	-0.0894216	0.262483	-0.0294141	0.243453	-0.242662	0.500102
AAGCTCA	-0.372468	-0.76559	-0.393706	-1.41825	-0.305078	-0.982327	-0.625329	-0.959312	-0.621774	-0.502336	-0.457527	-1.17244	-0.629861	-0.662368	-0.471143	-0.616624	-0.661649	-1.10327	-0.410689	-0.663157	-0.961149	-0.626609	-1.08555	-0.563809	-1.0066	-0.651986	-0.331149	-0.731932	0.845422	-0.361081	-1.02007	-0.378002	-0.761513	-0.869602	-0.208584	-1.03491	-0.192628	-1.31591	-0.691252	-0.389459	0.0958792	-0.625528	-0.492499	-0.550638	-1.01506	-0.220703	-0.178926	-0.569376	-0.606106
AAGCTCC	-0.200139	-0.208707	-1.20396	-0.728957	0.0349449	-1.00148	-0.538561	-1.45277	-1.19236	-1.13344	-0.612907	-1.37511	-1.0971	-0.479292	0.226259	-0.598093	-0.828929	-1.18613	-0.391669	-0.452445	-0.884092	-0.973573	-0.853501	-0.255003	-0.439386	-0.621992	0.124402	-0.0769843	0.162632	0.1602	-0.857431	-0.76861	-0.646957	0.0977104	-1.06366	-0.509088	-1.04834	-0.913012	-0.839001	-1.94045	-0.132929	-0.981938	-1.59192	-0.56076	-0.872545	-0.347804	-0.361244	-0.232338	-0.108957
AAGCTCG	-0.452087	-0.278444	0.269743	-0.379799	-0.410077	-0.324715	-0.150393	-0.406338	-0.541298	-1.02428	-0.553555	-0.187282	-0.511686	-0.00303499	-0.0383174	-0.15172	-0.326139	-0.957845	-0.118177	-0.491004	0.121347	-0.305784	-0.361989	-0.129791	0.245439	-0.323216	0.140175	-0.355909	-0.122428	-0.0387579	-0.587854	-0.154612	-0.570109	-0.711168	-0.575898	0.157364	-0.039753	-0.884053	-0.402187	-0.649855	-0.393181	-0.215735	-0.315296	-0.430857	-0.638189	-0.402823	-0.573386	-1.17011	-1.29866
AAGCTCT	-0.396405	-0.598928	-0.956661	-0.777379	-0.888098	-0.729734	-0.481117	-0.739897	-0.823537	-1.58165	-0.253672	-0.890738	-0.825323	-0.207948	-0.251546	-0.439932	-1.25689	-1.12401	-0.224	-1.01154	-0.703434	-0.13202	-1.05189	-1.39274	-0.719358	-0.106373	-0.0492977	-0.584312	0.421275	-0.341433	-0.843175	-0.928258	-1.01577	-1.04417	-0.0822813	-0.970596	-1.00096	-1.22195	-0.658331	0.000563778	-0.0938866	-0.247228	-0.520936	-0.83738	-1.04389	-0.157198	-0.817544	-0.619356	-0.714496
AAGCTGA	-0.0523498	0.725279	-0.0249484	0.653972	0.181193	0.0659229	0.437645	0.329054	0.707912	-0.00838402	0.244399	-0.0488694	0.531899	0.392755	0.176117	0.476603	0.983945	1.54741	0.379907	0.380161	-0.200606	0.1301	0.693891	0.0380618	0.670151	0.47845	0.0910925	1.08057	1.38512	-0.160728	-0.00670849	-0.17782	0.107191	-0.130214	0.00780371	0.284931	0.240228	-0.113716	0.415424	-0.0714662	0.519734	0.712084	0.016061	-0.280863	-0.0369031	-0.0607159	0.378977	-0.0256767	0.69165
AAGCTGC	-0.142108	-0.663074	-0.247397	-0.706296	-0.283919	-0.173591	-0.0258118	-0.457585	-0.267081	-0.773245	-0.428565	0.125663	-0.251963	-0.477572	0.0725813	0.348485	-0.276783	-0.648529	0.0786863	-0.172385	-0.225904	-0.191608	-0.628436	-0.679758	0.0621154	0.0494328	-0.0669167	-0.00801448	-0.591257	-0.400604	0.21919	-0.415408	-0.331399	0.00564315	0.267563	0.321051	-0.606087	0.0563167	0.499324	0.624334	0.104743	0.482956	0.975835	0.07615	-0.253929	0.0148545	-0.401452	-0.264992	-0.705121
AAGCTGG	-0.466986	-0.0195896	0.573061	0.3646	0.128406	0.450806	-0.467954	-0.179789	0.204165	0.0538228	-0.205127	0.510163	-0.720598	0.190212	-0.0836374	-0.211481	0.252847	-0.674144	-0.0352799	-0.326923	-0.298721	-0.415797	0.152023	-0.00667253	0.434578	0.158591	-0.149966	0.618257	0.435295	-0.361756	0.242332	0.000540667	-0.184523	0.166805	-0.189781	-0.266314	0.0386433	-0.209569	-0.039633	-0.109936	-0.510636	-0.516338	-0.296417	-0.183664	-0.376893	0.0334376	0.299631	-0.051179	0.516488
AAGCTGT	0.115551	0.289966	-0.0239589	0.193299	0.112848	-0.643012	0.220262	0.0299425	-0.112937	0.0530604	-0.221944	-0.391381	0.257171	0.146522	-0.247236	-0.393839	-0.286076	0.198026	-0.0133983	0.446207	0.410538	-0.0493004	-0.485176	0.00204145	0.417206	1.30214	0.182018	0.0113816	0.992137	-0.13064	0.140747	-0.0590616	0.0227478	0.0946418	0.491079	-0.070318	-0.350189	0.171299	-0.0381393	0.428377	0.366055	0.466243	-0.125115	0.493251	0.0551724	-0.0332688	0.285513	0.370983	-0.0690637
AAGCTTA	0.560888	-0.520135	-0.19081	-0.517911	0.239095	-0.0365243	-0.0986501	0.0457527	-0.0645628	0.445214	-0.444747	-0.323524	0.111111	-0.194662	-0.230634	-0.0916686	0.0482544	-0.241873	-0.100037	-0.30967	-0.226401	-0.0573112	-0.417275	-0.291857	-0.386996	-0.707492	0.0839565	-0.664148	0.329077	-0.0194727	-0.20674	-0.199713	0.109485	0.259365	0.132964	0.121237	0.122253	-0.521482	-0.595684	0.198762	0.379719	-0.0191722	-0.479208	-0.0870498	-0.434046	0.02808	0.774841	-0.938667	-0.119763
AAGCTTC	-1.04113	-0.599174	-0.322253	0.031004	-0.932303	-0.191899	0.75986	-0.304523	-0.403639	-0.178154	-0.259414	-0.854956	0.299602	-0.0880367	-0.207084	-0.199508	0.161368	-0.717052	-0.0561637	-0.72849	-0.49682	-0.0571437	-0.207227	-0.150295	-0.352093	0.0658179	0.0456586	-0.526539	0.583012	0.282527	-0.752952	-0.260365	0.312061	-0.688768	0.189826	-0.498442	0.187101	-0.132131	-0.198283	-0.628162	-0.353084	-0.180197	-0.613505	0.0071294	-0.795693	-0.460065	-0.373782	0.000539617	-0.673283
AAGCTTG	-0.504926	-0.250812	-0.163868	-0.00216398	-0.357706	-0.24061	-0.881402	-0.296786	-0.413504	-0.358531	-0.471151	-0.786444	0.438569	-0.489519	0.0842802	-0.256246	-0.0354565	-0.200293	-0.124871	-0.302219	-0.489875	0.302123	-0.733209	-0.231097	-0.864831	0.179707	0.143438	0.630505	0.662762	0.255944	0.126665	-0.197922	-0.603887	0.267731	-0.239371	-0.346224	0.198328	-0.626852	0.148208	-0.136748	0.626473	0.422431	-0.167381	0.270305	0.194778	-0.281765	-0.0345439	-1.19889	-0.964138
AAGGAAC	0.306558	0.643734	0.519677	0.990301	0.804634	-0.190413	0.0862623	-0.0358929	0.220279	1.04376	0.380795	0.896455	0.193924	0.672997	-0.133145	-0.102079	0.109983	0.284548	-0.128524	0.55878	0.202252	0.192353	0.696567	0.449296	1.80849	2.52074	0.196837	1.39962	0.999971	0.123556	0.614746	0.0501743	0.291982	0.21096	0.648851	0.843267	0.167543	-0.465068	0.246739	0.524512	0.083498	0.323376	0.0956299	0.163849	0.449573	-0.0662869	0.114948	0.452404	1.5096
AAGGAAT	0.249956	0.356946	0.252898	-0.533048	0.262957	-0.49127	-0.176173	-0.222556	-0.125483	-0.222951	-0.0115472	-0.708839	-0.0332853	0.057168	-0.082739	-0.203381	0.2589	-0.00434751	-0.070181	-0.271462	0.0939235	0.147174	-0.322219	0.118076	1.01134	0.607124	0.0419747	1.40027	-0.162803	0.0929498	0.043086	0.533695	0.351769	0.0901973	-0.178876	-0.230388	0.316121	0.22766	0.00328451	0.358253	-0.202139	0.259554	-0.00313965	-0.112587	0.128394	-0.021062	0.906551	1.3489	1.99274
AAGGACA	0.15865	-0.353516	0.106146	0.378451	0.584685	-0.0222197	0.0666385	0.031092	-0.170117	-0.0198376	0.100118	-0.0199256	0.487263	-0.229617	-0.124914	-0.157342	0.233229	-0.119911	-0.0660999	0.279909	0.303799	-0.0447612	-0.807934	-0.0609121	0.849856	0.498552	0.0347581	1.16588	-0.0158292	0.202327	0.335527	-0.257543	-0.34663	-0.00606243	-0.613257	-0.326787	-0.109412	-0.252255	0.287544	-0.690224	0.191831	0.0632963	-0.054414	-0.240574	-0.289556	0.00772523	-0.104965	0.170642	0.115491
AAGGACC	-1.12524	-1.42795	-0.550029	-0.0866323	-0.993477	-0.670375	-1.06004	-0.901629	-1.31961	-0.921746	-0.640639	-0.755261	-0.698732	-0.4182	-0.530496	-0.746188	-0.862477	-0.730162	-0.481982	-1.13944	-0.535398	-1.04782	-0.998128	-1.29626	-1.19577	-0.998293	-0.45482	-1.5723	-0.554617	-0.294933	-0.83609	-0.407111	-0.16967	-0.564299	-0.758967	-0.470419	-0.702603	-0.95661	-1.1172	-0.195085	0.167391	-0.0148003	-0.725372	-0.712658	-0.749559	-0.0925328	-0.926988	-1.47286	-1.26067
AAGGACG	0.485381	0.801555	0.230131	-0.754779	-0.179262	-0.129392	0.153833	0.0761059	0.198087	0.199311	0.0491569	0.164737	0.0873582	0.413556	0.328997	-0.218338	0.0860411	0.616185	-0.134443	0.322151	0.0893212	-0.231802	0.828017	0.18949	0.172204	0.532243	-0.200034	0.905175	1.26699	0.324906	0.454047	0.348516	0.241093	0.431607	0.735676	-0.0184651	0.212488	-0.126296	0.579622	0.690684	0.0958935	0.386798	0.671926	0.173763	-0.310568	0.156973	-0.0571187	-0.106428	0.097513
AAGGACT	-1.5992	-1.11391	-1.31804	-1.41449	-0.581524	-0.503299	-0.579324	-0.759324	-1.11184	-0.983046	-0.547968	-1.71003	-0.739517	-0.803143	-0.535806	-0.196881	-1.32554	-1.88261	-0.282121	-0.365453	-0.711812	-0.953215	-0.975194	-0.52556	-0.435096	-0.106743	0.064045	0.280914	-1.28134	-0.552798	-0.421441	-1.06643	-0.792971	-1.12534	-1.37759	-1.73743	-0.795545	-0.69749	-0.61066	-1.0239	-0.590434	-1.70471	-1.99601	-0.70404	-0.87209	-0.231651	-1.37599	-1.29503	-1.30197
AAGGAGC	0.648881	0.783549	-0.989124	-0.405851	-0.497966	-0.701951	-0.30133	0.0368324	-0.419461	0.0510661	0.120126	-0.0966721	0.320068	-0.240093	-0.0386397	0.0165506	0.239648	-0.272033	-0.23504	-0.341081	-0.000593725	0.249401	-0.52465	0.126503	0.676105	1.34749	0.111963	1.50781	1.03605	-0.257472	0.357847	-0.691428	-0.436914	0.104072	0.0710228	0.25113	-0.154105	0.363494	-0.484097	-0.494227	0.138266	0.581949	-0.27528	-0.405205	-1.10057	-0.145096	-0.19437	0.322745	0.322097
AAGGAGT	-0.847768	-0.51788	-0.180095	-0.582225	-0.503496	-0.863402	-0.691954	-0.928445	-0.165205	-0.676553	-0.342042	-0.509819	-0.72372	-0.403144	-0.599315	-0.577724	-1.27887	-1.08017	-0.431306	-0.242805	-0.0956055	-0.23943	-0.708433	-1.24772	0.571068	0.628864	0.0195337	1.05733	0.669522	-0.163493	-0.44237	-1.2589	-0.273716	0.0461847	-0.273955	-0.220016	-0.444052	-0.42757	-0.441598	0.113656	0.0295285	-0.464425	0.141536	-0.594997	-0.557804	-0.197821	-1.1062	-1.20829	-0.633586
AAGGATA	-0.0662784	-0.766044	-0.111137	-0.852471	-0.566185	-0.27368	0.114978	-0.768475	0.0756468	-0.730054	-0.00887269	-0.739531	-0.524794	-0.570672	-0.526921	-0.392847	-0.335498	-0.870178	-0.0830376	-0.110762	0.19752	-0.188368	-0.230609	-0.0757067	0.651984	-0.105343	-0.0848051	0.107779	-0.270796	-0.870228	-0.0446764	-0.957732	-0.0417413	-1.27929	-0.758422	-0.331578	-0.326456	-0.0711311	-0.580582	-0.0351406	0.403827	-0.430159	-0.311135	-0.578529	-0.110943	0.0313298	-0.388612	0.53357	0.246676
AAGGATC	-0.29747	-1.1879	-0.436863	-0.625387	-0.582009	-0.260719	-0.615338	-0.67369	-0.766023	-0.496792	-0.253198	-0.648822	-0.617571	-0.887703	-0.522713	-0.206311	-1.11906	-0.349587	-0.144221	-0.872021	-1.04109	-0.675713	-1.43452	-0.749207	-0.0541427	-0.403404	0.010747	-0.973968	-0.84678	-0.340612	-0.668792	-1.06182	-0.468482	-0.996331	-0.668428	-0.879516	-0.37337	-1.23441	-1.17839	-1.16177	-0.987742	-1.72211	-0.749367	-0.294702	-0.347076	-0.160817	0.087232	0.561454	0.059027
AAGGATG	-0.405916	-0.0720744	-0.999716	-0.386473	-0.153955	-0.607296	-0.696891	-0.62688	-1.05301	-1.00305	-0.166643	-0.785483	-0.781948	-0.576822	0.0547448	-0.630819	0.0186868	-0.332653	-0.311263	-0.102334	-0.129583	-0.404377	-0.612569	-0.227427	0.194226	0.340587	-0.365034	-0.192841	-0.470319	-0.0103935	-0.91748	-0.591554	-0.774475	-0.385893	-0.488501	-1.02122	-0.651086	-0.208444	-0.587571	-0.332017	-0.651926	-0.620427	-0.390229	0.0904881	-0.274885	-0.394924	-0.608299	-1.18517	-1.1423
AAGGATT	-1.12215	-0.636775	-0.676204	-0.84348	-0.78448	-0.136489	-0.149149	-0.684559	-0.673311	-1.1339	-0.296342	-0.992476	-1.0482	-0.185748	-0.272281	-0.35645	-1.13566	-0.53937	-0.119905	-0.603192	-0.388593	-0.410119	-1.02398	-0.0198763	-1.09201	-0.575284	-0.178809	-1.08104	-0.771726	-0.281454	-0.846311	0.0356208	-0.371239	-0.327053	-1.1482	-0.608503	-0.453737	-1.26261	-0.724692	-0.471267	-0.189938	-0.928623	-1.13088	-0.33332	-0.534082	-0.0380359	-0.653425	-0.664069	-0.550967
AAGGCAA	-0.785267	-0.324501	0.176621	-0.0601415	-1.04153	0.217678	-0.541858	-0.224468	0.104708	-0.647565	-0.646716	-0.317371	-0.555205	-0.303811	-0.314027	-0.210249	-0.62782	-0.586979	0.067825	-0.43664	-0.420197	-0.36855	-1.35004	-0.485817	-0.373255	0.532512	-0.106945	0.78784	-0.39855	-0.640585	-0.536495	-0.686189	-0.144493	-0.119542	-0.345042	-0.177665	-0.215611	-0.389526	-0.306339	-0.324151	0.00013844	-0.424148	-0.512884	-0.162036	-0.365513	-0.56296	-1.15753	-1.24076	-1.32636
AAGGCAC	0.497828	0.129263	-0.158346	0.785177	-0.0293375	-0.0768435	-0.913979	0.0224502	0.536474	0.271801	-0.0836991	-0.110436	-0.180824	-0.0952394	-0.298095	-0.268531	0.543442	0.369283	-0.441626	0.0413875	0.5383	0.0096852	-0.112822	-0.0437517	1.12967	0.391097	-0.0367592	0.897927	0.259158	0.193928	-0.357191	-0.330873	-0.573562	-0.461674	-0.290604	-0.060221	-0.123665	-0.513164	-0.327666	-0.698539	-0.853071	-0.463975	-0.340254	-0.0971807	-1.15368	-0.194856	0.869005	0.0441686	0.551226
AAGGCAG	-0.33306	-0.0250412	-0.300538	-0.520571	0.752293	-0.0633927	-0.304602	-0.321407	-0.550058	-0.119754	-0.0265412	0.261269	-0.218228	0.207982	-0.0411917	-0.235095	0.128416	-0.4637	-0.166069	0.369393	-0.0502542	0.124421	0.310897	-0.203617	0.849969	1.12376	0.344189	0.418703	0.429553	-0.192072	0.233894	-0.446842	-0.0158643	0.0822024	0.0913689	-0.0987788	-0.684462	-0.0460174	-0.0617821	-0.0168602	-0.45758	-0.713567	-0.041121	-0.482018	0.121061	0.0859635	-0.0301187	0.341619	0.10638
AAGGCAT	-0.359846	-0.880977	-0.541299	-1.17961	-0.3863	-0.223701	0.219139	-0.982324	-0.411431	0.00563788	-0.433674	-0.110785	-0.0420517	-0.11313	-0.463685	-0.321541	-0.563456	-0.594365	-0.379455	-0.819885	-0.108802	-0.755203	-0.87274	-0.360187	-0.203099	-0.329268	-0.198788	0.49191	-0.631656	-0.544495	-0.21663	-0.499848	0.0401736	-0.275519	-0.432741	-0.554617	-0.189869	-0.69023	-0.140646	-0.599435	-0.350376	-0.0237558	-0.693918	-0.32759	-0.43053	-0.0215605	-0.613979	0.543139	0.0979084
AAGGCCA	0.100354	-0.0723953	-0.885357	-0.342351	-0.311537	-0.114903	-0.313497	-0.472899	-0.113553	0.516835	-0.514189	-0.1482	-0.552981	-0.400488	-0.336849	-0.0641691	-0.510247	-0.0341223	-0.201451	-0.202672	-0.0509916	-0.350299	-0.780671	-0.172041	-0.0531314	-0.0328839	0.192331	0.385958	-0.463499	-0.0892823	-0.263552	-0.358598	-0.531687	-0.509552	-0.428677	-0.474682	-0.0871264	-0.264405	-0.10216	-0.489972	-0.118957	-0.745603	-0.678665	-0.415706	-0.509155	-0.0901087	0.687204	-0.678112	-0.847913
AAGGCCC	0.449311	0.818653	-0.301292	0.00258975	-0.521874	-0.867149	-0.341092	-0.741819	-0.484773	-0.542103	-0.335235	-0.85491	-0.376898	-0.11056	-0.610551	0.10007	-0.515978	-0.0427267	-0.109666	-0.319913	-0.214201	-0.534225	-0.436934	-0.36259	1.10433	0.776519	0.312633	0.26914	-0.158677	0.17307	-0.191163	-0.326274	-0.269048	0.0913187	0.197968	-0.385309	-0.651921	0.35773	0.329103	-0.398064	-0.822592	-0.874927	-0.00324724	-0.414128	0.140145	0.00947428	-0.066644	-0.571241	-0.441711
AAGGCCG	-0.710633	-0.631613	0.0505724	-0.642739	-0.365766	-0.280201	-0.679159	-0.385175	-0.316854	-1.01302	-0.523945	-0.714177	-1.00533	-1.1289	-0.631469	-0.346377	-1.11052	-0.860758	-0.102156	-0.365621	-0.369203	-0.640869	0.203064	-0.74325	-0.247018	0.0677263	-0.294131	-0.339567	-0.333166	-0.216686	-0.547033	-0.292611	0.354696	-0.688154	-0.226416	-0.0714691	0.00201203	-0.89283	-0.573229	-0.234319	0.0807162	0.0355502	-0.138262	-0.490141	-0.456548	-0.0920317	-0.666125	-0.240542	-1.1335
AAGGCCT	-1.14769	-0.389703	-0.637932	-1.26903	-0.554461	-0.693125	-1.1561	-0.97086	-0.909026	-0.98333	-0.534337	-1.34698	-0.892038	-0.852301	-0.586513	-0.968553	-0.59404	-0.887572	-0.451126	-0.810543	-0.738432	-0.612472	-0.662058	-1.11249	-0.416397	-0.0768446	-0.200122	-0.866211	-0.94689	-0.571081	-0.497255	-0.839625	-1.01212	-0.854186	-0.546827	-0.757479	-0.581909	-0.975467	-0.48762	-0.409952	-0.454802	-0.870952	-1.00506	-0.334193	-1.01403	-0.509521	-0.976278	-1.17748	-0.557959
AAGGCGA	-0.151141	0.00687559	-0.0457021	-0.226443	-0.753685	-0.690006	-0.422809	-0.695972	-0.0746237	0.277776	-0.186643	-0.115074	0.0422476	-0.424044	-0.628296	-0.250413	-0.16598	-0.767222	-0.468197	0.136501	-0.0239842	-0.138586	0.0194068	0.0563899	0.420803	-0.0239469	-0.1722	-0.0581985	-0.42404	-0.309491	-0.115257	-0.124739	-0.248761	0.0746698	0.391307	0.0216613	-0.622048	-0.639953	-0.218624	0.188888	-0.0438304	0.709993	-0.15944	-0.170729	0.37605	-0.385176	-0.370101	-0.419515	-0.40637
AAGGCGC	-0.230892	-0.0324133	0.298584	0.160295	0.0319917	0.30422	0.53988	0.000608921	0.110258	0.0188227	-0.335974	0.140275	0.117932	-0.222789	-0.164716	-0.232848	-0.646968	0.0594923	-0.0137605	0.147691	-0.202471	0.128525	-0.272269	-0.160691	0.736172	1.06281	-0.127542	0.943043	0.225653	0.0267573	0.242055	-0.00878671	-0.200819	0.0608133	-0.0420361	-0.396571	-0.560361	-0.326625	0.0465608	0.293567	0.923659	0.63078	-0.423073	0.158161	-0.549485	0.0492845	0.0901182	0.807707	0.0170845
AAGGCGG	0.222097	0.660584	0.259061	0.0403213	0.313591	0.0939614	-0.137929	0.119435	-0.475065	-0.151489	0.00110179	-0.335755	0.575337	0.0530683	0.155747	0.283611	0.441763	-0.240636	0.135	-0.150664	-0.0936723	-0.225427	-0.149756	-0.368184	0.397112	0.709104	0.302122	0.614479	0.66178	-0.156831	0.255691	1.31512	0.949666	0.459444	0.58093	0.588936	0.711865	1.20923	0.636304	1.37118	1.04634	0.152308	0.573015	0.480073	1.87392	0.0130534	-0.158854	0.0950716	0.480502
AAGGCGT	0.134275	-0.103685	0.0821504	0.389829	0.240385	0.413087	0.0141944	-0.0797122	0.126848	-0.0495976	0.103989	0.151879	0.0680919	-0.482014	-0.173159	-0.356605	-0.0562722	-0.326779	-0.0838267	0.163032	0.129918	-0.156346	0.135728	0.00502383	0.180878	0.297283	0.0888964	0.611882	0.160405	-0.140112	-0.313046	-0.267025	-0.296707	-0.00628879	0.122156	0.287635	-0.104866	-0.124299	-0.465709	0.365945	-0.106986	-0.0572044	0.328005	-0.279007	0.027928	0.108936	-0.405274	-0.698019	0.0939293
AAGGCTA	0.0602054	0.167279	-0.00107303	0.320692	-0.397961	-0.414916	0.205611	0.0378373	0.0354159	0.32845	-0.0307379	0.549186	0.0744826	0.114313	-0.185663	-0.152833	0.381785	-0.0629235	0.0467443	0.218145	0.176402	-0.110431	-0.287161	-0.0502278	-0.0439864	0.640871	-0.164465	-0.0456784	-0.131467	-0.0848009	0.19324	0.230133	0.0393734	0.621278	-0.213585	0.335107	0.174598	-0.409619	-0.118252	0.258441	-0.411439	0.700906	-0.208257	-0.230221	0.146669	-0.18506	-0.209212	0.0106891	-0.34168
AAGGCTC	-0.426716	-0.199541	-0.719263	-0.716101	-0.978254	-0.660282	-0.333605	-0.422771	-0.3408	-0.887309	-0.268843	-0.349916	-0.661694	-0.250088	-0.490971	-0.278277	-0.234027	-0.276758	-0.417811	-0.0425945	0.0199631	0.117465	-0.804815	-0.392822	-0.104202	0.456296	-0.0795496	0.768906	0.139427	-0.521135	-0.426569	-0.316854	-1.17195	0.111219	-0.757384	-0.688862	-0.562316	-0.321766	-0.787875	-0.435165	-0.633475	-0.655012	-0.391391	-0.381757	-0.455019	-0.202607	-0.373344	0.227729	-0.529482
AAGGCTG	-0.0948275	-0.333842	-0.424367	-0.477349	0.173885	-0.506208	-0.608008	-0.381662	-1.28645	-0.117967	-0.415241	-0.444163	-0.326872	-0.0268092	-0.272091	-0.487266	-0.511896	-0.695884	-0.116069	-0.731079	-0.221431	-0.266589	-0.136789	-0.226939	0.111107	-0.520339	0.0672021	0.337912	0.289281	-0.101881	-0.536407	-0.61509	-0.876405	-1.29981	0.945583	-0.604544	-0.616336	-0.565326	-0.466917	-0.323933	-0.95705	-0.582478	-0.836921	-0.589081	-0.452663	-0.29371	-0.354208	-0.862038	-0.281729
AAGGGAC	0.551428	-0.571443	-0.726815	-0.26884	-0.332944	-0.166715	0.214628	-0.451389	-0.0918626	0.447304	-0.0894596	-0.318114	0.101603	-0.128499	-0.352723	-0.142342	-0.557703	0.452962	-0.25828	-0.170869	-0.493901	-0.51373	-0.00308938	0.303435	1.34517	1.25002	-0.165382	0.966131	0.469969	-0.200271	-0.2383	-0.789769	-0.710007	0.104473	-0.168123	-0.254315	-0.682589	-0.67316	-0.0254826	-0.287453	-0.876343	-0.211585	-0.426177	0.0977431	0.43077	-0.343697	-0.173135	0.0702321	0.71921
AAGGGAT	-0.217979	-0.337287	-0.755591	-0.187892	-0.48426	-0.093912	0.0564623	-0.297719	-0.183692	-0.0130314	-0.39814	-0.00264717	-0.0913337	0.0699484	-0.180269	-0.643777	-0.199983	-0.388319	-0.152195	-1.27189	-0.28509	-0.438266	-0.0457079	-0.337654	0.385128	1.04359	-0.12875	0.472798	-0.0584145	-0.201273	-0.15612	-0.732854	0.0694975	-0.0142985	-0.147313	0.3042	-0.0535048	0.492697	-0.0784041	0.246656	0.324201	-0.125221	0.154385	-0.0602278	-0.000495206	-0.338543	0.250802	0.317956	0.380358
AAGGGCA	-0.3772	-1.18168	-0.595017	-0.335383	-0.802967	-0.416275	-0.570354	-1.13722	-0.533242	-0.442191	-0.43495	-0.990329	-1.44681	-0.38238	-0.413621	-0.476943	-1.22721	-1.32733	-0.320747	-0.819809	-0.544849	-0.743505	-0.679214	-0.0648961	0.131902	-0.00849666	-0.171204	-0.018771	-0.382276	-0.404357	-0.961925	-1.01921	-0.980552	-1.06879	-0.82211	-0.970063	-0.533061	-0.938083	-0.744721	-1.03858	-0.66057	-1.10292	-1.06963	-0.326288	-0.906002	-0.147494	-0.671665	-1.00888	-0.738481
AAGGGCC	0.0974495	1.14911	0.479181	0.528901	0.50529	0.0100522	0.13191	0.408506	0.18286	0.222363	-0.219804	0.652534	0.407691	-0.344772	-0.339186	0.0999977	0.478166	0.360262	-0.275908	0.341499	-0.218002	0.0286665	0.408975	-0.107878	0.466284	0.593533	0.166546	0.41749	-0.272567	0.16934	0.39116	0.109859	0.201017	0.969591	0.443701	-0.145009	0.101037	0.294102	-0.266485	0.254839	-0.2585	-0.291858	0.128112	-0.0424833	0.956957	-0.0555586	0.442043	0.150647	-0.816003
AAGGGCG	-0.657708	-1.20755	-1.63454	-1.50818	-1.02581	-0.905382	-0.671888	-0.721995	-2.05092	-1.43244	-0.568681	-1.40108	-0.885104	-0.921281	-0.509515	-0.650117	-1.29899	-1.78051	-0.249729	-1.3331	-0.238678	-0.862218	-1.13566	-1.08446	-0.112379	0.129234	-0.150486	-0.259067	-1.0554	-0.563108	-0.745603	-0.358388	-0.37999	-1.34321	-0.837397	-1.81476	-0.903598	-1.18209	0.204048	-1.32129	-1.16487	-1.57382	-0.898423	-0.385292	-1.44079	-0.405508	-1.45295	-1.13998	-0.906186
AAGGGCT	0.359346	-0.130899	0.0460658	-0.339321	-0.0612208	-0.505178	-0.466632	0.350525	0.516258	-0.713347	-0.183689	-0.175939	-0.0753619	-0.115137	-0.110045	0.166662	0.185525	-0.201368	-0.131832	0.383491	0.210052	-0.0438479	-0.191057	0.128886	0.39594	0.474451	-0.184782	1.03477	-0.366014	0.521198	-0.127806	-0.0465983	-0.0468449	-0.133251	0.0822104	0.97643	0.236349	-0.0286963	-0.261675	0.669824	0.391187	1.10065	0.59337	0.212419	0.0802291	0.151757	0.194828	-0.0522342	0.939843
AAGGGGC	-0.661518	-0.462387	-0.816076	-1.10061	-0.214697	-1.40781	-0.48119	-0.620055	-0.542889	-0.735667	-0.65072	-1.07296	-0.845489	-0.547963	-0.780034	-0.376123	-1.06016	-0.521237	-0.448059	-0.87031	-0.747069	-0.600632	-0.262664	-0.619882	1.11874	1.67829	-0.22355	1.58347	-0.613996	-0.741039	-0.574955	-0.924582	-0.53721	-0.617344	-0.447076	-0.00376219	-0.46899	-0.480703	-0.958668	-0.814322	-0.693422	-0.580293	-0.52144	-0.755494	-0.72427	-0.191525	-0.573185	-0.0948946	0.39845
AAGGGGT	-0.996949	-0.175234	-0.422182	-0.553095	-0.969127	-0.864834	0.996533	-0.469222	-0.215866	-0.148837	-0.424951	-0.543484	-0.500321	-0.452921	-0.523422	-0.322099	-0.0198244	-0.228006	-0.348444	-0.252811	-0.13404	-0.158998	1.53956	0.0857925	0.393809	0.782235	-0.129025	0.431511	-0.655939	-0.00508716	-0.48616	0.0935315	0.0318035	0.218272	-0.383805	0.543633	-0.10221	-0.152706	-0.256101	-0.332018	0.0896518	-0.406816	0.788738	-0.408919	0.368217	0.111069	1.00003	-0.404394	0.412285
AAGGGTA	-0.679148	0.714407	-0.678912	-0.295966	-0.822404	-0.631035	-0.201293	-0.360543	-0.621996	-0.692449	-0.409395	-0.850501	-0.198961	-0.351506	-0.31205	-0.42734	-0.0402781	-0.463041	-0.259748	-0.167072	-0.0855452	-0.414667	-0.0190785	0.068978	0.504827	0.320065	-0.0977275	0.47953	-0.0289535	-0.409912	-0.588744	0.321775	0.0443167	0.00454899	-0.138712	-0.253994	0.343619	-0.40667	-0.231177	0.0048648	0.30477	-0.0391357	0.0785545	-0.495109	-0.27734	-0.302619	-0.533458	-0.921615	-0.0403449
AAGGGTC	-0.169861	-0.871359	-0.397399	-0.207007	-0.901224	0.181966	-0.703379	-0.655718	-0.491416	-0.997796	-0.307571	-0.674682	0.00653247	-0.200552	-0.609057	0.00985757	-0.326628	-0.321805	-0.089936	-0.293016	-0.182073	-0.675503	-0.657523	-0.883431	0.240349	-0.645911	-0.439962	0.118255	-0.696661	-0.319685	0.0810041	0.0425339	-0.378061	-0.441947	-0.139459	-0.647067	-0.367532	-0.628101	0.151177	-0.755708	-0.373083	-0.424192	-0.497479	0.114049	-0.469792	-0.307025	-0.474201	-0.391121	-0.723562
AAGGGTG	-1.29619	-1.74866	-1.56822	-1.76406	-0.295625	-0.80707	-1.3313	0.00819337	-0.757216	-1.0763	-0.730402	-0.385426	-0.997007	-0.812618	-0.664715	-0.735546	-1.07409	-1.20379	-0.592918	-0.904457	-0.633885	-0.687317	-1.70591	-0.68176	-0.619953	-0.559114	-0.160426	-0.638832	-0.747533	-0.73788	-0.757688	-1.20694	-0.902171	-0.634485	-1.09677	-1.71132	-0.630758	-0.710826	-0.591463	-1.05192	-1.03839	-1.67072	-0.805663	-0.613327	-0.525936	-0.522609	-1.62263	-1.35154	-2.17392
AAGGTAA	-0.501036	-0.00806951	-0.326691	-0.296695	-0.315999	0.254508	-0.702261	-0.386317	0.0747441	-0.374893	-0.285136	-0.155208	-0.807645	-0.00386351	-0.153695	-0.296124	-0.718563	-0.796033	-0.0498014	0.252456	0.104907	-0.058317	-0.570967	-0.467051	-0.792635	-0.204152	-0.277708	0.0487861	-0.240011	-0.235202	-0.471933	-0.0320468	-0.420549	-0.436274	0.235858	-0.323134	0.0663343	-0.680714	0.203286	-0.110583	0.729513	-0.0181889	-0.358657	-0.342675	0.0105077	-0.385863	-0.68542	-1.30203	-1.22286
AAGGTAC	0.0409485	0.0633215	-0.248964	-0.617698	-0.214936	-0.377067	-0.50377	-0.278881	-0.349142	-0.231224	-0.00641006	-0.819597	-1.00065	-0.365625	-0.319573	-0.5335	-0.547718	-0.723295	-0.264984	-0.59899	-0.53939	-0.428698	-0.477563	-0.383967	0.894979	0.674961	0.154336	0.226219	-0.209103	-0.267857	-0.624099	-0.591809	-0.64412	-1.14621	-1.19776	0.194357	-0.497794	-0.494042	-0.288222	-0.178811	-0.182772	0.196074	-0.224125	-0.660868	-0.977225	-0.0922837	0.0245447	-0.121519	-0.103322
AAGGTAG	-0.35319	-0.259965	0.307192	-0.260147	-0.187291	-0.0711932	0.143342	0.0610874	-0.639709	-0.0105089	-0.0985927	-0.208848	0.324411	-0.218269	-0.231177	-0.593875	0.479724	-0.219483	-0.131959	-0.433833	0.0586558	-0.401635	-0.359868	-0.635575	0.264356	0.705189	0.0783578	0.0566361	0.106536	-0.131743	-0.282984	-0.0278595	0.298704	-0.409587	-0.557373	0.328028	-0.0644102	-0.3613	-0.137854	0.0302604	0.106857	0.209497	-0.052448	0.0366277	-0.299527	-0.0490309	-0.439631	-0.323063	-0.0164389
AAGGTAT	-0.16183	-1.18732	-1.0785	-1.06564	-1.05166	-0.330667	-0.440989	-0.751273	-0.687173	-0.64887	-0.446608	-0.522167	-0.277702	-0.367101	-0.0555876	-0.401289	-1.02392	-1.48787	-0.235415	-0.516127	-0.211755	-0.106713	-1.30091	-0.575304	-1.18912	-1.01586	-0.243856	-1.50693	-0.098532	-0.505809	-0.572426	-0.183784	0.00129226	-0.0774452	0.0719844	-1.13436	-0.220482	-0.734121	-0.16652	-0.446015	-0.404058	-0.222259	-0.629998	-0.464965	-0.269419	-0.222589	-0.894508	0.119934	0.416223
AAGGTCA	0.102586	-0.236934	0.482925	-0.0565887	0.0655324	-0.208346	0.164901	0.311581	0.108087	0.639477	-0.0864008	0.3041	0.129133	0.314615	0.152967	0.177573	0.568321	0.0419486	0.0509348	0.277587	-0.192052	0.19272	0.236309	-0.128273	-0.0889633	0.0979804	0.469574	0.0131822	0.818836	0.140566	0.0137237	-0.0999704	0.0623189	0.407298	0.710633	0.51495	-0.535325	0.392628	0.380134	0.617901	0.341153	0.0513291	0.717304	-0.179474	-0.394708	-0.136905	0.537928	-0.485799	0.11478
AAGGTCC	-0.849149	-0.304579	-1.54217	-1.29539	-0.880585	-1.23349	-0.726133	-0.724653	-0.758304	-0.765995	-0.396101	-1.32819	-1.03312	-0.515757	-0.30515	-0.663078	-1.14941	-0.903513	-0.485957	-0.538447	-0.514289	-0.667344	-1.30908	-0.98697	-0.117951	-0.665431	-0.032403	0.234652	-0.111002	-0.654141	-0.238245	-0.771338	-0.892167	-1.02792	-0.937048	-1.19862	-0.432542	-0.173485	-0.47619	-0.937834	-0.639046	-1.27854	-1.01784	0.0351035	-0.906407	-0.0283535	-0.849085	-0.227715	-0.756947
AAGGTCG	-0.262894	0.181318	-0.27101	-0.542207	-0.565468	-0.366641	-0.214602	0.0818822	-0.455577	0.0655122	-0.464349	-0.858681	0.0300801	-0.348638	0.183428	-0.192486	-0.333237	-0.00731641	-0.065019	0.0848948	-0.537676	-0.245576	-0.582817	-0.15067	0.804625	0.238512	-0.0519133	0.917027	0.551514	0.0769258	-0.392068	-0.374954	0.560496	-0.189071	-0.126594	-0.17552	0.224302	0.0210275	-0.0357427	-0.415861	-0.0695136	0.479025	-0.531829	0.360751	-0.517983	0.103882	0.696483	0.0273602	-0.0810273
AAGGTCT	-0.472145	-1.11692	-0.259019	-0.799574	-1.04833	-0.148301	-0.549693	-1.07884	0.0691927	-0.957878	-0.390764	0.277541	-0.254438	-0.546429	-0.226241	-0.516878	-1.13321	-0.526006	-0.3134	-0.470071	-0.0498112	-0.0528549	-1.00467	-0.487041	-0.686266	0.155464	-0.153945	-0.633494	-0.280378	-0.664279	-0.665188	-0.462806	0.0379164	-0.719713	-0.679567	-0.564886	-0.734991	-0.89471	-0.515962	0.0288799	-0.249729	-0.373733	-0.489994	-0.19682	-0.372147	-0.279716	-1.28081	-0.302302	-0.50689
AAGGTGA	-0.697739	-0.765854	-0.0235116	-0.708174	-1.10347	-0.357961	-0.699426	-0.805355	-0.507393	-0.684322	-0.584007	-0.765874	-0.78437	-0.00104127	-0.396819	-0.476617	-0.95769	-1.02839	-0.192722	-0.839102	-0.254135	-0.624065	-0.53371	-1.04083	0.405787	0.259187	-0.132104	-0.329198	-0.298553	-0.64583	-0.787777	-0.665813	-0.46403	-0.956501	-0.484041	-0.693374	-0.647562	-0.767234	-0.653702	-0.327597	0.100815	-0.258079	-0.500472	-0.323361	-0.696507	-0.404231	-1.45871	-1.78208	-1.17869
AAGGTGC	0.20862	0.545429	-0.138665	-0.00921997	-0.257255	-0.11968	-0.765786	-0.950253	-0.441034	-0.205439	-0.449016	-0.274187	-0.645521	-0.418034	-0.327087	-0.397985	-0.269294	-0.478941	-0.161119	0.184949	-0.185503	-0.113011	-0.275585	-0.522739	0.506946	0.588585	0.0594239	1.13376	0.926734	-0.1326	-0.349414	-0.734479	-0.404	0.219485	0.00864666	0.0532095	0.227444	-0.0629669	-0.503438	0.267377	0.198676	-0.128291	0.30418	-0.542877	-0.185317	-0.0306218	0.00886367	0.355853	0.843518
AAGGTGG	-0.825265	-0.712389	-0.728347	-0.553113	-0.543738	-0.507793	-0.770447	-0.846543	-1.11151	-0.111468	-0.86596	-0.273001	-0.405416	-0.397015	-0.34664	-0.645521	-0.059913	-1.15657	-0.346139	-0.292529	-0.0253932	-1.08448	-1.15454	-0.518082	-0.146879	0.266598	-0.38644	0.334921	0.0549278	-0.496285	-0.378691	0.279442	-0.952795	-0.744205	-0.844575	-1.17675	-0.822239	-0.752348	-0.631851	-0.639739	0.11525	-0.725914	-0.649492	-0.767594	0.276846	0.195192	-0.132399	-0.901437	-0.537334
AAGGTGT	-0.913831	-1.14906	-0.347832	-0.997059	-0.237379	-0.603782	-0.891741	-0.519242	-0.347344	-0.85225	-0.378423	-1.22411	-1.27713	-1.07914	-0.238013	-0.515301	-1.46388	-1.49903	-0.353086	-0.699584	-0.547352	-0.798831	-0.909501	-0.5988	-0.850006	-0.684945	-0.340089	-0.832269	-1.19393	-0.717583	-1.19066	-1.52814	-0.863418	-1.21635	-0.917025	-1.29164	-0.140975	-0.703809	-1.05287	-0.884259	-0.696232	-0.908585	-1.11231	-0.717516	-1.21047	-0.635286	-1.47687	-1.16548	-1.60553
AAGGTTA	-0.607522	-0.583899	-0.925305	-0.803167	-0.59239	-0.999728	-0.487528	-0.838753	-0.625282	-0.622644	-0.464499	-1.22224	-0.778678	-0.242218	-0.553761	-0.48263	-0.658353	-0.0776767	-0.278348	-0.374682	-0.449447	-0.608152	-0.915829	-0.368831	0.403432	-0.280503	0.012687	0.129492	-0.0700948	-0.377801	-0.0444161	-0.673885	-0.385846	-0.827399	-0.795158	-0.73329	-0.161874	-0.660621	-0.2573	-0.276192	-0.165929	-0.304538	-0.710078	-0.39545	-0.254198	0.101731	-0.708352	-1.10731	-0.847599
AAGGTTC	-0.352665	-0.237898	-0.396441	-0.20753	-0.573324	-0.0766593	-0.146894	-0.739945	-0.401608	-0.60907	-0.434594	0.29526	-0.749451	-0.396958	-0.229205	-0.190801	-0.506689	-0.380659	-0.341756	-0.239139	-0.393165	-0.202512	-0.564373	0.306105	0.601224	-0.161858	-0.135542	-0.12543	0.495948	-0.666478	0.393806	-0.316654	-0.2011	0.556976	-0.0440857	0.443125	-0.599267	-0.410949	-0.35319	0.26674	-0.242791	-0.525918	0.178037	-0.164685	-0.266937	-0.140659	0.734212	0.500023	1.32834
AAGGTTG	-0.663861	-0.922469	-0.682519	-0.673195	-0.745581	-0.876216	-0.264448	-0.237863	-0.187986	-0.546525	-0.423978	-0.728165	-0.293767	-0.42798	-0.628639	-0.481969	-1.2126	-1.33019	-0.321577	-0.752552	-0.438136	-0.692107	-0.477622	-0.627648	-0.705906	-0.790812	-0.458734	-0.466333	-0.731338	-0.586583	-1.31013	-0.908151	-0.558841	-1.19299	-0.291026	-0.451061	-0.720174	-0.783143	-1.22979	-0.306829	-0.186015	-0.317158	-0.615699	-0.533088	-0.314548	-0.303989	-0.931355	-0.749206	-1.25568
AAGTAAC	0.820915	-0.153772	0.265181	-0.521154	-0.472007	-0.0922972	-0.0550607	-0.159046	-0.233545	0.176314	-0.0582481	-0.0859724	0.14737	-0.202212	-0.317737	0.3611	-0.16383	-0.589983	-0.0827162	-0.522521	-0.291556	-0.35708	-0.277309	0.0967873	1.22824	-0.230618	-0.0760965	0.817533	0.373088	-0.37397	0.00343575	0.334085	0.416157	0.183192	-0.592939	0.211615	-0.288448	0.341457	-0.0819814	0.625386	0.209089	0.192215	0.484991	0.061005	0.17528	-0.173081	0.536038	-0.128033	-0.295232
AAGTAAG	0.426792	0.270188	0.215174	0.461729	-0.399908	-0.0555907	-0.141502	-0.0754905	0.159178	-0.173352	0.00590572	-0.303272	0.458427	-0.256677	-0.152713	0.0385699	-0.231273	-0.0270968	0.0551592	-0.0961495	-0.335214	-0.220947	-0.384625	0.0135765	0.308971	0.684848	-0.0229839	0.581551	-0.196699	0.1059	-0.143106	-0.0220072	-0.211176	0.327908	0.359892	0.784695	0.0111647	0.495565	0.15074	0.00691218	0.434403	0.316372	-0.246521	0.0355471	0.114983	-0.114433	0.484905	-0.0617677	0.104615
AAGTAAT	-0.503212	-0.156688	-0.444664	-0.376784	-0.102127	-0.336235	-0.152371	-0.372851	-0.470117	-0.442529	-0.154615	-0.878321	-0.743766	-0.0145758	-0.311965	-0.313473	-0.233372	-0.194328	-0.100911	-0.182876	-0.210611	-0.362587	-0.45492	-0.118961	0.544218	1.06873	-0.0876626	1.24908	0.0691904	0.268252	-0.178569	0.00923274	-0.434339	0.125103	-0.448217	-0.514984	-0.119686	0.10897	-0.102535	-0.486244	-0.0424485	-0.132687	-0.738003	-0.145384	-0.275451	0.0513969	-0.519071	-0.396596	0.1605
AAGTACA	-0.347121	-0.987456	-0.28154	-0.834522	0.310155	-0.33429	-0.692702	-0.967317	-1.11034	-0.446401	-0.219282	-0.330806	-0.383676	-0.152371	-0.455099	-0.338438	-0.699049	-0.547051	-0.0639543	-0.705573	-0.639966	-0.502376	-0.391387	-0.753619	-0.317235	0.665674	0.0891864	0.202742	-0.793567	0.123219	-0.178739	-0.894137	-0.802364	-0.945635	-0.367416	-0.783738	-0.262992	-0.582325	-0.119405	-0.808022	-0.357205	-0.812729	-0.869824	-0.519871	-0.991222	-0.123815	-0.365323	-0.263049	0.0313563
AAGTACC	-0.517766	-0.139962	-0.0266298	-0.262072	-0.682448	-0.535366	-0.668727	-0.318619	-0.094092	0.143297	-0.219846	0.152344	-0.46092	-0.118365	-0.223825	0.192313	0.221054	-0.407813	0.00399183	-0.400205	-0.00829304	-0.349738	-0.608173	-0.117025	0.135983	0.329347	0.0117003	0.239047	0.595591	-0.0228619	0.0444654	-0.0313893	-0.389387	0.0754779	0.163879	0.193349	-0.688787	0.309171	-0.508368	0.0175652	0.161575	0.053651	-0.473805	-0.403796	0.430217	0.0710266	0.14524	0.277572	-0.022163
AAGTACG	1.11339	1.0533	1.43631	0.913477	0.76023	0.301282	0.394221	1.43499	1.38579	0.465338	0.0917925	1.29621	1.19067	0.538793	0.209687	0.472841	0.43703	0.729891	0.454921	0.403198	0.0938016	0.484836	0.57135	0.404732	1.109	1.26693	0.317113	1.04601	1.10524	0.2145	0.632373	0.223499	0.60535	1.4615	0.669239	1.65054	0.0144137	0.561744	0.244285	1.18396	0.961547	1.01829	1.11771	0.488173	1.14104	0.231416	1.01877	1.13127	1.12763
AAGTACT	-0.967845	-1.1543	-0.321111	-0.331112	-0.445277	-0.0118497	-0.761768	-0.410696	-0.909976	-0.784946	-0.295786	-0.789845	-0.637106	-0.273536	-0.194992	-0.0232616	-0.907457	-1.08142	-0.129857	-0.383919	-0.402771	0.00768502	-0.933642	-0.109116	-0.445763	-0.504157	-0.0980561	-0.465091	-1.34286	-0.45824	-0.351173	-0.773574	-0.315332	-1.11727	-0.8625	-0.540296	0.0350042	-0.596954	-0.5344	-0.526897	0.0665701	-1.13452	-0.341211	-0.401904	-0.57552	-0.0556687	-0.439365	-1.39237	-0.622169
AAGTAGA	0.084947	-0.0184831	-0.250567	-0.88837	0.160287	0.149679	0.0160962	-0.829405	-0.189111	-0.211071	-0.0167531	-0.702179	-0.00584178	-0.271895	0.0161219	-0.0762518	0.113074	0.0781566	0.0872144	-0.289057	0.25962	-0.319314	-0.217404	0.0734464	0.836285	1.00043	-0.21053	-0.0221495	0.252778	0.0464993	-0.0449794	0.153475	0.0688576	-0.654561	0.54598	0.535624	4.33e-05	-0.0374627	0.0692492	0.0569237	-0.202269	0.610134	-0.187188	0.117609	0.292858	-0.125298	0.347279	0.145119	0.343089
AAGTAGC	0.47641	0.59986	-0.0224556	0.428003	0.463386	0.22594	0.170651	-0.00723525	0.21845	0.00641994	-0.159241	-0.0610987	-0.244937	0.1287	-0.0149263	0.196945	0.282939	-0.120767	-0.0871593	0.503639	0.232143	0.277627	0.643472	-0.0910378	0.395701	0.572455	0.143462	0.593063	0.35585	0.217072	0.161322	0.391506	0.515819	-0.0235814	0.022742	0.0944441	0.00253315	0.654793	0.323049	0.310738	0.259748	0.227015	0.530978	0.0802799	0.40806	-0.0996508	-0.185426	0.49914	0.485601
AAGTAGG	0.473704	0.611694	1.0626	0.212486	0.292132	0.524943	0.0294517	0.555893	0.561931	0.28446	-0.211713	0.825705	0.441212	-0.0168331	0.154837	-0.122837	0.638221	0.634865	-0.218797	-0.313685	-0.282742	-0.214233	0.207782	-0.167587	0.711425	0.411962	0.0415568	0.379744	0.729194	0.41014	0.0249591	0.152845	-0.137432	0.66481	1.65163	0.393806	0.473178	0.256372	0.828624	0.706892	0.72746	0.866426	0.568128	0.447796	0.28123	-0.177034	0.440975	0.603275	0.292101
AAGTAGT	-0.114117	-0.557636	-0.418612	-0.89325	-0.88603	-0.44557	-0.737097	-0.507167	-0.377079	-0.587657	-0.235728	-0.575042	-0.379281	-0.442584	-0.509469	-0.18964	-1.22929	-1.01661	-0.180064	-0.744949	-0.316227	-0.431542	-1.05905	-0.439097	-1.50078	-1.02246	-0.0802389	-1.28116	-0.92985	-0.387814	-0.755502	-0.256784	-0.326447	-0.685036	-0.791819	-0.73377	-0.346033	-0.56808	-0.580622	-0.293517	0.22642	-0.183029	-0.232269	-0.191104	-0.42381	-0.427877	-1.36393	-0.955741	-1.37275
AAGTATA	-0.3599	-0.983902	-0.0188826	-0.0330755	0.203004	0.16589	-0.25856	0.165744	-0.375529	-0.0264332	0.109088	0.101181	-0.285023	-0.11455	0.122432	-0.156445	0.0602942	-0.640783	0.00211026	0.353601	-0.038413	-0.00867007	0.260069	-0.0772006	-0.135632	0.0107327	0.231586	-0.373196	-0.374794	0.0249044	0.31653	0.0413596	0.196506	-0.825351	-0.519485	-0.20218	0.325329	-0.37856	-0.562272	-0.46234	-0.364354	-0.720049	-0.183643	-0.100855	0.168437	-0.181198	-0.28145	0.0730282	-0.364621
AAGTATC	0.260357	-0.477786	-0.104294	-0.102577	0.226979	0.277501	-0.268995	-0.0153647	0.696354	0.0690589	-0.332677	0.0679519	0.215781	0.0128142	-0.148513	-0.12134	-0.258047	-0.222849	-0.148658	0.165087	-0.175674	-0.169393	-0.128743	-0.265504	-0.103936	-0.183193	-0.282574	0.121574	0.183636	0.0641085	0.363745	-0.194552	0.12607	-0.202389	-0.0299793	-0.273631	-0.384307	0.0303231	-0.0618971	0.363472	0.0351086	0.0508747	0.391844	0.109138	-0.165213	-0.237968	1.00859	0.707269	0.596579
AAGTATG	-0.936159	-0.593307	-0.64454	0.215813	-0.188112	-0.160835	-0.28682	-0.13112	-0.312169	-0.427637	-0.348292	0.271101	0.0441744	0.215611	-0.18169	-0.0257256	-0.339469	-0.36237	-0.0632846	-0.450149	0.17475	-0.0875657	-0.793209	0.144534	0.510016	-0.100171	0.127278	-0.306217	-0.187162	-0.252361	-0.257647	-0.187637	-0.272864	0.00131202	0.0641618	-0.0847081	-0.236559	-0.942566	-0.223592	-0.127359	-0.133288	-0.672714	-0.570465	-0.160375	-0.437474	-0.0715601	-1.01116	-0.657314	0.25259
AAGTATT	-0.151907	-0.00397384	-0.681509	-0.693223	-0.490737	0.43271	-0.414117	0.392963	-0.487518	-0.795708	0.243235	-0.0391085	-0.766856	-0.375744	-0.171502	-0.154161	-0.773628	-0.139096	0.0720557	-0.176278	-0.354508	-0.0822199	-0.103782	-0.592717	-0.906038	-0.763982	-0.262644	-0.457749	-0.851369	-0.582271	-0.190537	0.00364272	-0.543924	-0.909994	-0.895958	-0.243367	-0.0904857	-0.372323	-0.151791	-0.418465	-0.250882	-1.01082	-0.611354	-0.374509	-0.528672	-0.253323	-0.284861	-0.293717	-0.733147
AAGTCAA	1.40981	0.967646	0.563794	0.903111	1.71107	0.651825	0.418117	1.16645	0.69224	2.5165	0.572013	1.37517	2.47571	1.04969	1.04597	0.873807	1.37367	1.74411	0.722465	0.98261	0.365654	1.10406	1.85881	1.2599	1.58946	1.39924	0.734319	1.24481	1.47361	1.4194	1.88001	1.39282	0.6537	1.95276	1.70723	1.04153	0.980373	1.56084	1.28228	1.91854	-0.199245	0.621707	1.16533	0.993665	2.07984	0.190851	0.958861	1.34662	1.33625
AAGTCAC	-0.45616	-0.20687	-0.237373	0.0209882	-0.170641	0.03178	0.0722596	-0.0836908	-0.0961774	0.26569	0.247455	0.175232	0.0789224	0.237976	0.131832	0.0644163	0.197094	-0.32675	-0.00788021	0.123901	0.0793317	0.335963	-0.158993	0.216498	-0.485805	0.276947	0.121307	-0.465508	-0.792843	0.429191	0.108473	-0.463836	0.00307048	0.275623	-0.658396	-0.360061	0.0807705	-0.718485	-0.0617074	-0.864921	-0.643982	-0.439519	-0.329351	-0.0963861	-0.0985233	-0.240927	0.109492	-0.16053	-1.54882
AAGTCAG	-0.275458	-0.400469	-0.716519	-0.273748	-0.530769	-0.285301	-0.802202	-0.602418	-0.251021	-0.667906	0.0336051	0.222999	0.330576	0.30697	-0.140034	0.0452953	0.183062	-0.261265	0.323335	-0.576222	-0.337553	0.213242	-0.142057	-0.0919723	-0.445444	-1.33772	-0.117403	-0.00979581	-0.0575429	-0.13514	-0.190443	-1.04008	-0.148692	-0.631017	0.282734	-0.144711	-0.434013	-0.252895	-0.00457579	-0.185341	-0.60676	-0.627147	-0.238794	0.117913	0.106615	-0.113548	-1.02594	-0.565143	-0.737794
AAGTCAT	-1.22107	-1.39895	-0.939513	-1.16468	-0.524187	-0.795566	-0.363378	-0.434115	-0.885415	-0.861948	-0.089279	-1.24512	-0.863659	0.182629	-0.057856	-0.0357922	-0.0208623	-1.28285	0.125006	-0.543945	-0.382297	-0.450263	-0.862854	-0.253328	-0.323576	-0.392912	-0.409583	-0.268205	-1.02883	0.0668621	0.0223862	-1.18287	-0.739906	-0.775062	-0.893629	-1.46317	-0.786278	-1.32949	-0.253864	-1.63622	-0.702056	-1.54678	-1.05951	-0.542344	-0.168428	-0.100082	-1.64135	-0.793881	-0.388734
AAGTCCA	-0.335984	0.762291	0.633991	0.368319	-0.433917	0.20166	-0.385748	0.741599	0.253272	1.22583	0.121844	0.89761	0.766669	0.501483	0.31202	-0.0346234	0.262161	1.22499	0.0694139	-0.0336968	0.0881828	-0.16694	-0.0105991	0.176434	-0.463644	-0.153385	-0.165404	-0.0785096	0.429227	0.0603161	0.218631	0.248051	0.599845	0.432447	0.301586	0.853308	0.558144	0.825857	0.0460253	1.51962	0.772506	0.790933	0.574139	0.167482	0.726928	-0.126044	-0.374135	-0.171328	-0.554196
AAGTCCC	-0.898685	-1.28746	-1.20758	-0.850852	-1.15665	-1.08585	-1.15509	-1.19714	-1.11179	-1.47477	-0.438069	-0.834554	-1.17483	-0.790249	-0.304125	-0.756835	-1.07066	-1.30865	-0.443385	-0.839094	-0.461156	-0.710549	-1.37578	-1.07584	-0.859681	-0.731057	-0.229936	-0.260544	-1.37353	-0.577607	-0.816147	-0.599738	-0.792728	-1.38906	-0.684214	-1.35511	-0.9496	-0.796587	-0.556017	-1.05257	-1.04014	-1.1266	-0.887862	-0.363098	-1.07094	-0.575504	-0.661304	-1.58036	-1.73334
AAGTCCG	-0.193054	-0.509287	-0.325154	-0.130208	-0.306339	-0.50146	0.218734	-0.465117	-0.375215	-0.785377	-0.208404	-0.463025	-0.732442	-0.338539	-0.186336	-0.14866	-0.399465	-0.602943	-0.079993	-0.116756	-0.329611	-0.495462	-1.14071	-0.232092	-0.424121	-0.533712	0.0227052	0.144673	-0.479916	0.316131	-0.555698	-0.642004	-0.383329	-0.589362	-0.913493	-1.04885	-0.549498	-0.61397	-0.164774	-0.676237	-0.533468	-0.944572	-0.299508	-0.281172	-0.728354	-0.304961	-1.46049	-0.0899935	-0.105862
AAGTCCT	-1.13633	-1.10386	-1.39132	-1.02433	-0.310595	-0.428942	-0.529914	-1.18466	-1.48794	-1.13304	-0.318485	-1.47848	-0.475493	-0.558375	-0.340932	-0.0618606	-1.28238	-1.12802	-0.178305	-0.666983	-0.945211	-0.87701	-1.53163	-0.73589	-0.915395	-1.27516	0.068146	-1.32968	-0.840534	-0.196753	-0.0152059	-0.985758	-1.00458	-0.835171	-0.734261	-1.45764	-0.20909	-1.06395	-0.275654	-1.32977	0.0713551	-1.21738	-1.42222	-0.546205	-0.658582	-0.379606	-1.26447	-1.51091	-1.06655
AAGTCGA	0.192097	-0.315611	-0.436822	0.0231497	0.00269773	-0.149939	-0.183155	-0.555867	0.324179	-0.241532	-0.185866	-0.0974095	-0.146274	-0.579451	0.128961	-0.247662	-0.489441	0.106083	0.126053	-0.526887	-0.433129	-0.188157	0.095101	0.0743406	-0.0186763	-0.0436414	-0.182736	0.777769	-0.453119	0.0952782	0.25006	-0.509702	0.358899	0.236133	0.224195	-0.271997	0.296759	0.501061	-0.0585596	-0.309053	0.353131	0.385111	0.564486	-0.357331	-0.22988	0.0189354	0.111546	-0.561869	-0.40719
AAGTCGC	-0.855782	-0.622529	-1.52465	-1.01196	-0.539278	0.0528325	-0.521	-0.649119	-1.22897	-0.762675	-0.375846	-0.230242	-0.559486	-0.313113	-0.0914707	-0.10246	-1.18346	-1.26182	-0.096922	-0.361406	-0.633779	-0.430974	-0.748596	-0.58274	-0.11825	-0.697622	-0.110203	-1.20477	-1.07087	-0.225809	-0.366888	-0.457446	0.243221	-1.59338	-1.27081	-1.07238	-0.731882	-1.07884	-0.210593	-0.400438	-0.36519	-1.02204	-0.936467	-0.171857	-0.796035	-0.356041	-1.50089	-1.50246	-1.20219
AAGTCGG	-0.796724	-0.324118	0.219177	-0.540706	-0.831936	-0.0454985	-0.814926	-0.696201	-0.0946998	-0.402974	-0.413287	-0.40647	-0.736896	0.139984	-0.25491	-0.357786	-0.602214	-0.342423	-0.300222	-0.189055	-0.116672	-0.579303	-0.913541	-0.224744	-0.843137	-0.97219	-0.107106	-0.542074	-0.239054	-0.401427	-0.779744	0.661972	0.402993	-0.584609	0.0350087	-0.0380235	0.424054	0.0589909	-0.191526	0.270175	0.402182	-0.416676	-0.213535	-0.229502	-0.389304	-0.234808	-1.3626	-0.387386	-0.0883714
AAGTCGT	0.175383	-1.10327	-0.416747	0.0654081	-0.329636	-0.464851	-0.0497562	-0.170915	-0.114595	0.070107	0.105947	0.320039	0.040975	-0.577412	0.243427	0.124833	-0.249953	0.55333	0.342829	-0.18305	-0.501336	0.241663	0.0440858	-0.718925	-0.497261	-0.192551	0.285323	-0.741255	-0.832328	-0.16103	0.0158812	-0.398271	-0.121557	0.0613021	0.290235	-0.00170418	0.411853	0.0195178	-0.0701425	-0.615679	-0.649628	-0.158348	-0.281132	0.315146	0.0914827	-0.0758953	0.178845	0.142563	-0.177208
AAGTCTA	-0.324363	-0.285863	-0.538856	-0.175461	0.10319	-0.164603	-0.650356	-0.57841	-0.731167	-0.102582	-0.0376247	-0.698961	-0.240648	0.285102	-0.00404354	-0.0711953	-0.0662034	-0.0585594	-0.153767	0.0768077	-0.131028	-0.16344	-0.298864	-0.22529	-0.108187	0.131297	-0.0440305	0.181954	-0.0263077	0.0202802	0.197298	-0.0678045	0.131758	0.227803	-0.149999	-0.583961	-0.241333	0.053227	-0.397039	-0.0644103	-0.28697	-0.286326	-0.18734	-0.00429434	-0.140581	0.062325	-1.17086	-0.365187	0.0528577
AAGTCTC	-0.434158	-0.159391	-0.686525	-0.461914	-0.603007	-0.262169	-0.119794	-0.31929	-0.632411	-0.315519	-0.0149323	-0.192373	-0.271659	-0.307185	0.0397207	-0.158354	-0.274132	-1.42813	0.0129883	-0.613436	-0.443274	-0.257066	-0.863079	-0.408926	-0.391554	-0.305588	-0.217611	0.163501	-0.556349	-0.24833	-0.317151	0.0796691	0.194406	0.37837	-0.940478	-0.812121	-0.442345	-0.163873	-0.218472	0.0791134	-0.418647	-0.615229	-0.338991	0.221158	-0.379798	-0.266473	-0.784142	-0.763931	-0.889304
AAGTCTG	-0.453403	0.231827	-0.450459	-0.0873552	0.0651329	0.28072	-0.619744	-0.159931	0.0189275	-0.387151	0.0301571	-0.177312	0.0677222	-0.434061	-0.539314	0.0370553	0.310622	0.411343	0.0154993	0.0518919	0.0658045	-0.18187	0.405267	-0.110179	0.426776	0.383928	0.0472085	0.014652	0.0582364	-0.263944	-0.179367	-0.0967684	0.024203	-0.129741	0.127694	0.0957614	0.330762	-0.157514	0.228212	-0.425477	-0.395413	-0.339158	-0.210054	-0.237697	0.077329	-0.240972	0.235321	0.0705882	0.062512
AAGTGAA	0.567665	0.945172	1.04863	0.731893	0.506074	0.567643	0.541234	0.5001	0.669113	0.400129	-0.14997	0.401322	-0.131029	-0.0714309	0.0658766	0.216603	-0.273293	0.857098	-0.147188	0.216094	0.370722	-0.0182918	0.961764	0.0593989	0.352246	0.523144	0.0400657	0.794332	0.628822	-0.55825	0.0892565	0.298988	0.564851	0.750384	1.06393	1.25041	0.319945	-0.0240427	0.11742	0.628248	0.483875	0.931853	0.593759	0.0651474	0.0300413	-0.397218	0.611109	0.0156465	0.383898
AAGTGAC	-0.527391	-1.45941	-1.37109	-0.902401	-1.00401	-1.32215	-0.644332	-1.3461	-1.52692	-1.50406	-0.901374	-1.65267	-1.18132	-0.456373	0.0237455	-0.437411	-0.499119	-0.581722	-0.0483999	-0.753348	-0.802936	-0.968777	-1.51001	-1.08102	-0.083856	-0.114504	-0.172098	0.571648	-1.20117	-0.408152	-0.588246	-1.75258	-1.81049	-1.49373	-1.34493	-1.55561	-1.13803	-0.851857	-0.706303	-2.45454	-1.31623	-2.45261	-2.40264	-1.03831	-1.21559	-0.315125	-0.883971	-0.436625	-0.658443
AAGTGAG	0.592401	0.62826	0.648446	0.405796	-0.342055	0.168457	0.242283	0.2333	0.292522	0.285367	-0.0739503	0.210404	0.492639	-0.144503	-0.0473928	0.0101294	0.176098	0.836776	0.150002	0.327656	0.248652	0.261749	0.294142	-0.230016	0.362934	0.984695	0.0756688	-0.146724	0.391815	0.260578	-0.0474491	0.489079	0.283852	0.414499	0.149876	0.630745	0.190633	0.505629	-0.0916814	0.274463	0.168207	0.29916	0.544239	-0.214016	1.19093	-0.114385	0.14225	-0.330609	0.429232
AAGTGAT	-1.01622	-0.687914	-1.1601	-0.687254	-0.763975	-0.413015	-0.446151	0.0358682	-0.620641	-0.616111	-0.481087	-0.554507	-0.162287	-0.174871	-0.179979	-0.294367	-0.321876	-0.272358	-0.403787	-0.792226	-0.776738	-0.630683	-1.23919	-0.103526	-0.130196	-0.378326	-0.297099	-0.627001	-1.47168	-0.434233	-0.692626	-0.335921	-0.266258	-1.42064	-0.894209	-1.1264	-0.631132	-0.455863	-0.212489	-0.763051	-0.204033	-1.06324	-0.636036	-0.549052	-0.113317	-0.367569	-1.14214	-0.883114	-1.46482
AAGTGCA	-0.462169	-0.00277941	-0.0493377	-0.267319	-0.259648	-0.0429349	-0.0139698	-0.283249	-0.00495242	-0.256954	0.0471029	-0.0395668	-0.180524	-0.378104	-0.129601	-0.310861	-0.163155	-0.769399	-0.0251292	0.509135	-0.121598	-0.0994662	-0.201096	-0.168513	-0.572118	0.0975105	0.116793	-0.607988	0.291205	-0.593194	0.192066	-0.560975	-0.219215	-0.501214	-0.345963	-0.457209	-0.166386	0.200828	-0.141663	0.185778	0.0993314	0.621459	-0.494978	-0.346602	-0.584093	-0.297162	-0.384549	-0.942232	-0.585523
AAGTGCC	0.206067	-0.523376	-0.535637	-0.0240003	-0.393763	-0.0941435	-0.247207	-0.247112	-0.613136	0.017207	0.120014	-0.612395	-0.22344	-0.0507349	-0.114732	-0.0377029	-0.267714	-0.773665	-0.160085	-0.161374	-0.152691	-0.501758	-0.700212	-0.329924	0.215472	0.0306674	-0.145678	-0.191737	-0.336654	-0.189127	-0.247598	-0.489747	-0.213831	-0.51906	-0.25588	-1.04056	-0.348157	-0.67478	0.0277339	-0.277574	-0.492756	-1.21107	-0.173618	-0.411702	-0.0446431	-0.122071	-1.01263	-0.585645	-0.237355
AAGTGCG	-0.349019	-0.3013	-0.299043	-0.67616	-0.273066	-0.425495	-0.496048	-0.426777	-0.194983	-0.19702	-0.198889	-0.228855	-0.211462	-0.0387267	-0.106528	-0.263081	-0.679129	-0.383179	-0.253162	-0.50032	0.0399104	-0.463902	-0.137684	0.177218	-0.441302	-0.212918	0.0202336	-0.0140657	-1.01779	-0.658774	-0.45844	0.33795	0.11298	-0.326672	-0.563598	-0.365696	-0.0786848	-0.072006	-0.207839	0.481426	0.389712	0.855774	-0.332476	-0.403373	-0.158181	-0.15052	-0.541564	0.138369	0.12944
AAGTGCT	-0.888395	-0.969243	-0.223032	-0.739004	-0.361954	-0.582465	-0.680694	-1.0064	-0.661475	-0.470335	-0.801969	-0.452256	-0.735785	-0.296701	-0.0984706	-0.349536	-0.173376	-0.574362	-0.455787	-0.423214	-0.314359	-0.537467	-1.00797	-0.575447	0.270601	-0.0966345	-0.00632891	-0.336446	-0.585343	-0.619299	-0.728431	-1.14535	-0.461941	-0.0118096	-0.483372	-0.231387	-0.149921	-0.254377	-0.477485	-0.4131	-0.231475	-0.490974	-0.597221	-0.411059	-0.312806	-0.3511	-0.542273	-0.32423	-0.95416
AAGTGGA	-0.0493118	-0.0931068	0.098196	0.0532706	0.227272	-0.0698275	0.109103	0.45171	0.24978	0.121206	-0.042316	0.637367	0.311323	-0.155961	0.099285	-0.0139491	0.0899343	0.437313	0.15679	-0.301923	0.256574	0.0619566	0.273975	0.952852	0.629767	0.308692	0.36122	0.407325	0.102334	-0.249682	-0.652738	0.500202	0.14381	1.21688	0.144077	0.960308	0.551522	0.535558	0.217153	0.209081	-0.0489986	0.643424	0.518269	0.554914	-0.383364	-0.071011	-0.377887	0.643044	0.00502026
AAGTGGC	-0.913703	-0.0203753	-0.80311	-0.368078	-0.948281	0.308148	0.0611878	-0.453539	-0.257304	-0.39154	-0.307882	-0.243267	0.293862	0.0649011	-0.0133887	0.0634569	-0.403348	-0.716823	0.141831	-0.0272315	-0.227541	0.284299	-0.0115088	0.164145	0.517197	0.801887	0.189513	0.232357	0.338274	-0.171608	-0.0521582	-0.0735848	0.169852	-0.166333	-0.330532	-0.980382	0.205519	0.0629842	-0.285547	0.0128774	-0.734634	-0.142156	0.177093	-0.333666	0.702545	-0.327109	-0.467177	0.362006	-0.486365
AAGTGGG	0.061728	0.388153	-0.307566	0.115572	0.297914	-0.0209085	0.591409	0.282375	0.672494	0.415463	-0.182447	-0.101067	0.449512	-0.348038	-0.205966	0.167754	0.164296	0.298319	-0.168798	-0.279633	-0.158278	0.268054	-0.231563	0.0394915	-0.578256	0.589301	-0.0374586	0.268738	-0.210945	-0.192541	0.210038	-0.0992483	0.0783327	-0.111407	0.897167	0.494127	-0.0936158	-0.0711923	-0.142175	0.347744	0.384892	-0.168477	-0.514144	-0.0765712	0.155026	-0.303832	-0.04475	-0.624125	-0.377003
AAGTGGT	-0.718222	-1.82424	-0.682414	-0.577626	-1.04448	-0.467033	-0.922598	-0.345792	-0.927964	-0.668782	-0.459832	-0.197354	-1.38495	-0.473094	-0.116371	-0.21543	-0.746145	-1.16413	-0.37273	-0.2694	-0.481629	-0.319949	-0.282051	-0.589846	-0.902346	-0.936913	-0.00739174	-1.05959	-0.755798	-0.511269	-0.662527	-0.723565	-0.354766	-1.54017	-0.868972	-1.31823	-0.765854	-0.576546	-0.263541	-0.994334	-0.221294	-0.684516	-1.02086	-0.167115	-0.492588	-0.294699	-1.44916	-1.52916	-0.582796
AAGTGTA	-0.204291	0.447013	-0.332889	-0.327154	-0.363613	-0.196068	0.269624	-0.171921	-0.349547	-0.328706	-0.102191	-0.232849	0.231433	-0.0526864	-0.063809	-0.170792	0.0150415	0.344558	-0.322176	0.125229	-0.0957887	-0.0565941	0.0175915	-0.327316	0.027895	0.326691	0.105092	0.208308	-0.642384	-0.232814	-0.308867	-0.389975	-0.0956428	0.0829434	-0.338539	0.164389	-0.385802	-0.0553796	-0.268201	-0.870829	-0.254819	-0.0677377	-0.546874	-0.349334	-0.408375	-0.0838335	0.110609	-0.156957	-0.323945
AAGTGTC	-0.679158	-1.01434	0.116531	-0.106458	-0.568073	-0.107491	-0.60237	-0.801932	-0.267172	-0.537773	-0.535803	0.197384	-0.316293	-0.232078	-0.173652	0.323729	-0.000809538	0.112942	-0.137782	-0.136925	-0.237635	0.0900638	-0.292084	-0.115588	0.15038	-0.00159569	-0.20142	0.00651758	-0.303367	-0.516976	-0.34956	-0.422556	-0.131213	0.289515	-0.306529	-0.693241	-0.0768655	-0.0858336	-0.273606	-0.687426	-0.337349	-0.477499	-0.076731	-0.214306	-0.777851	-0.20424	-0.0804266	-0.0989006	-0.782414
AAGTGTG	-0.486702	-0.572255	0.626927	0.756185	-0.388858	0.141757	-0.642261	0.172305	-0.309185	-0.699552	-0.194852	0.592947	-0.383623	-0.380679	-0.374285	-0.336972	-0.050409	-0.286079	-0.0379041	0.1652	0.257878	0.223448	-0.735078	-0.0495296	-0.885603	-0.837986	0.142553	-0.615258	-0.411441	-0.259311	-0.0595525	0.0436614	0.289393	-0.535411	-0.107658	-0.277255	0.309045	-0.591779	-0.17782	-0.751468	-0.0691145	-0.302749	-0.396665	-0.0500261	-0.0698774	-0.123708	-0.462936	-0.893519	-0.927278
AAGTTAA	-0.799663	0.22635	-0.294284	0.0267334	0.0943698	0.0981576	0.444286	0.0830816	-0.089937	0.159005	-0.30679	-0.112371	0.800825	0.285211	-0.137793	0.384631	0.177568	0.648562	-0.206962	-0.164403	0.441483	0.299983	0.572518	-0.0617927	0.601044	-0.183718	-0.145246	0.65088	-0.242248	-0.167824	0.209362	-0.276824	0.060228	0.124869	-0.203341	0.243299	0.14371	-0.234034	0.200975	0.557936	-0.036966	0.340508	-0.092219	-0.0636944	-0.463716	-0.0575098	0.423031	-0.220538	-0.322318
AAGTTAC	-0.122486	-0.190434	-0.256175	0.173041	0.0215121	0.0277788	-0.228199	0.000589174	0.151717	-0.00878859	-0.0549582	-0.365537	-0.398992	0.00308335	0.109429	0.183252	-0.52593	-0.0252389	-0.164311	-0.347365	-0.121883	-0.0296974	0.117636	0.275168	0.498127	1.06456	-0.228692	-0.264859	0.156264	-0.144787	-0.283095	0.583839	-0.213048	-0.0635465	0.25443	0.519013	-0.0917657	-0.153214	0.0390953	0.0759842	0.0164297	-0.128852	0.0927165	0.0878387	0.318826	0.0452515	0.0339617	0.117898	0.137085
AAGTTAG	0.626807	-0.0893076	-0.184199	-0.407512	-0.115433	-0.0637572	-0.403439	0.373774	0.377738	-0.0327283	0.1241	-0.0194596	0.138289	-0.0428768	-0.311492	-0.046345	0.253208	-0.361609	-0.0945268	-0.00129062	-0.583975	-0.403037	-0.0599054	0.203133	0.0551688	0.433296	0.0787723	1.04942	0.396318	0.029348	0.11185	0.135002	-0.514098	-0.0429637	-0.711306	0.662182	0.179535	-0.0285352	-0.0395871	0.109837	0.0332106	0.228475	0.0181557	-0.0548453	0.102174	-0.210291	-0.252043	0.310691	0.364465
AAGTTAT	-0.72063	-1.79631	-1.06843	-0.451061	-0.632312	-0.0817837	-0.0333128	-0.784722	-0.772258	-0.328866	0.0332128	-1.42875	-1.06114	-0.283934	-0.128216	-0.455587	-0.530567	-1.32452	-0.168454	-0.228626	-0.0834166	-0.352475	-1.22971	-0.488731	-0.115321	0.602231	-0.207486	-0.484606	-0.95398	-0.209581	-0.569508	-0.515048	-0.108344	-1.70023	-0.513262	-1.40878	-0.637179	-1.03037	-0.479165	-0.952498	-0.216881	-0.282751	-0.594705	-0.43669	-0.465166	-0.175705	-1.60704	-0.962259	-0.564023
AAGTTCA	-1.38721	-0.718574	-0.286914	-0.158123	-0.0529304	-0.0137203	-0.198013	-0.954027	-0.932803	-0.393788	-0.235899	-0.00365264	-0.80503	-0.462211	-0.0111509	-0.554896	-0.600116	-0.921507	-0.284553	-0.59861	-0.50592	-0.20872	-0.263492	-0.765727	-0.222216	-0.596332	-0.091548	-0.31942	-0.549621	-0.346244	-1.11068	-0.213022	-0.159311	-0.862967	-0.420498	-0.506612	-0.282642	-1.33958	-0.244547	-0.488757	0.0831493	-0.654633	-0.783546	0.107553	-0.482736	-0.211383	0.0758915	-1.1087	-0.407393
AAGTTCC	0.203453	-0.171869	-0.32892	-0.728747	-0.381715	-0.419848	-0.484297	-0.911145	-0.746775	-0.502879	-0.0796386	-0.495185	-0.433036	-0.561611	-0.341795	-0.433738	-0.810891	-0.425151	-0.232757	-0.0686828	-0.306118	-0.645231	-1.09208	-0.0985768	0.0220812	-0.309305	-0.101941	-0.263993	0.687082	-0.457431	-0.219877	-0.621229	-0.109459	-0.507356	-0.368965	-0.225501	-0.057846	-0.530799	-0.54882	0.079146	0.186456	0.526778	-0.763616	-0.30899	-0.706563	-0.240929	-0.751355	-0.496128	0.88626
AAGTTCG	0.626847	-0.322637	1.04802	-0.502111	-0.454212	-0.36853	-0.169389	-0.231528	0.053324	-0.210696	0.0581277	-0.40082	0.261685	-0.363152	-0.199856	-0.119134	-0.583319	-0.53638	-0.215982	-0.607934	-0.202967	-0.355393	-0.609407	-0.529327	0.206191	-0.236982	-0.149567	-0.495921	0.103622	-0.0597602	-0.189758	-0.183545	-0.515376	0.342359	0.526477	0.298809	-0.373016	0.322878	-0.186672	0.185016	-0.476113	0.133864	-0.355094	-0.275281	0.709104	-0.0329909	0.266139	-0.1847	0.063964
AAGTTCT	-1.02227	0.102421	-0.669749	-0.324532	-0.472193	-0.438407	-0.276083	-0.742964	-0.255469	-1.01446	-0.329133	-0.63899	-0.667188	-0.492448	-0.17311	-0.118577	-0.481593	0.00794576	-0.250391	-0.0753397	-0.238109	-0.195034	-0.694912	-0.669005	-0.601343	0.246183	-0.397691	-0.0264528	0.062385	-0.496316	-0.349703	-0.397512	-0.679658	-0.760086	-0.360881	-0.91338	-0.464542	-0.287865	-0.568816	-0.251915	-0.0365897	-0.284902	-0.69142	-0.214431	-0.615118	-0.209783	0.301427	-0.7257	-0.372005
AAGTTGA	0.426118	0.0543132	-0.206079	0.247035	0.0222596	0.245915	-0.110131	-0.314126	0.172249	0.112743	0.15513	0.113466	0.0057313	-0.18059	-0.130267	0.545547	0.231379	-0.459644	-0.337086	-0.0174411	-0.67733	-0.361467	0.0141865	0.0180999	0.734559	0.565952	0.235771	0.345103	-0.311509	-0.361551	0.112593	-0.397538	0.376998	-0.470949	-0.1573	0.164357	-0.0426494	-0.309762	-0.0647066	0.307522	0.407757	0.635272	0.603936	-0.0691099	0.142189	-0.162044	0.237719	-0.572994	0.0981528
AAGTTGC	0.406186	0.128945	1.25339	0.823151	0.251223	0.370009	0.196668	0.325587	0.321923	0.856415	0.387092	0.643823	0.637292	0.450126	0.477186	0.412079	0.223131	0.488086	-0.0693979	-0.516611	0.0517121	0.509212	0.761066	0.763	0.630411	1.04292	0.0378342	1.14511	0.153434	0.173501	0.790814	-0.176371	0.186365	-0.011967	0.141363	-0.14296	-0.244868	0.0567482	0.340449	-0.287079	0.0773244	0.522146	0.0614519	0.0329952	0.169454	-0.0547486	-0.0546531	1.01901	1.0522
AAGTTGG	-0.512738	-0.0946282	-0.402203	-0.388084	-0.527847	0.148068	-0.913664	0.26839	-0.527597	-0.654424	-0.353007	-0.689638	-0.566762	-0.00150393	-0.148882	0.189993	-0.681515	-0.533671	-0.206788	-0.0245544	0.0241556	-0.522109	-0.638488	-0.187129	-0.796317	-1.25987	0.179283	-0.773699	-0.612505	0.523959	-0.357721	0.910293	0.310533	-0.092726	-0.484734	0.145368	-0.203778	0.272891	0.124969	-0.146283	-0.0234243	-0.505096	-0.233268	-0.414675	-0.380373	0.17329	-0.827063	-0.0668004	-0.943782
AAGTTGT	-1.55588	-1.05558	-1.04757	-0.423458	-1.2046	-0.132308	-1.17176	-0.561989	-0.759483	-1.67407	-0.693407	-0.674937	-0.773545	-0.763207	-0.591997	-0.619181	-1.2662	-1.17791	-0.450636	-0.485304	-0.361692	-0.570853	-0.946148	-0.915283	-0.559688	-0.922633	-0.603195	-0.704462	-1.39554	-0.6169	-0.942469	-1.07761	-0.358961	-1.25837	-0.870651	-0.669993	-0.432234	-0.940768	-0.46951	-0.535245	0.0748397	-1.12881	-0.960918	-0.411204	-0.945432	-0.476152	-0.600898	-1.11627	-1.33419
AAGTTTA	0.32688	0.566813	0.165101	0.18916	0.368905	-0.0361705	0.755153	0.756156	0.333483	0.157899	0.0734126	0.847322	-0.50183	0.303886	0.207559	0.118199	0.310623	-0.172964	0.0316723	0.268213	0.376625	0.413752	0.485043	0.17952	1.54418	0.78472	-0.204102	1.023	0.117471	0.304001	0.544474	0.40249	0.207761	0.576392	0.597496	0.0375535	0.289926	0.485865	0.573862	-0.21117	-0.340403	0.264113	-0.216575	0.084957	0.285424	-0.101402	0.167573	0.473556	-0.0151754
AAGTTTC	0.934683	0.921336	-0.310738	-0.15576	-0.592429	0.553026	0.803389	-0.260751	0.252072	0.475198	0.460525	0.689495	0.207365	0.19871	0.218545	-0.103165	0.373269	0.299001	0.449872	0.271116	0.122026	0.341797	-0.130314	0.140734	-0.161078	0.603547	0.252946	0.307861	1.3674	0.505792	0.372555	0.654915	0.404511	0.280475	0.338808	0.390612	0.284774	0.0825057	0.311562	0.897881	-0.0218157	-0.0838969	0.374189	0.183122	0.0749157	0.0988577	0.52723	0.742375	0.271821
AAGTTTG	-0.890888	-0.999593	-0.385456	-0.314593	-0.441549	-0.124645	-0.652312	-0.562803	-0.0935483	-0.620113	-0.192015	-0.618984	-0.465515	-0.0260146	-0.267113	-0.0115707	-0.0670216	-0.732391	-0.32236	-0.185171	-0.69614	-0.433076	-0.281618	-0.193334	-0.93748	-0.216697	-0.323292	-0.599441	-1.01917	-0.158663	-0.177068	-1.0414	-0.692228	0.0470399	-0.891187	-0.504875	-0.113043	-0.0875983	-0.350707	-0.251213	-0.521882	-0.55942	-0.40638	-0.305296	-0.606344	-0.371055	-0.804416	-0.714646	-1.0441
AATAACC	0.359877	0.0220541	0.243817	-0.232461	-0.378266	-0.174449	0.122005	-0.261685	0.0292855	-0.342337	-0.219013	-0.371655	0.332503	0.161646	0.189876	-0.063712	0.256728	-0.933665	-0.0524772	-0.316965	0.178592	-0.535676	-0.186962	0.063662	0.347618	-0.160807	0.0344837	-0.605271	-0.541755	0.0680517	-0.261915	-0.0240325	-0.525373	-0.0785031	-0.378629	-0.260624	0.0972653	-0.0973453	-0.19826	-0.41305	-0.182885	0.0135572	-0.0450743	-0.0158529	0.97438	-0.215583	-0.636453	-1.01122	-0.372651
AATAACG	0.579402	0.983176	0.565685	0.814628	0.486328	0.60682	0.717288	0.404864	1.01482	0.547235	0.48044	1.36073	0.724122	0.438077	0.130861	0.210042	0.743398	1.29098	0.184148	0.625226	0.384714	0.614045	0.621353	0.572453	0.650104	0.110032	0.264342	1.12598	-0.0745016	0.553479	0.922045	0.957723	0.250014	1.33575	0.771614	0.979204	0.634289	0.804614	0.656439	0.796953	0.697317	0.849726	1.59154	0.574223	0.248229	0.155979	1.23321	0.640643	1.05283
AATAACT	-0.410844	-0.762091	-0.472275	-0.365594	-0.0141941	-0.0626476	0.371763	0.273505	-0.151388	-0.261164	-0.0141338	-0.369646	-0.659737	0.199373	-0.024484	-0.230658	-0.251668	0.0179733	-0.0351125	-0.314726	0.0108517	0.385027	-0.173343	-0.260018	0.357907	0.181824	-0.00493276	0.384664	-0.799273	0.376347	-0.241671	0.282628	0.287272	0.175245	0.606798	-0.67896	-0.103466	0.365607	-0.0673887	0.64358	0.0445084	0.477684	0.514137	-0.00085372	0.564796	0.101956	-0.0911117	-0.0681583	-0.144355
AATAAGC	0.134911	-0.318065	0.249483	-0.420459	0.488353	-0.119728	0.619099	0.425611	-0.175889	0.372288	0.0660295	0.159282	0.238227	0.0732703	0.299547	-0.166607	0.601725	0.688015	-0.0414934	0.0925787	-0.114396	0.610672	0.110905	0.0253528	0.32688	0.0515127	0.228645	-0.362164	0.713974	-0.312019	-0.200055	0.0780465	-0.152699	0.902013	-0.0915906	0.880762	-0.0796734	0.175753	0.292248	-0.378758	-0.0332089	0.0147957	-0.505076	0.274475	0.00396314	0.0492019	-0.200086	-0.229921	0.298644
AATAAGG	-0.168895	-0.545477	0.0395654	-0.0278371	-0.467573	-0.257693	-0.745232	-0.522858	-0.648594	-0.459112	-0.398505	0.16976	0.00755093	-0.219318	-0.262159	-0.356435	0.0788066	-0.562665	-0.128894	0.21972	0.0296576	-0.0896869	-0.329193	-0.565607	0.87039	0.655467	0.0391624	-0.149965	-0.588772	-0.354629	-0.293272	-0.376379	-0.181591	-0.401472	-0.209955	-0.744828	0.257012	-0.0899529	-0.301931	-0.36515	0.0967532	-0.349567	-0.369488	-0.331266	-0.230457	-0.0802457	-0.79834	0.0465853	-0.353636
AATAAGT	0.696143	0.0399034	0.446254	0.306901	-0.102827	0.214422	0.150293	-0.026594	-0.177298	0.342695	0.369858	-0.317104	0.559372	0.207458	0.00326837	-0.0592499	0.390325	0.462251	-0.0409371	0.170478	0.0359021	-0.233374	0.493946	0.226298	-0.423324	0.33597	-0.0984481	0.579414	-0.179383	0.0195202	-0.199358	0.292274	0.299684	0.559639	-0.000585784	0.387888	-0.346448	-0.168201	0.203385	-0.132746	0.323196	0.380326	0.0990034	0.387262	0.150433	0.203472	0.0424994	0.41912	1.07624
AATAATC	0.0251136	0.307069	0.370778	-0.308814	0.428823	0.196869	0.396047	-0.0108719	0.556067	-0.0635947	0.122581	0.102719	-0.111918	0.256682	0.300776	0.424002	0.0351229	-0.160169	-0.0579275	0.180984	0.110176	0.289698	0.359929	0.555141	-0.577697	-0.69417	0.197612	-0.75525	0.224136	0.481598	-0.156317	0.828192	0.317273	-0.33438	-0.235502	0.206406	0.0343449	0.20458	-0.0459053	0.0101528	0.456736	0.424196	-0.13269	0.305708	0.012844	-0.0249594	0.42732	0.808843	0.560878
AATAATG	0.944775	0.983663	0.82103	1.33059	1.0643	0.925524	1.03769	1.32105	1.23549	0.965828	0.184949	0.531111	0.952865	0.675707	0.383431	-0.0778628	1.02322	1.70627	0.272179	0.651076	0.411346	0.689972	0.850623	0.644343	0.224447	-0.028335	0.166083	0.352123	2.12353	0.833906	0.796909	0.828032	0.745098	1.53628	1.84853	0.996966	0.440906	1.02741	0.855232	1.28908	1.11463	0.971075	0.805856	0.429747	0.948349	-0.000290116	1.36444	1.4731	0.839582
AATACAC	0.105393	0.0794226	-0.111988	-0.167248	-0.0133962	0.0825555	-0.159624	-0.110231	0.694987	0.366306	0.673521	0.279456	-0.0272343	0.283617	-0.138029	-0.0464021	0.290611	0.10171	-0.0382462	-0.167492	0.219682	0.570998	0.0745816	-0.268453	0.65177	-0.510167	-0.0798109	0.0391555	-0.071984	-0.11537	0.322659	-0.325645	-0.0576324	-0.0456443	-0.513892	-0.309324	0.178415	-0.32747	-0.319895	0.372371	0.354001	0.319422	-0.604218	0.232369	-0.123366	-0.0766319	0.336802	0.16211	0.0488177
AATACAG	1.17772	1.18352	0.164407	0.761584	0.940849	0.556485	0.315905	1.12713	0.70029	0.585049	0.551772	0.6149	0.476247	0.406728	0.258414	0.452871	0.987704	1.13828	0.071467	0.135482	0.561399	0.494576	0.529362	0.207856	0.503966	1.0316	0.341843	0.944108	1.14567	0.621201	1.22405	0.131777	0.179294	0.964584	0.563373	1.21539	0.843582	1.04823	0.540171	0.772071	0.326967	0.985004	0.187999	0.342869	0.0832162	-0.138456	0.85705	1.35061	1.46372
AATACAT	-0.134098	-0.0116299	-0.36519	-0.661736	0.436878	-0.235601	-0.180079	0.328882	-0.103768	0.066009	-0.040191	0.0503543	-0.26634	0.179363	-0.168546	-0.0865027	-0.11423	-0.411298	-0.242963	-0.158071	-0.284994	-0.424247	0.268747	-0.263459	-0.273261	-0.261087	0.0458834	0.161568	-0.552603	0.0233202	0.110895	-0.0540753	0.129023	-0.172499	-0.34481	0.171199	0.0305503	0.0849956	-0.21148	0.43794	-0.1653	0.0706961	0.208756	0.103593	0.245887	0.141071	-0.246828	-0.605677	-0.812611
AATACCA	-0.499489	-0.165401	-0.401607	-0.173659	0.228053	-0.105801	0.155061	-0.325954	-1.1706	-0.355037	-0.0800112	-0.298319	-0.280131	-0.584728	-0.19891	-0.540199	0.119575	-0.548349	-0.101109	-0.21155	-0.26439	-0.349863	-0.351312	-0.291816	-0.58439	-0.0705324	-0.177829	-0.192222	-0.0163884	-0.0924425	-0.222826	-0.325592	-0.13259	-0.627376	-0.251958	-0.307371	-0.0858252	-0.104042	-0.181826	-0.0516674	-0.567818	-0.0852354	-0.230487	-0.035276	-0.129429	-0.27093	0.000137108	-0.480896	0.050234
AATACCC	-0.953108	-0.912987	-1.50114	-1.53726	-1.05268	-0.479948	-0.674943	-1.32987	-0.744507	-1.101	-0.665636	-1.23334	-1.10178	-0.74336	-0.507702	-0.627783	-1.19754	-1.56104	-0.215943	-0.662364	-0.478524	-1.0294	-0.987065	-0.647588	-1.01542	-0.633929	-0.442255	-1.24308	-2.29012	-0.320504	-0.686093	-1.01756	-0.888166	-0.812387	-1.10484	-1.39773	-0.324334	-1.08921	-0.568251	-1.03717	-0.71814	-1.08092	-0.36335	-0.553751	-0.920791	-0.0476937	-1.35272	-1.20635	-1.15303
AATACCG	-0.0624602	0.0256493	0.67049	-0.209679	0.0866484	0.0815639	0.0778184	0.181163	0.0874547	0.237526	0.038368	0.449865	0.245688	0.0576281	-0.0214162	0.0179272	0.240569	0.149303	0.124133	0.377431	-0.224818	0.334093	-0.247427	0.329685	-0.14371	0.453344	-0.108121	-0.212252	0.130254	0.329403	-0.475099	0.193567	-0.00221085	0.390719	-0.00037033	0.376346	0.055477	0.490996	0.299157	0.454085	0.203509	0.338999	0.207213	0.294823	0.16316	0.0995357	0.476271	0.238992	0.0371614
AATACCT	-0.211588	-0.574846	-0.520942	-0.257659	-0.582945	-0.601823	0.085626	-0.882483	-0.357162	-0.87931	-0.585456	-0.053749	-0.368614	-0.280621	-0.590706	0.0209627	-0.269375	-0.161019	-0.142877	-0.362534	-0.455905	-0.119667	-0.571856	-0.247011	-0.423638	-0.545514	-0.158944	0.122895	-0.464641	0.0845115	-0.799841	-0.55155	-0.0625413	-0.550535	-0.213791	-0.0831933	-0.128754	0.0479094	-0.149085	-0.311034	-0.149214	-0.115353	-0.5588	-0.36122	-0.239085	-0.0269023	-0.488203	0.358881	0.363247
AATACGA	0.154263	0.605482	0.0129226	0.0282134	0.0748333	0.554953	-0.0123321	-0.311932	0.102749	0.048594	-0.0795509	0.399117	0.0190281	0.213097	0.19142	0.171988	0.0575475	0.159993	-0.0436964	0.596735	0.00441306	0.0167828	-0.0343588	0.196385	-0.173953	-0.842052	0.155545	-0.148978	-0.417618	0.43206	0.145056	-0.0492031	0.140351	0.543085	0.346349	0.296161	0.023583	0.47239	0.0461246	0.391278	0.437924	0.736363	0.351515	0.407033	-0.135693	-0.0407686	0.0013159	0.181065	-0.188
AATACGC	0.436932	0.341207	0.184549	0.47552	0.637265	0.270493	0.926435	0.488188	0.146145	0.273617	-0.0179822	0.35363	0.222236	0.285717	0.083542	0.208267	-0.221636	0.754954	0.27075	0.370492	0.364316	0.33541	0.486418	0.442957	0.142899	0.0937331	0.183884	-0.0488617	-0.111584	0.389487	0.543526	0.73064	0.774809	0.808071	0.143655	0.614997	0.0292551	0.594422	0.0944672	0.925548	0.40223	0.0166266	0.469804	0.203605	0.151263	0.282976	0.26552	0.563744	0.314351
AATACGG	0.691108	-0.240712	0.442114	-0.162898	0.357131	0.148793	0.236141	-0.107199	0.111309	0.385434	0.0856154	0.196693	0.311659	0.106379	0.119356	-0.0518866	0.431588	-0.292441	0.135194	0.13251	0.0479518	0.114792	0.325506	0.486524	0.870578	1.27472	-0.0313527	0.353785	0.179189	0.236463	-0.0384455	0.167064	-0.177573	0.557652	0.605336	0.240481	0.22562	0.383619	0.0868458	0.25633	0.362084	-0.460794	0.566794	0.181827	0.315536	0.0961999	0.714309	0.301274	0.213662
AATACGT	0.229412	0.547963	0.311389	0.662998	0.361822	0.226163	0.193373	0.452606	0.483121	-0.234376	0.210963	0.167791	0.134552	0.467639	0.577871	0.548512	0.0961412	0.155437	0.513431	0.371962	0.12078	0.641222	0.0420622	0.254386	0.293745	0.410648	0.132431	0.568543	0.283645	0.151938	0.519714	0.380354	-0.143202	-0.112827	-0.409497	0.191801	-0.361644	0.195623	0.19168	-0.515221	0.0245987	-0.572202	0.0738355	-0.142579	0.432367	0.120173	0.299804	0.439707	0.0415818
AATACTA	0.89652	0.18222	0.144941	0.403365	0.516263	0.342482	0.523373	0.0859363	0.619918	0.521417	-0.276267	0.286421	0.902991	-0.0102222	0.0338238	-0.0717393	0.136239	0.35395	0.107883	0.206061	-0.0448826	-0.279544	0.442463	0.409359	-0.313092	0.136144	0.0206008	0.158034	0.629473	0.154618	-0.00725508	0.403748	0.197539	0.476381	0.361116	0.373428	0.096084	0.308471	0.376889	0.064956	0.0541855	0.0602875	0.766904	0.441103	0.660914	0.38627	0.945605	1.31812	0.785612
AATACTC	-0.143726	0.20696	1.07459	0.499504	-0.0394234	0.237402	0.149211	0.751982	0.231813	0.467923	0.193094	0.312192	0.203865	0.370277	-0.404411	0.426251	0.529546	-0.079347	-0.0423558	0.476044	0.240407	-0.0349351	0.207019	0.127132	-0.0902644	-0.255375	-0.18568	0.143429	0.186613	0.0186854	-0.0147379	-0.168589	0.443677	0.146444	0.34854	0.14544	0.334659	0.139943	0.410277	0.233512	-0.372673	0.490389	-0.00886043	0.0304745	0.251826	-0.137976	0.409909	0.535342	-0.26441
AATACTG	-0.0033945	0.813978	-0.2654	0.316108	0.0437992	0.143904	0.428305	-0.191231	0.322843	0.0121777	0.259163	0.460551	0.0559823	0.0295584	0.0931742	0.27728	0.581173	0.186512	0.0879701	0.176583	-0.319275	0.354459	0.178033	0.0324323	0.387649	0.478551	0.16503	0.529155	-0.468375	0.502585	0.638434	0.418796	-0.311444	0.503624	0.561567	0.116589	-0.174296	0.314492	0.416744	-0.0309876	-0.00513706	0.512021	0.49596	0.145652	0.470719	0.283093	0.686483	-0.224215	0.785902
AATAGAC	0.228971	-0.116864	0.44357	0.205546	0.0173931	0.273749	0.416218	-0.06848	-0.00363352	0.171699	0.279092	0.41648	0.700657	-0.0837843	0.0788685	0.0921677	0.236129	0.516995	0.127435	0.254457	-0.0419322	-0.057041	0.0431495	-0.171066	0.755034	0.172094	-0.171618	0.77889	-0.302273	0.283079	-0.30954	0.336696	0.229561	0.0349766	-0.201747	0.464617	0.0525595	0.470058	0.287922	0.538742	-0.0575987	0.345309	0.682187	0.351276	0.117619	-0.122245	-0.13698	0.489665	0.242794
AATAGAG	-0.0279543	-0.219064	-0.315776	0.364367	0.173238	0.143934	0.398165	0.0599126	0.391467	-0.737559	-0.0188902	-0.189438	0.0837347	-0.178146	-0.126721	-0.144597	-0.439065	-0.0143118	-0.224484	-0.155179	-0.0197049	0.0515117	0.0638764	-0.228315	0.590669	-0.343328	-0.054549	-0.0651381	0.680568	-0.243963	-0.00894371	0.525542	0.774702	0.635758	0.0917449	1.0567	0.132558	0.267999	-0.482151	0.116597	0.0785803	0.471041	0.0872753	0.0393112	0.337627	0.208085	0.141639	-0.140949	0.217158
AATAGAT	0.442361	-0.671107	-0.139951	-0.0454524	0.172157	0.366665	0.0218245	0.19636	-0.542372	-0.407709	-0.152941	-0.306316	0.302079	0.0191455	0.00279778	-0.114289	0.0305554	0.0271621	-0.104515	-0.443137	-0.0962115	-0.0493032	0.293889	-0.0777223	0.0707285	-0.208032	0.00746132	0.616618	-0.671562	-0.209187	-0.35548	-0.414233	-0.100894	-0.145843	0.180489	0.185138	-0.197674	-0.391968	-0.289899	-0.291626	-0.101917	0.0683235	-0.315166	-0.151973	-0.383813	-0.057442	0.0559119	-0.610714	-0.187793
AATAGCA	0.0881676	-0.345192	-0.375876	0.471009	-0.228536	0.0374708	0.131565	-0.0264754	-0.123007	-0.364085	-0.238172	0.00639322	0.345159	-0.104493	-0.0208114	-0.0771916	-0.14725	0.160614	-0.198124	0.21092	0.109055	0.115741	0.430689	0.191876	-0.295357	-0.117018	0.174846	-0.025429	0.555024	0.153247	0.0287263	0.773259	0.448203	-0.294794	-0.102408	0.259472	-0.177429	-0.0373862	0.208774	0.498094	0.514999	0.59449	0.137832	0.0116186	-0.0447366	-0.08854	0.763835	-0.111411	0.164009
AATAGCC	0.164097	-0.292333	0.12345	-0.0731646	0.154921	-0.173501	-0.361538	-0.0484541	-0.390897	-0.508977	-0.405459	-0.145349	-0.548552	-0.246443	-0.0848617	-0.186216	-0.274697	-0.749107	-0.304684	-0.177503	-0.242718	-0.109975	-0.742934	-0.444175	0.155188	0.193456	-0.189611	-0.545776	-0.667195	-0.137313	-0.308866	-0.978853	-0.310891	-0.0458109	0.00937778	-0.471416	-0.0685745	-0.479711	0.0289104	-0.65962	-0.74617	-0.246502	-0.252408	-0.375002	-0.37189	-0.17259	-0.266974	0.0735503	-0.122372
AATAGCG	0.623237	0.600798	0.232198	0.428029	0.641728	0.114015	0.0158223	0.507757	0.455178	0.945383	0.0169865	0.586494	0.905003	-0.0706806	-0.0152564	0.245812	0.650043	0.755467	0.0782054	0.557696	0.308971	0.321379	0.659692	0.284612	0.518589	0.372614	0.0433013	0.212468	0.86356	0.129176	0.520557	0.0688332	0.45667	1.65355	0.715846	0.656985	0.067641	0.222954	0.319183	0.759843	0.450206	0.654996	0.844375	-0.190653	0.0924191	-0.0753687	0.269429	0.687607	0.490821
AATAGCT	0.233696	0.646176	-0.335211	-0.100364	0.198887	-0.073137	0.350022	-0.147631	-0.340364	-0.12152	-0.131514	-0.0174421	-0.146985	-0.0280745	-0.0161173	-0.254932	-0.0764954	-0.289852	0.0299466	0.202394	-0.194533	-0.276265	-0.30365	0.200476	0.261311	-0.189323	0.00454853	-0.101941	0.0470911	-0.030884	-0.0204922	0.395037	-0.166744	0.271894	0.35091	-0.154096	-0.380602	0.097186	0.350136	-0.00705346	-0.161318	-0.0618541	-0.272931	0.0553741	-0.060165	-0.0682182	-0.159676	0.414978	0.46323
AATAGGA	-0.475117	0.759675	-0.857648	0.337349	-0.583007	0.481248	-0.368598	0.217731	-0.921922	-0.292897	0.190492	0.337391	0.182928	-0.185029	-0.138236	0.0557227	-0.347829	0.359225	-0.372403	-0.417532	-0.065617	-0.327179	-0.188258	-0.0252473	-0.0451899	0.333516	-0.0998673	-0.199345	-0.340323	0.322706	-0.473202	-0.0313783	0.0926223	-0.310765	-0.597774	-0.477007	0.426117	0.0764507	0.591694	0.106656	0.0103861	-0.0342863	-0.401287	-0.0580477	0.285763	0.102619	0.218376	-0.159988	0.312541
AATAGGC	-0.0787541	0.448522	0.368101	-0.337632	0.214375	0.0418308	0.618923	0.363223	-0.357495	-0.219739	0.0474024	0.540657	-0.275651	0.0189999	0.00658985	0.172131	-0.237763	0.279807	-0.0536004	0.0573467	-0.0952361	-0.058274	0.237611	-0.0429108	-0.144801	0.230923	0.0044545	-0.17756	0.354476	-0.33618	-0.175656	0.466432	0.342781	0.46691	0.583967	-0.0468345	-0.212171	0.654844	-0.0298059	0.228255	0.803772	0.666179	0.214424	-0.158951	-0.254899	-0.037088	0.130178	0.344202	0.199875
AATAGGG	-0.978435	-1.1124	-0.623536	-0.16458	-0.455022	-0.591354	-0.600937	-0.509839	-0.983343	-0.768389	-0.309599	-1.25067	-0.466187	0.0306204	-0.284268	-0.559026	-0.609739	-1.1767	-0.231521	-0.349676	-0.501758	-0.359497	-1.59142	-0.482961	-0.438336	-0.231414	-0.0375625	-0.36428	-0.671996	-0.522783	-0.550794	-0.310631	-0.394627	-0.115926	-1.28246	0.0168937	-0.153442	-0.505866	-0.0651998	-0.899313	-0.715068	-0.840058	-0.695527	-0.549055	-0.775282	0.125944	-0.783862	-1.18119	-0.201129
AATAGGT	-0.921786	-0.791449	-0.889285	-1.23354	-0.484576	-0.988226	-0.608129	-1.1435	-0.642201	-1.09952	-0.389514	-0.775649	-0.971664	-0.594287	-0.311874	-0.139536	-0.22704	-0.751453	-0.446066	-0.529286	-0.159486	-1.10132	-1.03514	-0.809824	-1.31896	-1.13868	-0.488063	-1.11961	-1.16417	-0.788833	-0.537151	-0.794025	-0.611001	-1.1676	-1.00855	-0.821072	-0.197132	-0.565146	-0.342464	0.0339757	-0.300347	-0.774372	-0.642234	-0.607973	-0.724007	-0.19169	-1.63382	-0.67477	-1.27574
AATAGTA	-0.0696054	0.65555	0.32747	0.251647	-0.0326894	-0.027034	0.0973099	-0.0368062	0.182718	0.483259	0.245224	-0.343503	0.197085	-0.0330034	0.0256036	0.196229	0.247647	-0.347362	0.0456385	0.318977	-0.26772	0.16455	0.404015	0.21156	-0.791436	-0.536068	-0.104357	-0.23905	-0.433021	0.073115	-0.0345435	0.557197	0.398067	0.484232	0.311871	0.177925	0.29033	0.0283755	-0.0195298	0.239549	-0.0200022	0.187306	0.290192	0.325404	0.455531	0.0926415	0.353425	0.16752	0.133841
AATAGTC	0.552726	0.0603377	0.794632	0.484638	0.380161	-0.288896	-0.26454	0.354284	0.693482	0.539224	0.291051	0.633694	0.682834	0.324967	0.134163	0.0380189	0.564325	0.676499	-0.375879	-0.0147804	0.0629286	-0.0646356	0.229563	0.250961	0.13856	0.650986	0.0209757	0.360461	0.585459	0.408496	-0.0748467	-0.0809537	0.164517	0.250841	0.326891	-0.158049	0.184003	0.0874606	0.209556	0.437479	0.176567	0.119565	-0.268882	0.0278043	-0.153551	0.0683257	0.0834334	0.685257	-0.678661
AATAGTG	-0.475744	-0.365517	-1.32061	-1.07376	-1.12191	-0.74582	-0.236542	-0.41558	-0.647582	-1.19102	-0.29085	-0.727988	-0.0958867	-0.124996	-0.218212	-0.320988	-0.743883	-0.462292	-0.0979581	-0.728701	-0.495413	-0.630102	-1.19463	-0.918861	-0.721845	-1.32527	-0.15665	-0.0953408	-0.237282	-0.316183	-0.21647	-0.352905	-0.258304	0.118883	-0.101712	0.0882599	-0.0362883	-0.417717	-0.424142	-0.165565	-0.596213	-0.960505	-0.958517	-0.382163	-0.77903	-0.0497631	-0.213161	-1.15015	-0.538731
AATATAC	0.362428	0.0624535	0.559118	0.765777	0.659855	0.31756	0.200276	0.234364	0.17055	0.366126	0.183864	-0.132114	0.208528	0.144188	0.0462944	0.359225	0.434987	0.266226	0.284752	0.255901	0.0608978	-0.0434364	-0.13126	0.310252	-0.463794	-0.160058	0.314897	-0.0555939	-0.230814	0.390368	0.679611	0.373012	0.520844	0.0869532	0.649245	0.991822	0.705234	0.230325	0.291005	-0.24614	-0.0750448	-0.277882	-0.225362	0.397196	0.725187	-0.0823217	1.46212	2.39614	1.0913
AATATAG	0.706175	-0.472501	-0.00648467	0.101649	0.0399907	0.20214	0.691137	0.254315	-0.00709398	0.31276	0.258461	0.0607951	0.605005	-0.0230445	-0.132085	-0.0865088	0.552788	0.106362	-0.115471	0.419883	-0.114088	0.108829	-0.0594597	0.275356	0.510169	0.643334	0.197835	0.590642	-0.0644218	0.116411	0.101403	0.17307	-0.244878	0.276507	-0.326716	0.493415	-0.130242	-0.0154117	0.288447	0.280928	-0.0697387	0.00340188	0.178102	-0.241228	0.0338558	0.265448	0.552848	0.0573393	0.458567
AATATCA	-0.441205	0.15148	0.0354856	0.286959	-0.423467	-0.130921	0.0187038	-0.0709968	0.0276336	-0.234781	-0.00917758	-0.367404	-0.339081	0.117331	-0.114677	-0.39757	-0.116	-0.197633	-0.00524563	0.330257	-0.281207	-0.383588	0.565123	-0.36993	0.276843	-0.313676	-0.315689	-0.327935	0.0886355	0.151232	0.0206707	0.281789	-0.0070644	0.422313	0.411699	0.11953	0.222439	0.175021	0.346276	0.181529	0.102621	0.162502	0.627805	-0.123796	0.315554	-0.153025	-0.0301386	-0.405032	-0.39692
AATATCC	-0.398129	-0.622368	-0.862785	-0.485632	-0.567657	0.0025661	0.244527	-0.461644	-0.763082	-0.152871	0.105793	0.259922	0.212364	-0.46288	-0.26131	-0.309921	-0.126902	0.131322	0.0120634	0.0121342	0.439769	0.237855	0.139987	-0.166682	-1.08436	-0.650598	-0.0460411	-0.481026	-0.864434	0.113702	-0.0490428	-0.0850374	0.0288111	-0.748861	-0.832528	-0.440782	0.0746535	-0.60716	0.297019	-0.342981	-0.850806	-0.604641	-0.226588	-0.135317	-0.405079	0.172111	0.0759234	1.78921	0.541996
AATATCG	0.342082	-0.148276	0.494354	0.454897	0.281793	0.125956	0.26915	0.551361	0.573924	0.277622	-0.00281618	0.342202	0.494481	-0.199378	0.27108	0.233538	0.275061	0.61809	0.0258798	-0.249011	0.215254	0.066971	0.411796	0.35604	-0.447582	0.224987	0.168025	0.343584	0.129665	0.120114	0.269243	-0.342004	0.188562	0.502399	0.421783	0.309548	-0.107524	0.180863	0.152215	0.0919446	-0.0365373	0.166541	0.39004	0.00873001	0.475077	0.0196667	0.16728	-0.0490147	0.303912
AATATCT	-0.0965575	-0.248125	-0.238431	0.0716685	0.49109	0.194626	1.01376	0.233735	0.769228	0.538139	0.389194	-0.0264314	0.486444	0.187023	-0.0328362	-0.164066	0.0827208	0.0664453	-0.0660787	0.212273	0.262433	0.557646	0.426059	0.528044	-0.425384	-0.367364	-0.0637691	0.107673	0.193453	-0.0741075	0.266814	0.154783	0.244763	0.0637154	0.140936	-0.381486	0.158893	-0.0904195	0.463442	-0.22822	-0.16294	-0.958741	-0.327606	-0.0113263	0.0382543	-0.0914613	-0.246176	0.464944	0.143985
AATATGA	-0.0117312	0.361853	0.244995	0.381179	0.173419	-0.0623956	0.37447	0.474514	-0.473347	0.0418787	-0.159964	0.127429	-0.039564	0.171272	0.258963	0.347111	0.224152	-0.393342	0.102982	0.230377	0.182963	-0.226575	-1.05971	0.322217	-0.33204	-0.456798	-0.15673	-0.428748	-0.257426	-0.101197	0.0733721	-0.0925726	0.150627	-0.403765	-0.135343	0.212272	0.10203	0.141194	-0.0731063	0.0607526	-0.0980974	-0.0671989	0.140302	0.193485	0.148891	0.274656	-0.163989	-0.306717	-0.329429
AATATGC	0.110945	-0.156777	0.0182247	0.159557	0.316848	0.251338	-0.272796	0.525853	-0.273106	0.138171	0.279577	0.0678754	0.138492	0.0915282	0.107945	0.30153	-0.376554	0.280227	-0.106761	-0.109872	0.20759	0.429937	1.19906	0.304578	0.470115	0.14782	0.0523916	-0.0416997	0.354846	0.191245	0.581545	0.133478	0.364305	0.22324	0.531488	0.271076	0.0668841	0.0963537	0.451214	0.264459	-0.342535	0.272779	0.615126	-0.16108	0.503918	0.158398	1.38928	2.59376	1.56324
AATATGG	0.00832408	-0.361298	-0.0582027	-0.455033	-0.287099	-0.0627293	0.0733157	-1.05501	-0.038851	-0.567463	0.0199803	-0.136183	-0.256423	-0.168315	0.247275	-0.228898	-0.0941182	-1.31718	-0.159519	-0.401422	-0.0694776	-0.0402727	-0.475806	0.208698	-0.76995	0.216652	-0.147487	0.0554686	-0.0966704	0.0337274	-0.0902274	0.138236	0.285159	-0.667626	-0.228781	-0.867397	0.0181328	0.0523123	-0.012015	-0.31241	-0.407961	-0.567926	0.0498789	-0.174055	-0.120989	0.0689608	-0.11733	-0.192027	-0.227393
AATATGT	0.0650904	-0.415809	-0.191598	0.159577	0.205352	0.235274	-0.0781038	-0.200991	-0.110355	-0.143315	0.122407	-0.136299	-0.513336	-0.0649534	0.117308	0.189461	0.119467	-0.00756151	-0.142911	-0.0743817	-0.407292	0.110179	0.267185	0.307308	0.118371	-0.0310585	-0.110181	0.617049	-0.63746	-0.370375	-0.329813	0.0640397	-0.624374	-0.600547	-0.746959	0.0633658	-0.134268	-0.0335616	0.319655	-0.269285	0.257881	-0.646526	-0.67067	-0.264266	0.198284	0.00225171	-0.13769	-0.157323	0.317321
AATATTC	-0.119746	-0.474217	0.00518123	0.501677	-0.167251	-0.167275	-0.0453114	-0.193812	0.987853	0.144834	-0.283407	0.598939	0.0653727	-0.116555	0.138379	0.378316	-0.444985	0.111529	-0.170038	0.482908	-0.129543	0.68628	0.223936	0.27568	-0.0808335	-0.558341	-0.0286944	-0.53284	-0.29514	-0.184037	0.309183	-0.0524457	0.0350594	-0.245061	-0.2521	-0.377442	-0.56048	-0.0258409	-0.252704	-0.16577	0.0492717	0.383992	0.591809	-0.0666737	0.0596784	-0.0565129	0.691008	3.27169	2.04704
AATATTG	-0.797136	-0.415852	-0.52234	-0.1969	-0.179147	0.018143	0.411545	-0.41292	-0.275975	0.0799451	-0.13748	-0.349951	-0.515246	-0.0750241	-0.0418657	0.0576245	-0.584681	-0.19842	0.0796066	0.0158601	-0.223157	0.026196	-0.137562	-0.529975	0.18414	-0.895049	-0.268623	-0.480397	-0.499006	-0.0224016	-0.193897	0.0338043	-0.25209	-0.731271	0.0521658	-0.617945	-0.256674	-0.161965	-0.217899	-0.45488	0.168296	0.144251	-0.37615	-0.469219	-0.275233	-0.239203	0.233905	-0.199448	-0.661737
AATCAAC	-0.472547	-0.787674	-0.483024	-0.0481439	-0.6682	-0.547534	-0.684965	-0.879673	-0.308167	-0.526545	-0.136893	-0.731646	0.0373559	-0.172912	-0.20977	-0.39137	-0.0860532	-1.20347	-0.148589	-0.522737	-0.412567	-0.199412	0.102061	0.202645	-0.347649	-0.338189	-0.0267645	-0.809365	-1.55696	0.261903	-0.189174	0.0363023	-0.17176	-0.728264	-0.746212	-0.0131504	-0.733612	0.078018	-0.172837	-0.451562	-0.635856	-0.487261	-0.509331	-0.127357	0.0170941	0.173644	-0.156459	-0.493216	0.393002
AATCAAG	-0.850874	-0.231147	-0.653593	-0.879678	-0.746838	0.214619	-0.00411494	-0.212618	-0.622353	-0.616656	-0.352053	-0.535717	-0.236256	-0.26646	-0.154941	-0.41993	-0.740827	-0.769032	-0.328749	-0.204456	-0.54605	-0.146772	-0.730529	-0.363782	-1.28069	-1.20825	-0.168782	-0.879027	-0.420307	-0.524081	-0.0973399	0.16369	-0.113516	-0.429271	-0.305956	0.145335	-0.357019	0.0736334	0.0722248	0.0356837	0.289306	0.0552287	0.110868	-0.340382	-0.215837	-0.0931897	-0.210127	0.00365304	-0.283558
AATCAAT	0.196217	0.61178	0.179677	1.22325	-0.426846	0.473527	0.542097	0.21877	0.226408	0.360871	0.0358109	0.576102	0.281305	0.536803	0.18205	0.00361636	0.746786	0.363804	0.185515	0.73519	0.373323	0.434546	0.782987	0.56296	-0.446258	-0.522844	0.2558	0.0855433	0.0109525	-0.101056	0.342518	0.355949	0.715623	0.403799	0.944717	0.913633	0.759745	0.189637	0.521171	0.907197	0.586311	0.942462	1.01613	0.400303	0.911226	-0.020584	-0.616808	0.176561	0.461259
AATCACA	1.13166	0.596635	0.317026	0.44918	0.682166	0.028833	-0.0800972	0.791936	0.0891	0.717109	0.642527	0.330764	0.718442	-0.0713076	0.202851	-0.539952	0.590477	-0.0737289	0.0687284	0.0906814	0.0877732	0.199441	0.237437	0.169745	-0.717868	-0.577329	-0.183762	-0.724428	0.498306	-0.31882	0.37365	0.194696	-0.0139428	0.483505	-0.299042	0.543453	0.0686919	-0.0899181	0.258193	0.243706	0.00739901	0.501301	0.319424	0.137223	0.178786	0.017502	0.237214	0.496622	0.297673
AATCACC	-0.226923	-0.428203	-1.40805	-0.866419	-0.523868	-0.656835	-0.77732	-0.966937	-0.869623	-0.886269	-0.120599	-0.882281	-1.02929	-0.34847	-0.333015	-0.632396	-1.14234	0.295565	-0.122086	-0.0904083	-0.439379	-0.240793	-0.163369	-0.516701	-1.05003	-1.27864	-0.454635	-1.34061	-0.936625	0.0369007	-0.764752	0.0450968	-0.320302	-0.516295	0.179085	0.00494647	-0.112432	-0.867604	-0.14108	-1.45708	-0.602116	-0.211298	-0.794925	-0.354246	-0.260226	0.0645047	-0.518999	-1.413	-0.95495
AATCACG	0.38149	0.0938981	0.367816	0.15206	0.999521	-0.304936	0.379588	0.727132	0.490094	1.27467	0.984929	0.736233	0.980887	0.348035	0.161878	0.779563	0.740716	0.146853	0.103187	0.726661	0.582081	0.220206	0.354522	0.351004	0.226828	0.214037	0.162354	0.0222473	-0.245298	0.338698	0.602414	0.496631	0.107606	0.108522	0.297564	0.610222	0.301383	0.332665	0.149086	0.339152	0.404593	0.425634	0.825049	0.766453	0.293864	0.130524	0.955226	0.131594	0.992266
AATCACT	-1.22153	-0.186496	-0.752983	-0.545273	-0.742112	-0.749437	-0.177568	-0.641633	-0.379367	-0.648088	-0.330878	-0.406861	-0.906668	-0.24854	-0.436625	-0.189798	-1.05122	-0.436853	-0.210791	-0.152806	-0.10998	0.0412518	-1.06761	-0.10662	-0.628067	-1.31883	-0.139896	-0.0738901	-1.16165	-0.331391	-0.250733	-0.735401	-0.188586	0.450649	-0.196469	-1.0517	-0.271345	-0.203141	-0.134254	0.0358753	-0.896524	-0.550167	-0.338701	-0.38976	-0.220703	-0.134025	-0.754435	-0.297044	-0.443234
AATCAGA	1.2123	0.976714	0.248568	-0.370356	0.0872615	0.292083	0.174939	0.450549	0.389778	0.162718	0.0753797	0.279275	0.403573	0.302123	0.486615	0.587909	0.647214	0.60959	0.167314	-0.0090583	0.0670015	0.102503	0.980914	0.633805	0.248149	0.222699	0.071691	0.134257	-0.000743481	-0.0938298	0.0483087	0.879723	0.300497	0.771313	0.730025	0.502138	0.571235	0.0143948	0.35077	0.704259	0.654761	0.498924	0.694139	0.250644	0.798562	0.332205	1.07831	0.474634	0.743652
AATCAGC	0.166754	0.24408	0.0962542	-0.154443	-0.239748	-0.453752	-0.185615	-0.873468	-0.506501	-0.167396	-0.105924	-0.599576	-0.243602	0.277907	0.245221	-0.475104	0.174731	0.786352	-0.0516435	0.13796	-0.45925	-0.216938	0.373361	-0.218342	-0.16253	-0.583158	0.0324159	-0.6834	-0.240706	0.0570185	0.18647	0.315566	-0.163287	-0.559779	-0.645552	-0.83453	0.447706	0.106891	0.33079	0.078153	0.0537959	-0.00183121	-0.246068	-0.125837	0.0191362	-0.124559	0.126072	0.226302	0.0430593
AATCAGG	0.560573	0.352374	0.0899609	0.470608	-0.131223	0.302724	0.168308	0.330502	0.284543	0.371922	0.240147	0.102252	-0.0541077	-0.271815	0.0562437	0.0213772	0.0400221	0.277194	0.0342436	0.265451	0.14575	-0.14752	0.466266	0.210717	-0.147787	0.0298358	-0.102314	0.177338	-0.0626175	0.62848	0.627222	0.0264415	0.305968	0.321567	0.409945	0.411307	-0.150073	0.102343	0.500901	0.28853	0.0513719	0.373787	-0.00426178	0.378005	0.285546	0.102257	0.521759	0.900352	0.495102
AATCAGT	0.573454	0.277952	-0.462606	0.839867	0.488575	0.36028	0.524376	0.314573	0.686267	0.222741	0.227164	0.182244	0.463896	0.202432	0.023699	0.314567	0.233319	0.72838	0.128204	0.019946	0.624698	0.793628	0.754287	0.24013	0.834377	0.292936	0.201722	0.890838	-0.195789	0.88422	0.549299	0.322891	0.0753619	0.538189	1.05018	0.431546	0.966192	0.206747	-0.00394396	0.432349	0.147656	0.0335744	0.158618	0.137772	0.304388	0.144378	0.933604	0.918149	1.0377
AATCATA	-0.145487	-0.134369	0.0161162	0.111404	-0.10888	-0.0120125	0.644253	0.15442	0.110999	-0.0673811	0.203495	0.237889	-0.307277	-0.0169662	-0.10361	-0.12188	0.422704	0.219987	0.0436023	-0.00453703	-0.192698	0.0929508	0.489133	0.274046	0.0656079	-0.0259945	-0.215819	0.0156013	-0.00381908	0.215614	-0.0647228	0.252405	0.250316	0.251689	-0.778924	0.028339	0.23958	-0.100187	0.0799696	0.336136	0.544574	0.403611	0.00653544	-0.0173291	0.503576	-0.406795	0.0367374	0.362676	-0.830635
AATCATC	-0.32185	0.26191	0.0604227	-0.364689	-0.39627	0.0509013	-0.103561	-0.178513	0.146154	-0.401956	-0.175763	0.072091	0.245752	0.17265	0.0281325	0.234223	-0.0158392	0.402602	0.297603	-0.36804	0.413688	-0.582215	-0.194744	-0.278484	-0.480918	-1.48717	-0.123442	-1.41196	-0.511307	-0.328786	0.16558	-0.3432	0.236122	-0.23693	0.351222	-0.307134	0.367661	-0.308338	0.375572	-0.467792	0.227365	-0.0753337	-0.370041	0.0557201	-0.0827356	-0.117744	-0.607626	-0.65156	-0.495371
AATCATG	0.0531868	-0.428267	-0.366699	0.160658	0.483904	0.188782	0.0465506	-0.304202	0.098592	0.683632	0.223537	0.154007	-0.571677	0.488558	-0.0732293	0.0402414	0.0775962	0.488255	0.0928589	-0.182325	0.0282656	-0.238082	0.0254566	-0.2565	-0.262111	-0.24636	-0.193403	-0.517083	0.201807	0.341679	0.0389571	0.27413	0.200801	0.255439	0.214035	0.279937	-0.373206	0.470176	0.0310665	0.0853152	0.228184	0.518522	0.436942	-0.0227228	0.0140101	0.133951	0.211169	0.152114	0.190761
AATCATT	-0.0362528	0.337854	0.602876	1.02763	0.3497	0.725064	0.17298	0.604149	0.319105	0.773129	0.212197	0.494991	0.498428	0.0913948	0.113071	0.168459	0.648467	0.653197	0.0428451	0.348446	0.140002	0.53577	0.744734	0.146912	-0.881073	-0.0234876	0.227132	0.397654	0.114577	0.127049	0.332867	0.118061	0.430874	0.558341	0.1861	0.600537	0.188097	0.254486	-0.0804137	1.08543	0.381249	0.742774	0.557589	0.112015	0.529526	-0.0710298	0.405191	0.554176	0.568488
AATCCAA	0.832447	1.14059	0.152718	0.596286	-0.0735622	0.595556	0.93636	0.346326	0.522558	0.541342	-0.304152	0.789397	0.788625	-0.24908	0.265314	-0.100094	1.02251	0.471731	0.0809068	0.835273	0.690676	1.26734	1.2805	0.480115	0.0545725	-0.104461	0.000195749	0.184511	0.941983	0.369069	0.632004	0.784847	0.82231	0.93376	1.27093	0.445134	0.666032	0.825832	0.0778822	0.643132	0.425998	0.784293	0.869241	0.348868	0.669097	0.169269	0.472101	1.15799	0.615792
AATCCAC	0.989578	0.455175	0.770057	0.25032	0.758205	0.317165	-0.0854308	0.554285	-0.129493	0.559749	0.435529	0.0490532	-0.0211298	0.28927	-0.169667	-0.134285	1.1854	1.06644	-0.242648	-0.161531	0.605244	-0.293065	0.169898	0.30573	0.082132	0.0246592	0.22848	0.493565	-0.308438	0.745452	0.0123345	0.329505	0.348793	0.0303264	0.172986	0.0902101	0.295023	0.312447	0.316957	-0.0850677	-0.156927	0.0893497	-0.174488	-0.0474741	0.123885	0.16223	0.627267	0.54543	0.212762
AATCCAG	0.469046	0.858088	-0.0363702	-0.187819	0.714036	0.229121	0.235694	-0.141863	0.260541	0.199822	0.0635072	0.398677	0.4478	0.321721	-0.0189665	0.368503	1.3706	0.983293	0.19881	0.709228	0.325306	0.170553	0.662668	0.374844	-0.019825	0.362278	0.474601	0.00554574	-0.0926363	-0.0109234	0.614306	0.595909	0.665691	0.423181	0.344288	0.945987	0.222572	0.783811	0.493462	0.39926	0.195897	0.257806	0.721377	0.0365261	0.418329	0.137033	0.037003	0.971036	0.905297
AATCCAT	0.133372	0.362382	0.0448847	0.468163	0.169581	0.368498	0.267265	0.178998	0.328123	0.330537	-0.0424397	-0.281907	0.0660292	0.383943	-0.209247	0.420269	0.736693	-0.073688	0.27867	-0.076066	0.255943	-0.173518	-0.531995	0.409678	-0.511233	0.0634106	-0.156043	-0.307028	0.343727	0.62847	0.53423	0.668311	0.141149	-0.1773	0.570992	-0.0215295	0.509654	0.159078	0.316245	0.411428	0.604004	0.777603	0.235102	0.304764	-0.132166	0.519963	1.14633	0.0329296	-0.193234
AATCCCA	1.15848	0.848301	-0.254504	0.492438	0.151905	-0.0540339	0.271202	0.471619	0.266585	0.0954892	-0.0718128	0.0766029	0.427828	0.12559	-0.00462691	0.109158	0.524399	0.118898	-0.100083	0.433772	0.228479	0.19438	0.502615	0.365052	-0.0486515	0.270776	-0.20233	-0.156432	0.407868	-0.0137438	0.198604	0.871681	0.355164	0.713106	0.612399	1.18325	0.282078	0.651137	0.398536	0.0675552	0.424684	0.216405	0.36457	-0.0202975	0.368212	0.200556	-0.331854	0.514544	0.438365
AATCCCC	0.220936	0.765615	-0.293413	0.165902	0.272123	0.311084	0.180817	-0.0230079	0.0431916	-0.00398957	-0.667881	0.0251736	0.228792	-0.597554	-0.131605	-0.037413	-0.178784	0.171215	-0.0191158	0.0688971	0.286554	0.0851886	-0.301272	0.126426	-0.186722	-0.148504	-0.115488	-0.0390344	-1.11682	0.372532	-0.0784451	0.278425	-0.0132677	0.35642	0.353749	-0.513051	0.625696	0.943275	0.216009	0.385784	0.522229	-0.125613	0.165603	0.531892	0.323417	0.124328	0.954256	0.583871	0.750952
AATCCCG	-0.43452	-1.16659	-0.262944	-0.631318	-0.42784	-0.551829	-0.352401	-0.561021	-0.407895	-1.06679	-0.265108	-0.789135	-0.243056	-0.0661341	0.0599012	-0.511924	-0.256556	-0.748598	-0.135839	-0.111841	0.088639	-0.195654	0.233759	-0.0907779	-0.0491633	-0.590979	-0.0813131	-1.02673	-1.28199	-0.146786	-0.00675696	-0.128074	-0.685857	-0.846167	-0.542349	-0.531189	-0.124175	-0.37492	-0.298026	-0.346758	-0.93455	-0.957336	-0.775886	-0.237999	-0.670263	0.114765	-0.609885	-0.440093	-0.453973
AATCCCT	-0.105463	-0.181182	-0.302469	-0.174422	-0.397993	-0.229633	0.151534	-0.14452	-0.199476	-0.0639063	0.0133537	-0.386907	0.0941041	0.0870006	0.015674	-0.0399309	0.100916	0.32591	-0.198372	-0.410896	-0.521062	-0.365775	-0.515917	-0.0072337	0.203183	0.576842	-0.291605	0.345359	-0.609447	-0.0424998	-0.269169	-0.756762	0.0187074	-0.419929	-1.02459	0.342287	-0.480013	-0.646713	0.0242315	-0.126126	0.127746	-0.276711	-0.685805	-0.242453	-0.548923	0.0709243	0.156234	-0.100445	0.438696
AATCCGA	0.503457	0.601528	-0.481643	-0.418246	-0.678339	-0.393824	0.481807	-0.0564998	-0.368217	-0.136821	-0.0608112	-0.204761	0.401992	-0.342755	-0.221759	-0.0417667	0.372899	0.188436	-0.222152	0.109049	-0.376018	-0.283364	-0.243929	-0.364231	-0.880723	-0.603735	0.117395	-0.900544	-0.780689	-0.357951	-0.260725	0.608938	0.154189	0.663695	-0.758378	0.527231	0.204581	0.538169	0.187211	-0.0753991	-0.547245	0.695922	0.521913	-0.42491	0.813446	0.210952	-0.164231	-0.291158	-0.92791
AATCCGC	-0.0364222	0.492912	-0.869221	-0.229994	-0.204928	0.0246317	-0.215848	-0.0137486	-0.18964	-0.771512	0.107252	-0.387005	-0.0185749	0.182907	-0.328691	0.250351	-0.392634	0.218531	0.0235385	-0.199053	-0.185424	0.122449	-0.100385	-0.0460921	-0.338251	-0.180849	-0.0545166	0.180601	-1.37043	0.191273	0.435307	-0.385361	0.0853216	0.160706	0.415703	-0.378589	-0.164088	0.124491	-0.450057	-0.195295	-0.0952612	-0.857898	-0.522964	0.368398	-0.284012	-0.0726736	0.261103	-0.109417	0.425165
AATCCGG	-0.0611359	-0.778399	-0.229873	-0.314422	0.32723	-0.490629	-0.166102	-0.27556	-0.415519	-0.542983	-0.266194	-0.845974	-0.246446	-0.234237	0.322607	0.062619	-0.469008	-0.721578	0.0487147	-0.333591	-0.189358	-0.307134	0.242254	0.314433	-0.289757	-0.160223	0.305257	0.533639	0.657274	0.0738362	0.269261	-0.263489	0.142926	0.577814	-0.337868	0.340625	0.478809	0.85992	-0.357173	-0.265377	0.144573	0.320925	0.369496	-0.211958	0.0830949	0.0942368	-0.149715	0.742072	0.351056
AATCCGT	0.560617	1.38231	0.738795	0.585984	0.0574261	-0.0165221	0.499761	0.574649	0.649946	0.270846	0.156737	0.315204	0.205488	0.346716	0.274063	0.306512	0.203051	-0.0181754	0.0486845	0.271248	0.117402	0.382363	0.500708	0.36736	0.651787	0.239096	0.133459	0.224812	-0.0691371	0.373529	0.159547	0.655832	0.28772	0.0351074	0.592856	0.693726	0.1502	0.86956	0.696973	0.587339	0.0689929	0.1194	0.899205	0.0224101	0.184976	0.147529	0.866585	0.357173	0.693029
AATCCTA	0.718058	0.385208	-0.546471	0.132426	-0.320555	-0.240996	-0.317518	-0.439103	-0.115202	-0.253071	-0.0113478	-0.0809548	0.52214	-0.14965	-0.292182	0.0358372	-0.293114	0.323616	-0.110357	0.163392	0.135306	0.12997	0.563395	0.273032	-0.885713	-0.366136	-0.343074	0.201738	-0.23514	-0.54996	0.0474793	0.0671019	-0.0254959	0.0513076	0.374513	-0.296147	-0.176765	0.17687	-0.471995	0.0870113	-0.11068	0.114051	0.776423	0.0308535	0.425238	0.0232658	-0.0569324	0.0167562	0.356099
AATCCTC	-0.859152	-0.542383	-0.365376	-0.850504	-0.488509	-0.0439779	-0.334255	-0.12103	-0.629832	-0.281711	-0.398138	0.180152	-0.220297	-0.246461	-0.40763	-0.36165	-0.0720837	-0.128082	-0.102761	0.166098	0.353619	-0.00676266	-0.515603	-0.639718	-0.367507	-0.75215	-0.178378	-0.85466	-0.894832	-0.358265	-0.107647	-0.227282	-0.15531	-0.559042	-0.393296	-0.414806	-0.518812	-0.322408	-0.507492	0.0533058	0.185819	-0.00931069	-0.0542134	-0.308681	-0.299509	-0.232901	-0.18831	0.0751456	-0.880372
AATCCTG	-0.113243	-0.191066	0.111188	0.185876	0.243187	0.00402213	0.218179	-0.0936212	-0.546689	0.607016	0.241259	0.801775	-0.411242	0.277294	0.0210317	-0.310291	0.473608	-0.700909	-0.185871	0.245753	0.0922332	0.114551	0.0237291	0.3933	0.431147	0.0971401	-0.172293	-0.252447	-0.388501	-0.12371	-0.415254	0.0194782	0.0310824	-0.138363	0.3548	-0.149154	0.098575	0.0227087	-0.019671	-0.156661	-0.237182	-0.472231	-0.466599	-0.0290696	0.115492	0.451153	0.575627	0.562725	0.92195
AATCGAA	0.73339	1.6532	0.674185	-0.0690473	0.294842	0.145114	0.483236	0.481486	0.558253	-0.285332	0.564973	0.0953118	-0.0518407	0.107899	0.192172	-0.11422	0.236987	0.477864	0.212633	0.0993669	0.101175	0.495535	0.554815	0.210818	0.107796	0.128692	-0.0650098	-0.237468	-0.0472359	-0.135376	0.118522	0.693757	0.584343	0.592845	0.741303	0.972963	0.424775	1.1329	0.792545	1.09548	0.642986	0.17113	0.897918	0.329642	0.686726	0.432844	1.10242	0.995689	1.25957
AATCGAC	-0.705489	-0.93559	-1.22348	-0.0343362	0.545638	-0.373256	-0.145104	-0.543058	-0.723267	-0.032601	0.149009	-0.5905	-0.712034	-0.242271	-0.218125	0.251329	-0.318074	-0.356034	-0.0212658	-0.3221	-0.277354	0.0132274	-0.486915	-0.430796	-0.131198	-0.195049	-0.114302	-0.742423	-0.76184	-0.237192	-0.130742	-1.26804	-0.720137	-0.153326	-0.993242	-1.47199	-0.240531	-0.734147	-0.373496	-1.13872	-1.66534	-1.40015	-0.700413	-0.109218	-0.0815933	0.0845731	-0.103459	-0.0870816	-0.535616
AATCGAG	0.923976	1.46281	0.152467	0.0426744	0.113463	-0.0995934	0.216226	0.698469	-0.358661	0.079925	0.134871	0.167423	0.213233	0.108232	-0.0816465	0.236502	0.384531	0.921983	-2.13e-05	0.348984	0.168995	-0.318159	0.547438	-0.139251	-0.829258	-1.12172	0.0345661	-0.253539	-0.166215	0.145293	0.344045	0.75778	0.123758	1.33597	0.584871	0.566113	0.206734	0.39	-0.0808173	0.38077	0.835447	0.998898	0.317971	0.388134	0.250405	-0.0614598	-0.242472	0.416911	0.248602
AATCGAT	0.313865	0.591637	0.489208	0.139928	-0.230514	0.656689	0.413185	0.150526	0.484568	-0.416732	-0.0554932	-0.185427	0.55462	0.0289908	0.304844	0.197051	0.0806161	0.12168	-0.147404	0.488493	0.0529442	0.0428702	0.58334	-0.41085	0.261942	-0.0289662	-0.0735533	-0.427472	-0.493642	-0.122932	-0.453432	0.423724	0.174719	-0.27358	0.260525	0.268532	0.112359	-0.000266263	0.208813	0.143288	0.611689	0.358873	0.0836215	-0.0529981	0.0420178	0.578456	0.509227	-0.114355	0.418785
AATCGCA	1.03708	0.816476	0.214567	-0.0826169	-0.449607	-0.0714088	-0.577227	-0.148736	0.276865	0.348651	0.202334	0.10777	0.0143325	-0.01718	0.154026	0.107592	-0.0520952	0.493733	0.137055	0.0175872	-0.0393026	0.306903	0.318442	0.210231	0.0291447	-0.0326208	-0.204328	-0.000595576	0.222621	0.0780665	0.246758	0.123676	0.513313	0.801246	0.357072	0.473158	0.558877	0.475711	0.376627	0.926448	0.558652	0.457504	0.882044	0.17083	0.697588	0.0223379	0.0368065	0.373594	0.329578
AATCGCC	-0.46357	-0.560567	-0.303834	-0.538882	0.07239	-0.463586	-0.11123	-0.607954	-0.644417	-0.272858	0.0650013	-0.621268	0.159014	-0.148544	-0.348576	-0.429193	0.297824	-0.270315	-0.155586	-0.331797	-0.291362	-0.116619	-0.649957	0.00351632	-0.846748	-0.436921	-0.017778	-0.771214	-0.937096	-0.107083	-0.150834	-0.336083	-0.499499	-0.396996	-0.377102	-0.323599	-0.0870116	-0.644264	-0.0474808	-0.805399	-0.706875	-0.625546	-0.216806	0.0927112	-0.324516	-0.0140038	-1.02966	-0.297606	-0.325576
AATCGCG	0.594002	0.591843	-0.176157	0.994152	-0.156928	-0.117373	0.274738	0.145672	0.0356116	0.453595	-0.106431	0.163487	0.461523	-0.0372857	0.0956202	0.256045	0.341644	-0.149115	0.216345	-0.0332384	0.080073	-0.108427	0.835906	-0.143748	0.40618	0.0151999	0.0832234	0.232783	-0.314845	0.0463067	0.307879	-0.230349	0.105966	0.377188	0.268669	-0.108674	0.313528	0.86318	0.153799	-0.593119	-0.298263	-0.314685	0.417277	0.137696	0.000688624	0.0189457	0.42832	0.0538024	0.800457
AATCGCT	0.338601	0.37692	-0.461978	0.288919	0.0835083	0.103695	0.331872	0.327026	-0.102795	0.16639	0.192806	0.0985526	0.0851321	0.0896109	0.00486342	-0.124325	0.560423	-0.423868	0.191132	0.274408	0.226727	0.362118	0.184094	0.394623	0.0942126	-0.281891	-0.0395701	0.243065	-0.969025	0.259002	0.276215	-0.348404	-0.34912	0.704184	0.271799	0.0778624	-0.410964	-0.398811	0.0733454	0.549847	-0.391644	0.832498	-0.291958	-0.215328	0.179362	0.153198	0.904472	0.0550057	0.237112
AATCGGA	1.55316	0.991528	1.24243	-0.0514373	0.158679	0.377835	0.702187	0.748021	0.0987438	-0.0908504	0.405307	0.300116	0.335515	0.096723	0.314732	-0.156016	0.824289	0.773836	0.178764	0.415838	0.318987	0.442332	0.791123	0.521843	0.15983	0.603352	-0.0620403	0.751561	0.232768	0.306849	1.08311	1.16902	0.376339	1.10536	0.898684	0.932983	-0.0330809	0.599452	0.672137	1.11215	1.14771	0.753586	1.04499	0.205514	0.305863	0.39269	1.39988	0.6284	1.4398
AATCGGC	-0.0723226	0.0730883	-1.16046	-0.377364	-0.243086	-0.106429	-0.470485	-0.636037	-0.695147	-0.0172514	-0.395973	0.018755	-0.442104	-0.106596	-0.304079	0.217843	-1.03601	-0.382554	0.0978582	-0.252073	-0.155126	0.387153	-0.369881	-0.184452	-0.568106	-0.666838	-0.151629	0.252706	-0.823408	-0.00637849	0.430234	-0.412591	-0.22699	-0.504875	0.374115	-0.267422	-0.0738261	-0.0815254	-0.326884	-0.253292	-0.435774	-0.631108	0.118427	-0.251663	-0.354641	0.343244	-0.750079	-0.133585	-0.657095
AATCGGG	0.381077	0.820035	0.536244	-0.158713	-0.084063	-0.0124756	-0.151899	-0.0377254	-0.268721	-0.318222	-0.178624	0.0425463	0.563946	-0.367051	0.027785	0.0276639	-0.401811	0.474932	-0.334386	-0.202749	-0.0905645	-0.220078	0.369351	0.00414683	0.233774	4.17e-05	0.0546824	-0.103737	-0.382533	-0.334631	0.0295448	0.362911	0.342573	0.479922	-0.0902941	0.788456	0.64211	0.343244	0.168075	0.161667	-0.264887	0.261384	0.0757665	-0.254963	0.181026	-0.0167536	0.746991	0.254464	0.322353
AATCGGT	-0.27399	-0.381815	-0.70444	0.0145763	-0.133772	-0.266883	-0.400053	-0.67972	-0.166817	-0.176712	-0.334205	-0.683066	-0.166479	0.038464	-0.0457457	-0.0702438	0.0838498	-0.994912	-0.0740978	-0.0680729	-0.0809888	-0.0897912	-0.298585	-0.173861	0.112291	-0.259672	-0.195663	-0.480025	-1.30464	0.186679	0.0385396	0.0171835	0.0834109	0.220031	-0.191173	-0.323754	8.36e-05	0.641195	-0.156214	-0.0533273	-0.217375	0.509674	-0.272633	0.0174498	0.0195405	0.104482	-0.118829	-0.796071	0.20571
AATCGTA	0.468706	0.851599	-0.480662	0.0722944	0.331198	0.400528	-0.108267	0.32414	0.116121	0.304228	0.319126	0.179854	-0.111199	0.321259	0.0962177	0.208553	0.0681103	-0.2318	0.153143	-0.178659	0.332204	-0.0344159	0.51818	0.154816	0.385044	0.286561	0.168456	0.509848	-0.509102	0.353905	0.411114	0.37818	0.0961922	0.209879	0.435273	0.228966	-0.0676892	0.260566	-0.0858214	0.222022	-0.00672638	-0.27442	1.03287	-0.0505832	0.361682	0.251486	0.822006	0.443811	1.13775
AATCGTC	-0.368384	0.451033	0.223247	-0.162281	-0.17746	0.327752	0.514683	-0.152063	0.436574	-0.177635	-0.0298638	0.500413	-0.0649236	0.178361	0.188468	0.422184	0.0273	0.756086	0.243265	-0.346313	-0.164505	0.0649904	-0.0705993	0.430171	0.731491	-0.157829	-0.0817355	-0.320373	0.0173623	0.444443	0.0930739	-0.071857	0.285651	0.199733	-0.201091	-0.250072	0.497243	0.0684661	0.350318	-0.278026	0.276925	0.456944	-0.244189	-0.120199	0.433393	0.0573576	0.273289	-0.42284	-0.324011
AATCGTG	0.13057	0.936722	0.538673	-0.214406	0.361568	0.170449	-0.149237	0.00487251	-0.0125149	0.271523	0.184904	0.117651	-0.401126	-0.226125	0.0565063	-0.0730204	-0.63198	-0.324213	-0.153799	0.0423342	0.21099	0.25224	0.17615	0.31239	-0.364847	0.573312	0.189665	-0.0197615	-0.220813	0.152138	-0.091788	-0.081934	-0.409634	0.0464511	-0.23296	0.22612	0.343165	0.123589	0.196189	-0.370261	0.328307	-0.255357	-0.132714	0.0846679	0.163864	0.301284	0.600463	0.097554	-0.353689
AATCTAA	0.88991	0.452849	-0.157387	0.0684946	0.415747	0.00314127	-0.0485812	-0.252104	0.319047	0.366018	-0.444529	0.453572	0.467631	-0.180965	-0.348964	0.0231108	0.427397	0.47965	0.104547	0.21036	0.182045	0.362024	0.522516	0.265463	-0.150674	0.0182359	0.0851115	0.218017	-0.150043	0.00564898	0.503282	0.551667	-0.0306815	0.59481	0.154309	0.675662	0.269406	0.835169	0.11622	-0.197577	0.296221	0.752026	0.169504	0.0744425	0.501218	0.403107	0.71421	0.605524	0.502891
AATCTAC	-0.173056	-0.309418	0.5685	-0.141622	-0.472954	0.200922	-0.203073	-0.116895	0.169301	-0.341054	0.20324	-0.603817	-0.0172428	0.0798814	0.206853	0.363494	-0.478214	-0.0270164	0.0430248	0.219565	-0.0305385	-0.280474	-0.715445	-0.107086	-0.480845	0.0299922	-0.110049	-0.22656	-0.241219	0.0465977	0.219929	0.135075	0.311133	-0.289522	-0.154303	0.444485	0.246027	-0.654613	-0.0932684	0.338024	-0.0892009	0.19239	-0.0881895	-0.123589	-0.158581	0.31607	0.0711834	0.154074	0.0162677
AATCTAG	0.512769	0.834043	0.366919	0.0186958	0.0729901	0.158185	0.720713	0.53617	0.0356721	1.02783	0.0865417	0.586736	0.64178	0.136011	-0.0769617	0.467767	0.690766	0.456562	-0.149079	-0.320884	0.117164	-0.403775	0.672042	0.244887	0.256147	0.0859864	-0.0917342	0.20967	0.606348	-0.219321	0.636232	0.709876	0.448277	0.405616	0.69672	0.574053	0.448387	0.380841	0.219062	0.772312	0.0719871	1.01518	0.643892	0.177261	0.61823	0.52904	0.472946	-0.0279869	1.22002
AATCTAT	0.331838	0.896483	1.11545	0.391209	0.166039	0.474188	0.45328	0.423207	0.65585	0.160124	-0.00529567	0.464559	0.491242	0.153324	0.232461	0.107521	0.215804	0.649438	0.0435992	0.246069	0.244788	-0.176264	1.39721	-0.0163655	-0.0542376	0.153301	-0.0620476	0.0239182	0.867561	0.241508	0.261374	1.07007	0.403338	0.922301	0.488378	0.381078	0.314848	0.246215	0.338995	0.107516	0.323718	0.209389	0.41217	0.0842803	-0.0815801	0.0173107	0.664571	0.912914	0.72404
AATCTCA	-0.108966	0.534349	-0.20394	0.0687043	-0.654733	-0.176905	-0.0103702	0.00933143	0.381637	0.100025	-0.294253	-0.00987486	0.0564111	-0.134306	-0.391809	-0.437481	-0.153787	-0.519028	0.0356852	-0.0108479	-0.000337862	0.0609476	0.336908	0.550167	0.0169785	-0.344492	-0.14929	-0.31053	-0.790018	0.140712	-0.636345	-0.227694	0.00145154	-0.201012	0.219576	0.365537	0.184563	0.203514	0.304475	0.190406	0.707356	-0.0694766	0.556676	-0.274492	0.372951	0.232025	0.463435	0.313863	0.310583
AATCTCC	-0.240309	-0.0976773	-0.810232	-0.414941	-0.121754	-0.365767	-0.0481504	-0.193764	-0.103232	-0.0951354	0.13323	-0.0177254	-0.00215285	-0.202191	-0.463727	0.117379	-0.432819	-0.00222086	-0.0393234	-0.126795	0.0604468	-0.0241943	-0.044799	0.103594	-1.45667	-0.420832	-0.342288	-0.389235	-0.453191	0.307596	-0.290446	0.327483	0.408889	0.416915	-0.401772	-0.392063	0.575013	0.325878	-0.220719	0.478792	-0.400039	-0.351548	0.228064	0.104939	0.267337	0.191348	-0.60305	-0.494499	-0.0974094
AATCTCG	-0.0914291	-0.37853	-0.682806	-0.242546	0.00206711	0.0858176	-0.401327	-0.233502	-0.250101	-0.374175	0.00942784	-0.391766	0.179554	0.0214375	-0.20594	-0.143506	0.214291	0.997016	-0.184295	0.504425	-0.283779	0.0897245	-0.237424	0.0324568	-0.962456	-0.52288	-0.175313	-0.242584	-0.40685	-0.212744	0.186379	-0.335038	-0.766163	-0.382593	-0.218471	-0.0802832	-0.162503	-0.263481	-0.21822	-0.212584	-0.86632	-0.00933155	-0.608605	-0.34817	-0.405654	0.119486	-0.231914	0.380621	-0.864498
AATCTCT	0.37674	0.426653	0.148433	0.316034	0.479875	-0.00379893	0.264316	-0.112861	0.280488	0.663711	0.191574	0.152879	0.628023	0.225451	0.0508278	0.0794114	0.288966	0.131409	0.0568741	0.419598	0.19898	0.596263	0.916734	0.0958755	0.518042	-0.382397	0.435157	-0.222964	0.312316	-0.153867	0.370179	0.413219	0.0482626	0.448173	0.0240039	0.763303	0.0726225	0.314835	-0.0324471	-0.40142	0.11882	0.540201	-0.247376	0.207314	-0.0179967	0.221887	1.24887	0.965883	0.587594
AATCTGA	0.392613	-0.338216	-0.282196	-0.0419741	-0.0973404	-0.340488	-0.188458	0.282614	0.403956	-0.0929378	0.41684	-0.702238	0.16462	0.337605	0.14753	-0.23081	0.469323	0.454493	0.163333	0.0390303	-0.269072	0.0881574	0.163658	0.0735615	-0.250306	0.28594	0.182119	-0.119899	-0.422933	0.0485854	0.343886	0.658262	0.204728	0.0665186	0.623721	0.0294265	0.331321	0.560878	-0.034713	0.335503	0.427937	-0.498332	0.0201877	0.0625041	0.488198	0.310939	0.870378	0.775095	0.896645
AATCTGC	0.890464	0.33644	0.376125	0.17455	0.803726	0.312814	0.58233	-0.132434	0.373384	0.0565395	0.294085	0.281074	0.406217	0.353422	0.174293	0.622133	0.0273691	0.594978	-0.0530689	0.484919	0.196114	0.587912	0.388608	0.284956	0.13158	0.452944	-0.0142689	0.456772	0.196292	0.41535	0.636608	0.234599	-0.124368	0.205717	0.627547	-0.177628	-0.10811	0.170455	0.150197	-0.166875	-0.257694	0.661492	0.53805	0.0457922	-0.540062	0.272105	0.715477	1.17829	0.685878
AATCTGG	0.599589	1.36646	-0.043024	0.564908	0.0581808	-0.00567535	0.856811	0.562854	-0.0603014	0.851694	0.167146	0.588907	0.213972	0.141406	0.147341	0.204363	0.410606	0.108627	-0.276209	0.915954	0.338797	0.203329	1.14657	1.29492	0.418255	0.428541	0.0911593	0.685765	-0.0196269	0.331577	0.179538	0.381234	0.505504	0.84533	-0.246753	0.632678	0.523765	1.20369	0.361363	-0.0730965	-0.388871	0.3008	0.339566	0.567306	0.732725	0.485492	0.781553	0.759297	1.51781
AATCTGT	0.437091	0.680721	0.444147	0.516422	0.0454037	-0.055829	0.583531	0.168395	0.396789	0.0420806	0.0264583	0.455669	-0.021004	0.337921	0.223795	0.496359	0.725342	0.727457	0.0780657	0.45034	0.447126	0.106757	0.388885	0.638064	0.789539	-0.225105	0.0962174	-0.372079	0.277791	0.420322	0.0894026	0.392985	0.300013	-0.146859	0.12656	0.636825	0.273149	0.359102	0.263654	0.395231	0.375314	1.06311	0.804514	-0.185895	0.263145	0.329089	0.242946	0.211748	0.240537
AATCTTA	0.177948	-0.161518	0.17557	-0.0754091	-0.628065	-0.0122615	0.200098	0.0775354	-0.285022	-0.289811	-0.120749	0.0962931	-0.233748	0.173543	-0.200357	-0.117436	-0.0588172	0.0302761	0.00902273	0.345987	0.01279	-0.171031	0.563664	-0.00505279	-0.921292	0.139302	-0.136632	0.341098	0.216559	0.116744	0.291336	0.0499673	-0.0429639	0.562877	-0.0283227	-0.0142522	0.149522	0.0133547	0.017057	0.169447	0.35652	-0.0438572	0.291334	0.378489	-0.0640243	-0.0819447	0.38939	0.240637	-0.193654
AATCTTC	-0.598081	-0.652229	-0.703978	-0.589805	-0.726329	-0.00732409	-0.2569	-0.112685	-0.406097	0.279572	-0.051907	-0.213953	0.490865	-0.104258	0.264996	-0.203256	-0.135156	-0.137708	-0.011304	-0.200275	-0.160752	0.114869	-0.594419	-0.156727	-0.217288	-0.867162	0.0967973	-1.41279	-0.579735	-0.520324	-0.312578	0.124721	0.309017	-0.0449661	-0.980686	-0.568845	-0.257763	-0.252884	-0.154552	0.59053	-0.0285892	-0.238492	-0.524188	-0.15567	-0.695664	-0.037081	-0.323648	0.103195	-0.983884
AATCTTG	-0.135124	-0.479207	-0.590949	-0.150245	0.13726	-0.20504	-0.597793	-0.47797	0.179952	-1.04465	0.0447887	-0.226958	-0.0447835	0.250107	-0.070048	0.104527	-0.514374	-0.523076	-0.0455941	0.170449	0.14861	-0.232663	-0.351198	0.00486477	-1.36325	-0.734626	-0.264596	-1.45656	-0.739944	0.105777	-0.0378245	-0.881205	-0.0112073	-0.272042	-0.5896	-0.865951	0.160597	-0.146135	-0.0655085	-0.479409	-0.77502	-0.567632	0.145021	-0.114728	0.043827	-0.0645749	-0.144919	-0.207144	0.202229
AATGAAC	-0.315629	-0.345424	-0.060872	-0.086474	-0.265385	0.189573	-0.396004	0.0991109	-0.10014	-0.269836	-0.311162	-0.0489817	-0.238055	-0.182678	0.16135	0.198877	0.216457	-0.1254	0.251552	-0.12477	-0.210981	-0.101594	-0.451446	-0.319674	-0.364862	0.0932638	-0.3667	-0.547111	-0.837606	0.118252	-0.721979	-0.0278254	-0.0393013	-0.232581	0.0489865	0.113696	-0.289294	0.282206	-0.644682	0.217249	-0.100551	-0.154975	-0.444631	0.124813	0.0763478	-0.145481	-0.344633	-0.124677	-0.494968
AATGAAG	-0.35692	-0.530208	-0.521526	-0.689186	-0.0832757	-0.542254	-0.460353	-1.22387	-0.487442	-0.221747	-0.458579	0.388649	-0.511099	-0.0947458	-0.132321	-0.235374	-0.153807	-0.454978	-0.348614	-0.322193	-0.272558	-0.0646033	-0.0670046	0.0321324	0.428488	-0.198419	-0.389223	-0.00243286	1.54232	0.168034	0.0507356	-0.452249	-0.32479	-0.160478	0.00128671	-0.455034	0.00983595	0.0725361	-0.428608	-0.541924	-0.168388	-0.171837	0.168152	-0.32989	-0.252314	0.123793	-0.622334	-0.974179	0.166233
AATGAAT	-0.174093	0.036901	-0.111673	0.177432	-0.0833091	0.339589	0.138718	0.491553	-0.262704	-0.224465	0.466166	0.193694	0.253231	0.0184775	0.0150693	-0.543336	-0.755851	-0.317823	0.0135836	0.148693	0.533013	0.218429	0.19678	0.0280533	-0.816373	-0.290062	-0.411295	-0.844768	0.010646	-0.101983	-0.0429036	0.221741	0.00510762	-0.365966	0.301563	0.182325	-0.240838	0.238674	0.179317	0.290214	0.21126	0.119262	-0.49774	0.169826	-0.24071	-0.298868	0.556339	-0.575525	-0.0812919
AATGACA	-0.0325363	-0.100933	-0.30418	-0.185492	0.405593	-0.114885	1.1787	0.192896	0.32852	0.829037	0.302845	0.573557	0.443151	0.575961	0.0167972	0.406692	0.283546	0.975261	0.134889	0.153546	0.217357	0.326121	0.176806	0.348781	0.506326	1.13206	0.0996437	0.261861	-0.368359	-0.307795	-0.0625685	0.799904	0.367546	0.269457	0.963498	0.45497	0.100327	0.559311	0.118431	-0.089299	-0.0910453	0.747469	0.719766	0.307047	0.203624	-0.0512345	0.409928	0.456985	0.95256
AATGACC	-1.11702	-0.935996	-0.787023	-0.437395	-0.419259	-0.412851	-0.0524475	-0.428006	-0.700132	-0.613532	-0.329505	-0.627864	-0.523574	-0.431275	-0.0542392	-0.0328617	-0.385125	-1.25986	0.0711358	-0.265701	-0.232431	-0.672352	-0.724442	-0.541774	-0.571496	-0.940394	-0.209721	-1.3088	-0.890381	-0.12575	-0.528362	-0.83178	0.177104	-0.650995	-0.30813	-0.48518	0.234502	-1.35387	-0.292432	-0.431758	-0.22973	-0.710855	-0.465373	-0.350706	-0.535191	0.160353	-0.438349	-1.24677	-1.31071
AATGACG	0.439347	0.830585	0.69926	0.500203	0.261353	0.165531	0.162117	0.127735	0.035827	0.602691	0.400136	0.331924	0.540601	0.160699	0.730324	0.286342	0.850875	1.44131	0.727308	0.730795	-0.0773419	0.637566	0.56137	0.171663	0.24782	0.0423641	0.0974335	0.343638	0.741823	0.431941	0.329932	-0.0679381	-0.136448	-0.13133	0.203582	0.322241	0.024914	0.535948	0.0637277	0.466972	0.226598	0.306887	-0.177861	0.129603	0.0450892	-0.0282553	0.660043	0.623753	1.00022
AATGACT	0.0282046	-0.922534	-0.0257112	-0.738069	0.0288089	-0.0851019	-0.354498	-0.262752	-0.239354	-0.381329	0.0534416	-0.332721	-0.00786563	0.170903	0.104799	-0.0371801	-0.302214	-0.208575	0.198275	0.00762896	0.0754598	0.388285	-0.239131	-0.176939	-0.831603	-0.602192	-0.0334876	-0.179108	-0.913363	-0.17932	-0.552804	-0.371825	-0.373333	-0.71649	-0.239814	-0.903867	-0.274215	-0.571833	-0.190123	-0.674742	0.0899556	-0.0588484	-0.259904	-0.109807	-0.149862	0.0566086	-0.384637	-0.367206	-0.586001
AATGAGA	-0.747193	-1.20392	-1.33047	-0.64144	-0.574829	-0.495936	-0.59529	-0.682517	-0.82932	-0.670758	-0.0671452	-0.60852	-0.702892	-0.382621	-0.0684034	-0.261665	-0.692797	-0.0395377	-0.336112	-0.483639	-0.234201	-0.435735	-0.768595	-0.156196	-0.25107	-0.0304175	-0.413324	-0.403188	-0.715522	-1.00589	-0.496828	-0.795609	-0.924712	-1.5342	-1.47026	-1.22314	-0.671148	-1.50773	-0.377546	-1.09274	-0.700677	-1.11061	-1.23639	-0.395236	-1.16286	-0.202621	-0.958414	-0.325862	-0.296352
AATGAGC	-0.163819	0.507451	-0.764735	0.400168	0.112154	-0.154531	0.0162037	-0.13569	-0.258497	-0.167892	-0.127007	-0.914056	-0.374374	-0.443237	-0.127606	-0.0751565	-0.477321	-0.233181	-0.0283189	-0.119346	-0.266718	-0.375159	0.0140156	0.171158	-0.524956	-0.698429	0.0433385	-1.07903	-0.543572	-0.0970671	-0.133455	0.200087	0.0187153	-0.233899	-0.127709	0.0309853	-0.341559	-0.541721	0.291725	-0.829771	-0.505538	-0.282225	-0.139799	-0.234659	0.686188	-0.233284	-0.142275	-0.685302	-0.70456
AATGAGG	-0.742362	-0.47443	-0.688689	-0.614091	-0.398376	-0.121688	-0.414821	-0.820474	-0.935437	-0.78005	-0.302956	-0.712207	-0.679055	-0.128667	-0.239669	0.136398	-0.681865	-1.23113	-0.268564	-0.73614	-0.480146	-0.317721	-0.89806	-0.699481	-0.866396	-0.286737	-0.0926939	-0.744005	-0.517015	-0.746882	-0.648769	-0.386908	-0.631555	-0.65263	-0.538782	-0.967606	-0.177852	-1.13799	-0.689647	-0.45905	-1.36102	-1.53469	-0.832602	-0.313196	-0.695874	-0.178104	-0.860832	-0.608405	-0.829445
AATGAGT	-0.336969	-0.322776	0.248917	-0.210731	0.719938	0.157226	0.234451	-0.23185	-0.201639	-0.104389	0.0343577	-0.142505	0.15229	-0.0200166	-0.418551	0.180834	0.0287186	0.401578	0.0416606	0.40835	0.162881	0.322698	0.34834	0.418634	-0.516673	-0.944327	0.0246339	0.348939	-0.272214	-0.164278	-0.221274	-0.308043	-0.162198	-0.0587419	0.763511	-0.0316582	-0.199288	-0.177376	-0.192222	-0.28223	-0.274169	-0.225771	0.22444	-0.0142326	0.0742187	-0.0961238	0.225962	-0.751364	-0.337104
AATGATA	0.366355	0.107397	-0.211188	0.258567	0.405353	0.729826	0.111036	0.680774	0.687517	0.0467755	-0.223789	-0.0349386	0.131114	0.0774974	0.182285	0.0644279	0.354809	0.512197	-0.0639963	0.377156	0.35523	0.194235	0.313534	0.168493	-0.0523551	-0.0248879	-0.0192699	-0.970924	0.551591	0.190977	0.168137	-0.273054	0.220396	0.200917	0.0228816	0.107938	0.408698	-0.0941189	0.207016	0.0401687	-0.0398167	0.315523	-0.650233	-0.275545	0.132063	0.0101105	0.174723	0.523932	0.149937
AATGATC	-0.943771	-0.582184	-0.0885742	-0.0806073	-0.361562	-0.100193	0.0910602	-0.582093	-0.30303	-0.757748	-0.393132	-0.481203	-0.921366	0.295285	-0.163289	0.261771	-0.572756	0.166788	-0.18902	-0.310278	-0.495535	-0.382749	-0.711458	-0.186969	-0.142906	-1.08185	-0.163695	-0.89796	-1.01896	-0.208321	-0.272516	0.33787	-0.374839	-0.313613	-0.0120265	-0.99097	-0.131785	-0.284307	0.0383267	-0.441522	-0.179493	-0.225236	-0.367689	-0.115984	-0.563943	-0.057608	-0.41922	-0.571544	-0.413683
AATGATG	-0.0859657	-0.767128	-0.936166	-0.906764	-0.138146	-0.47826	0.159021	-0.882276	-0.899142	-0.849251	-0.141602	-0.349018	-0.525437	-0.275502	-0.0847358	-0.244564	-0.496816	-0.261329	0.0636936	-0.209344	-0.100522	-0.539449	-0.454572	-0.622874	0.326363	0.158541	-0.227578	-0.195344	-0.407117	-0.182075	-0.245626	-1.27644	-0.663454	-0.673263	-1.23747	-0.571867	-0.690342	-0.737195	-0.233376	-0.928286	-1.21969	-1.221	-0.451168	-0.175027	-0.309736	0.0367584	-0.353121	-0.216971	-0.588039
AATGCAA	0.430675	0.715401	1.19754	0.781712	-0.047569	0.720573	0.392008	0.635665	0.697873	0.957572	0.279897	0.843033	0.232446	0.286638	0.224044	0.206491	0.771884	0.475037	0.115172	0.503928	0.307443	0.402879	0.563908	0.301981	0.247796	0.593628	0.313764	-0.131478	1.25659	0.378919	0.612353	0.485259	0.0433326	0.461113	0.53463	1.06594	0.230341	0.835926	0.430593	0.605411	0.33735	0.577588	0.360952	0.32981	0.100319	0.229507	0.113064	0.747252	-0.00255492
AATGCAC	-0.0906939	-0.329005	-0.172088	-0.239557	0.0319811	-0.122058	0.113775	-0.195849	-0.391115	0.430618	0.287238	-0.0778129	-0.0168954	0.0785812	0.120374	-0.367473	-0.406885	-1.05176	-0.055252	-0.458122	-0.125203	0.0223749	-0.599195	-0.00271867	-0.285404	-0.195436	0.0436758	-0.356566	-0.389318	0.110649	-0.383039	-0.19192	-0.204582	-0.830313	-0.143461	-0.86999	-0.208895	-0.573668	0.0647511	-0.583416	-0.404674	-0.298693	-0.476274	-0.347447	-0.158244	0.0736226	-0.34043	0.175197	-0.291263
AATGCAG	0.328675	0.463763	0.116505	0.388262	0.643548	0.337452	0.188018	1.15962	0.288006	-0.224537	-0.253749	0.851531	0.157991	0.0823675	0.218054	-0.108531	0.420389	1.01968	0.47462	-0.356354	-0.0473416	-0.0154231	0.675498	0.321753	0.170101	0.886621	0.156299	0.524462	0.363682	-0.183815	-0.0986495	0.569452	0.220222	0.244288	0.331953	0.50492	-0.00174684	0.472791	0.376178	0.343458	0.0719825	0.531046	0.424709	-0.0586799	0.646649	-0.0881286	0.536822	-0.0820643	-0.177941
AATGCAT	-0.389147	-0.485606	0.26375	0.516861	0.876063	0.0815193	0.238144	0.0606682	-0.192426	-0.625026	0.401152	-0.10225	-0.290009	0.377306	0.452617	0.57678	-0.540683	-0.257886	0.328253	0.861317	0.26982	0.157327	0.231946	0.0603216	0.437747	-0.0151264	0.141925	0.936852	-0.41337	0.349049	0.00982132	0.267673	0.0338487	-0.636775	0.3906	-0.132025	0.160877	-0.297844	-0.393004	-0.1732	0.446572	-0.227998	-0.311714	0.261516	-0.114442	0.114962	0.170838	-0.466976	0.417757
AATGCCA	0.205296	-0.422233	0.200334	0.326411	0.21623	0.212067	0.240121	0.523456	0.757755	0.0513436	-0.0353821	0.451048	0.0516114	0.32968	0.16945	-0.399389	-0.124311	0.650201	-0.146466	0.224465	-0.0951655	-0.120523	0.0817881	-0.46502	0.0455381	-0.74341	-0.196823	-0.326371	-0.082597	-0.0154721	0.126843	-0.215713	-0.268673	-0.626382	0.390069	0.307099	-0.212379	-0.352619	0.1521	-0.40384	0.275222	0.111558	-0.0839687	0.0536999	0.471083	-0.119922	0.839964	-0.278654	0.180026
AATGCCC	-0.191887	0.0956942	0.554347	-0.25467	-0.361326	-0.166857	-0.0805493	-0.226511	-0.12568	-0.297574	-0.193719	-0.14212	0.131954	-0.163227	0.000746077	-0.287601	-0.200686	-0.180404	-0.105154	0.0455747	-0.350826	0.0142381	-0.508039	-0.22889	-1.05519	-0.919107	0.00209327	-1.15195	-0.335274	-0.425977	-0.563426	-0.114269	0.197116	0.0772488	0.313033	-0.183279	0.314654	0.0698597	0.146373	0.189994	-0.176731	0.216004	0.0105446	-0.109811	-0.192605	0.130819	-0.0562443	-0.382434	0.0836797
AATGCCG	0.480269	0.259662	0.429903	0.114626	-0.0271413	0.210651	0.171499	0.723264	-0.100759	-0.00539601	-0.404121	0.225586	0.548071	0.227514	0.223926	0.390118	0.666275	0.337384	0.139209	0.118058	-0.0726826	0.677215	0.0325885	0.24458	-0.14318	-0.0102435	0.0514779	0.161563	0.882232	0.196027	0.629617	0.113776	0.182639	0.731502	0.665841	0.0502183	0.0528142	0.409881	-0.231485	1.13204	0.583004	0.792575	1.1591	0.259151	-0.17029	-0.0819057	-0.238526	0.991925	0.567674
AATGCCT	-1.37852	-0.365009	-0.0284441	-0.333673	0.0436828	-0.445193	-0.173492	-0.560174	-0.796596	0.194994	-0.146482	-0.538994	-0.451292	0.0854885	-0.335409	-0.370478	-0.477897	-0.524377	-0.15737	0.130329	-0.651322	-0.330201	-0.520305	-0.202282	-0.0190701	0.965473	-0.0207475	0.0397007	0.0363608	-0.484034	-0.329352	-0.0254402	-0.275846	-0.238804	-0.369513	-0.408572	-0.203274	-0.257101	-0.255945	-0.514691	-0.141844	-0.309959	-0.68556	-0.591055	-0.13759	-0.29371	0.129888	-0.0136249	0.714479
AATGCGA	0.199603	-0.687548	-0.259296	-0.50527	-0.381629	-0.606157	-0.229708	-0.939861	-0.737014	-0.16797	-0.111966	-1.18312	-0.620477	-0.668524	-0.533503	-0.171761	-0.77489	-0.62956	-0.260137	-0.0275531	0.0651269	-0.0283676	-0.603676	-0.0896617	-0.358598	-0.392675	-0.00435438	-0.508113	-0.351926	-0.164286	-0.333264	-0.691547	-0.960936	-0.50994	-0.366488	-0.846715	-0.500749	-0.65113	-0.227349	-0.715527	-0.774581	-0.870506	-0.652829	-0.238805	-0.301995	-0.0654745	-0.774397	0.0406742	0.15592
AATGCGC	-0.341444	-0.20983	-0.966117	-1.1055	0.243602	-0.64619	0.418937	-0.455436	-0.202762	-0.183151	0.00575828	0.0903941	0.0739602	0.114999	-0.265131	-0.469739	-0.703217	-0.0347804	-0.0545108	-0.311809	-0.629092	-0.466731	-0.227824	0.138734	-0.44344	0.00941884	-0.0529614	-0.0909199	-0.994112	-0.442646	-0.272903	-0.679099	-0.20575	-0.622124	-0.492539	0.174594	-0.0059012	-0.789748	0.0149181	-0.521714	-0.799384	-1.16254	-0.294758	-0.0305011	-0.486919	-0.192815	-0.397143	-0.617192	-0.269272
AATGCGG	-0.111557	0.302345	0.804109	0.257578	-0.522765	0.507669	0.22545	0.580628	0.0817576	0.162481	-0.000298888	0.271182	0.475118	-0.0169524	0.0462482	0.0668006	0.110152	0.521093	-0.131431	-0.0584241	0.409471	0.183823	0.149802	0.102788	-1.22873	-0.509269	0.0140718	-0.854991	-0.242825	0.118257	-0.257447	0.777524	0.311583	1.07713	0.437569	1.25364	0.187953	1.13355	-0.178782	1.15533	0.991602	0.425626	0.639399	-0.188473	-0.259985	-0.10792	-0.58694	0.553827	-0.164133
AATGCGT	-0.249145	-0.0579886	0.418239	0.328499	0.443472	0.299613	0.0537569	-0.0733752	0.198567	0.471108	0.013274	-0.218207	-0.142838	0.303996	0.299769	0.148596	-0.00706253	0.58818	0.0268748	0.475643	0.303164	0.278436	0.107061	0.411184	-0.187696	-0.213217	0.0808466	-0.188865	-0.0329633	0.220881	-0.0967831	0.307581	-0.150292	-0.0351469	-0.729704	-0.969794	0.045645	-0.0703648	0.362296	-0.00943415	0.188266	-0.0963863	-0.238409	0.113044	-0.0672569	0.00680061	-0.107946	0.128966	-0.217052
AATGCTA	-0.243003	0.174757	-0.384861	0.530425	-0.410798	0.376263	-0.424806	-0.102578	0.508789	0.0214845	-0.0103079	0.203373	-0.403762	0.0333934	-0.221819	-0.209783	-0.147721	-0.259697	0.0203642	-0.197928	0.0284576	0.152278	-0.265704	0.197023	-0.808381	-0.557168	-0.127127	-0.774532	-0.150495	-0.371817	-0.118694	-0.140558	-0.291241	-0.910012	-0.117796	-0.00619708	-0.177044	-0.044806	-0.494198	0.0450694	0.344656	-0.128089	0.471874	-0.214815	-0.039253	-0.248208	-0.373952	-0.686582	-0.0129671
AATGCTC	-0.847439	-0.63239	-1.08478	-0.395235	-0.624289	-0.236025	-0.543053	-0.291755	-1.34815	-0.542023	-0.608591	-0.219478	-0.602721	-0.415247	-0.344702	-0.453949	-0.944854	-0.884199	-0.228042	-0.525037	-0.585906	-0.588645	-0.475704	-0.15994	-0.619631	-0.691902	-0.288711	-0.509235	-0.0412551	-0.795949	-0.404626	-0.00874117	-0.504632	-0.613981	-0.434041	-0.844758	-0.33374	-0.426436	-0.831944	-0.473661	-0.558133	-0.908929	-0.676213	-0.44146	-0.048559	-0.411016	-0.247585	-0.458236	-0.0737425
AATGCTG	0.530605	0.227109	0.506339	0.457511	0.863224	0.538938	0.698991	0.298683	0.317452	0.447957	0.244913	-0.0384111	0.559401	0.441454	0.62637	0.00541357	0.498459	0.970846	0.181158	0.202131	0.0294477	0.226246	0.565198	0.0756958	0.782061	0.784425	0.265595	0.754456	0.467593	0.166382	0.345251	0.179775	0.482158	0.850244	0.502965	1.11907	0.21784	0.321555	0.483451	0.290979	0.269056	0.348836	0.990597	0.264611	0.419511	-0.0311605	1.11478	1.2298	1.1937
AATGGAA	1.47628	0.777887	0.972285	0.957532	0.417607	0.826519	0.88673	0.875895	0.860897	1.10839	0.26508	1.14278	1.44841	0.302509	0.389953	0.0938707	0.972698	1.31286	0.147067	0.490372	0.816172	1.28351	1.36102	0.662396	0.463005	-0.114652	0.366525	0.00471344	2.49409	0.40393	1.08929	0.888232	0.840343	1.76232	0.69868	1.42343	1.05961	1.67239	0.478664	1.17311	0.66072	0.289356	0.910985	0.94837	0.733143	0.0826789	0.881446	1.20565	1.76477
AATGGAC	-0.314466	0.00140137	-0.541245	-0.366039	-0.0424215	-0.041004	-0.637168	-0.664527	-0.696485	-0.783685	-0.467864	-0.480783	-0.871046	-0.074299	-0.394043	-0.000459407	-0.543349	-0.0574135	-0.128629	0.143407	0.244453	-0.404092	-0.267629	-0.167096	-0.329409	-0.204398	0.132263	-0.351063	-0.213557	-0.196939	0.0233967	0.172211	0.547857	-0.111609	-0.31109	-0.416421	-0.0197687	-0.1748	-0.259438	-0.609831	-0.741663	-0.186062	-0.695874	0.217553	0.147387	0.157577	-1.01014	-0.0711867	-0.38793
AATGGAG	-0.255385	-0.111617	-0.227016	-0.15089	0.21759	-0.213572	0.450392	0.449545	-0.133927	-0.0334483	-0.0255215	-0.00687285	-0.278624	-0.309265	-0.325498	-0.145836	0.288755	-0.236953	-0.182998	-0.0363036	0.0775667	0.342521	-0.221484	0.284098	0.260551	0.57975	0.0881922	0.413864	2.69846	-0.0354534	0.317626	-0.21762	0.025821	-0.105325	0.208137	-0.00454217	0.204386	-0.424394	0.0184474	0.115223	-0.41693	0.587467	-0.135459	-0.352075	-0.0836371	-0.199945	0.488639	-0.126431	0.0317978
AATGGAT	-0.672584	-0.0840657	-0.46881	-0.42381	-0.971893	-0.0662373	0.304125	0.456025	0.323806	-0.0459052	-0.379231	-0.416608	-0.303373	-0.166988	-0.0982837	-0.0458033	-0.0191085	-0.458901	-0.136259	0.374968	0.12624	-0.248805	0.132427	0.341351	-0.698957	-0.329778	-0.103794	-0.483638	0.524198	0.363958	0.115463	-0.117999	0.11484	-0.426847	0.426236	-0.747843	0.0401287	-0.37778	0.145549	-0.132774	-0.132544	0.348379	0.419426	-0.135198	-0.161155	0.295243	0.352783	0.0384815	-0.0356485
AATGGCA	0.487536	0.186539	0.648411	0.0257343	0.0506419	-0.341254	0.263873	0.035881	0.567485	0.212445	0.183656	0.228877	0.188015	0.501079	0.0825099	0.240282	0.0815394	-0.128836	-0.0833295	-0.600542	0.260526	0.0489807	0.571319	-0.157755	0.126404	0.20446	0.132582	0.661882	2.64526	0.316339	0.33071	0.530308	0.227152	0.13555	1.07098	1.04355	-0.242868	0.61503	0.495681	0.287339	0.34943	0.299359	1.11646	0.510808	-0.113899	-0.104822	0.630411	0.0640134	1.60562
AATGGCC	-0.633174	-0.0900022	0.120619	-0.14233	-0.384126	-0.153079	0.414156	-0.428343	-0.353239	0.00582982	0.0540465	-0.63416	-0.0904742	-0.0806006	-0.377336	-0.10495	-0.133793	0.132788	-0.0211032	0.334614	0.165436	-0.276051	0.0137361	-0.378764	-0.599186	-1.33457	-0.352015	-0.13844	0.566462	-0.403528	-0.330019	0.312292	0.482068	-0.131012	-0.142224	0.28593	-0.13617	-0.295986	0.462409	0.664719	0.462878	0.594364	0.306293	-0.0432243	0.679828	-0.0866891	-0.338113	-0.644227	-1.34567
AATGGCG	0.783828	-0.130507	-0.336913	-0.389538	0.590391	-0.181589	0.0656477	-0.123237	-0.65444	-0.271574	-0.410586	-0.288648	-0.118131	-0.333648	0.0463281	0.358823	0.00889417	-0.875684	-0.155055	0.0362765	0.201862	-0.0303984	0.0136249	-0.0461153	-0.0208219	0.376138	0.132477	0.317804	2.98044	-0.0367171	-0.16728	-0.133116	-0.22939	0.887295	0.178878	0.468212	0.0765488	0.051456	-0.311055	-0.0210892	0.288608	-0.140904	0.389264	-0.0884174	0.413924	0.267198	0.534769	0.240053	-0.346833
AATGGCT	-0.89716	-0.514938	-0.88612	-1.30618	-0.744877	-0.797005	-0.540403	-1.16131	-0.721046	-0.942824	-0.245765	-0.630848	-0.789463	-0.141137	-0.190328	-0.501196	-0.772726	-1.25063	-0.364923	-0.606196	-0.268451	-0.221242	-0.410218	-0.255627	0.302122	-0.13013	-0.059379	0.293271	1.17748	-0.406187	-0.630576	-1.32312	-0.57522	-0.847078	-1.39028	-0.941331	-0.37626	-1.20835	-0.60685	-0.681054	-0.612482	-0.51919	-1.47274	-0.607777	-0.749402	-0.281627	-1.29801	-1.26881	-1.1074
AATGGGA	-1.05299	-1.07126	-0.563925	-0.381135	-1.07023	-0.256422	-0.303256	-0.201175	-0.321869	-0.662174	-0.249737	0.208932	-0.25711	-0.371775	-0.329403	-0.294539	-0.105171	-0.668416	-0.376999	-0.375563	-0.450509	-0.10652	-1.41737	-0.444441	-1.17363	-0.735011	-0.462902	-0.258604	-0.896419	-0.462728	0.104759	-0.538192	-0.68396	-0.913108	-0.993917	-1.08013	-0.341431	-0.862535	-0.52449	-0.485269	-0.396223	-0.295069	-0.336708	-0.0897544	-0.963387	-0.186428	-0.90993	0.0875561	-0.943792
AATGGGC	-0.00578795	0.853899	-1.12605	-0.697842	-0.934463	-0.646016	-0.0720209	-1.14526	-0.289328	-1.08285	-0.110347	-1.18825	-0.699873	-0.617219	-0.195172	-0.365999	-0.229058	-0.405968	-0.14192	-0.0909106	-0.438298	-0.258721	-0.236012	-0.183951	-0.612981	0.0717755	0.0770538	-0.803487	-0.0658908	-0.224677	-0.494138	-0.203841	-0.463091	-0.0553314	-0.836432	-0.212797	-0.16656	-0.298871	-0.247147	-0.99518	-0.946321	-1.24664	-0.53585	0.0944402	0.037921	-0.160902	-0.304756	-0.400739	-0.455312
AATGGGG	-1.18807	-1.00212	-1.46769	-1.05278	-1.19246	-0.896873	-0.509942	-0.720057	-1.03073	-0.682927	-0.641395	-1.29619	-0.940542	-0.913187	-0.494052	-0.669082	-1.42991	-1.30449	-0.386939	-0.922997	-0.846408	-0.902472	-1.27306	-0.875082	-0.997271	-0.928305	-0.456752	-1.56527	0.213563	-0.698786	-0.873888	-0.951675	0.178963	-0.300609	-0.68384	-0.863136	-0.420248	-0.903497	-0.586214	-0.885038	0.226028	-0.631183	-1.29406	-0.603709	-0.496327	-0.0338126	-1.33858	-0.629018	-0.95945
AATGGGT	-0.0928533	-1.04493	-0.486208	-0.76696	0.0468625	0.00051466	-0.0866565	-0.7265	-0.395406	-0.454045	-0.317859	-0.37929	-0.666291	-0.326288	-0.0419722	-0.181027	-0.630599	-0.353976	-0.189898	-0.38281	0.242683	-0.0399834	0.476162	-0.253725	-0.105734	-0.816439	0.194909	-0.752562	-0.726463	-0.0670614	-0.641947	-0.163535	-0.0771363	-0.998282	-0.812403	-0.102144	-0.0295418	-0.383439	-0.323732	-0.761781	-0.876521	-0.263796	-0.272593	-0.00861725	-0.898519	0.158499	-0.202305	-1.07106	0.39655
AATGGTA	0.503135	0.556089	0.901298	0.671588	0.740564	0.383437	0.244818	0.374422	0.62764	0.72186	0.0678108	0.430336	0.139738	-0.166215	-0.308567	0.205081	0.651633	0.632023	0.0165883	0.240802	0.191367	0.143538	0.520814	0.107205	0.356146	0.103449	-0.146528	0.195051	1.61119	0.136389	0.293027	0.899749	0.126023	1.28527	0.388022	0.566707	-0.179697	0.415283	0.412552	0.479981	0.339257	0.208378	0.540802	-0.0728379	-0.0807623	0.117908	0.711897	1.53877	0.548049
AATGGTC	0.0777541	-0.102041	-0.710917	0.415821	0.273419	-0.26499	0.405941	-0.117763	-0.435138	0.0646047	-0.108263	-0.541698	-0.237771	0.122507	0.023452	-0.0839134	-0.570977	-0.387167	0.0214391	0.175338	0.0259074	0.606839	0.0948621	0.0505636	0.0916531	0.0595677	0.096641	0.523955	-0.261469	-0.025309	-0.263417	-0.570196	-0.574093	-0.798187	0.0266677	-0.518228	-0.0509317	-0.487274	-0.250375	-0.149413	-0.610508	-0.408443	0.0673924	-0.375211	0.127953	-0.0834383	0.910133	-0.119913	0.0719894
AATGGTG	0.330719	-0.0862346	-0.465197	0.083049	-0.672805	0.0484293	-0.266701	-0.465702	0.0342902	-0.33101	-0.293388	0.398686	-0.223888	-0.120914	0.031957	-0.0940569	0.471394	-0.172109	-0.0336213	-0.109665	0.117722	-0.5262	-0.108233	0.127338	-0.27455	-0.616177	-0.159173	-0.534418	2.16613	-0.201333	-0.786393	0.0419227	0.168648	-0.106388	0.0648014	0.159731	-0.0150896	0.866816	0.11314	0.554055	0.374813	0.023396	0.420932	-0.388047	-0.460318	-0.0115939	-0.589087	-1.05259	-0.83994
AATGTAA	-0.127619	-0.496768	0.0115473	0.256222	-0.516066	-0.0726471	0.190624	-0.180708	0.246504	-0.202832	-0.0755159	0.152521	0.0634433	0.106693	-0.00372634	-0.244308	-0.413743	0.0857808	0.231619	0.0305406	-0.408434	0.00914928	0.405497	-0.127835	-0.854215	-0.385202	-0.230662	-0.286046	0.206616	0.323949	-0.0105676	-0.248848	0.126772	0.458	-0.0826885	0.312008	0.0557853	-0.472745	0.19018	0.259263	0.174922	0.431702	-0.328739	0.315323	0.638349	-0.54422	0.167857	-0.00962455	0.400889
AATGTAC	0.226157	-0.294191	-0.0704003	-0.227821	-0.0808787	0.134865	-0.264734	0.298234	-0.49917	-0.116049	-0.0804372	-0.183096	-0.311395	0.0755697	0.283362	0.212429	-0.0739192	0.226456	0.049601	-0.28511	-0.0401799	-0.518834	-0.558825	-0.163591	-0.359779	-0.239325	-0.300167	-0.41321	-0.849581	-0.452921	-0.092663	-0.0274328	-0.164921	-0.528457	-0.152988	0.484283	-0.0282102	-0.495468	0.245101	-0.33729	-0.0719771	0.0474955	-0.476165	-0.0236268	-0.119496	0.0113589	-0.0264811	0.459374	0.326885
AATGTAG	-0.323191	0.032755	-1.06543	-0.187934	-0.528262	0.213827	-0.448195	0.023019	-1.18964	0.319085	-0.417283	-0.0193168	-0.419752	-0.138328	-0.0862466	0.031196	0.0302222	-0.630984	-0.157213	0.0819811	-0.0403633	-0.429243	-0.382738	-0.436381	-0.268311	0.183538	-0.067032	-0.582972	-0.459041	-0.291702	-0.411396	0.228622	0.0358668	-0.435135	0.485375	0.40294	-0.121449	0.491882	-0.183063	-0.235039	-0.0705544	0.601722	0.153766	0.202729	-0.136611	-0.188972	-0.536151	-0.788465	0.0615889
AATGTAT	-0.248188	-0.33047	1.23998	0.113311	0.0693026	-0.00393733	-0.040185	0.268874	0.510417	0.0307882	0.0849589	0.172525	0.519398	-0.0306797	0.097063	0.131775	-0.358275	0.0778936	0.0387058	-0.306763	0.451665	-0.0597659	-0.395067	0.165652	0.242832	0.0817342	-0.398308	0.269652	0.0994289	0.412997	-0.108683	0.105221	-0.207231	-0.377021	-0.182895	-0.574625	0.117488	0.369566	-0.304294	0.473473	-0.0291614	-0.00548136	0.204255	0.207541	-0.101691	-0.0742352	0.360739	0.572669	-0.325414
AATGTCA	-0.192891	-0.734422	-0.105216	0.0162679	-0.395779	-0.0208997	-0.498953	0.192824	0.283745	-0.449162	0.0350592	0.38987	-0.0843273	-0.390928	-0.125063	-0.12738	-0.207516	-0.073335	0.161826	-0.65957	-0.158851	-0.0906675	-0.760219	0.110533	-0.455831	-0.999662	-0.0687139	-1.09545	0.00421001	-0.12669	-0.330044	-0.25278	-0.366447	0.0266481	-0.272335	0.0830975	-0.258436	0.249095	-0.325928	-0.0301041	-0.401408	0.232754	-0.664716	-0.125893	0.348083	0.0400839	0.0354844	-0.383786	0.51097
AATGTCC	-0.713534	-0.315407	-0.0182601	0.241541	-0.187753	0.406743	-0.124746	-0.12247	-0.862505	-0.676838	-0.467091	0.394338	-0.231975	0.0766791	0.0479404	-0.353107	-0.0883797	-1.17263	0.0106881	-0.349909	-0.109656	-0.289274	-0.38958	-0.197011	-0.3664	-0.818083	-0.0400342	-0.237503	0.207246	-0.483022	-0.477195	-0.727043	-0.0374331	-0.79601	-0.385621	-0.173802	0.0586143	-0.0469663	-0.153474	-0.292507	0.0526559	-0.0365029	-0.420335	-0.221168	-0.474905	0.188142	-0.637598	0.269898	0.571084
AATGTCG	-0.542272	-0.971307	-0.64762	-0.722177	-0.402444	-0.583716	-0.177208	-0.814244	-0.488361	-0.559721	-0.174307	-1.21212	-0.2509	-0.451436	-0.422219	0.147455	-0.603541	-0.380469	-0.453136	0.0313369	0.115667	-0.577121	-0.716501	-0.173766	-0.344578	-0.15424	0.0313473	-0.654206	-0.370895	-0.0808889	-0.416361	-0.668738	-0.578116	-0.291178	-0.347181	-1.1365	-0.135132	0.271587	-0.317737	-1.00081	-0.720593	-1.29468	-0.448383	-0.316716	-0.53988	-0.0474875	-0.483156	0.0244903	-1.1582
AATGTCT	0.00439418	-0.000848471	-0.201417	-0.293315	-0.332159	-0.430016	-0.307485	-0.671948	0.406552	-0.585761	-0.0171833	-0.746952	-0.672735	-0.160335	-0.0473811	0.00354034	-0.668959	-0.608252	-0.00146729	-0.228627	-0.420879	0.16196	-0.559746	-0.348724	-0.287613	-0.681272	-0.0242175	-0.788958	0.0559397	-0.581733	-0.0377021	0.0891587	-0.205769	-0.281033	-0.388653	-0.823602	-0.508174	-0.924666	0.119855	0.0697245	-0.181239	0.0394497	-0.155088	-0.339756	0.293814	0.232559	-0.742659	-0.442229	-0.247031
AATGTGA	-0.348956	-0.139704	-0.31127	-0.330854	0.674294	0.203107	-0.275454	-0.0139973	-0.505238	0.0148789	-0.119591	-0.400158	0.1542	-0.0214828	-0.249197	-0.102835	0.129588	-0.177368	-0.10985	0.00304968	-0.186065	-0.256858	-0.295847	-0.10067	0.00108297	0.369528	-0.149281	-0.075545	-0.0795611	-0.482959	-0.246498	-0.223868	-0.175364	0.0458216	-0.701596	-0.247201	-0.374032	-0.203864	0.139042	-0.0362678	-0.150212	-0.197577	-0.00320843	-0.0749996	0.268782	0.166902	-0.0212241	-0.475917	-0.20566
AATGTGC	-0.754198	-0.666565	-0.494612	-0.290801	0.13724	-0.310456	-0.097987	-0.300848	-0.0322481	-0.182925	0.387868	-0.265358	-0.510303	-0.0436722	-0.0579312	0.0195809	-0.216092	0.04806	-0.193914	-0.573501	-0.28218	0.0205159	-0.116998	-0.506275	-0.187178	-0.25981	-0.256173	-0.639862	-0.738753	-0.345243	-0.0902261	-0.476937	-0.226589	-0.858886	-0.642584	-0.486555	0.243604	-0.59497	0.0420069	-0.413367	0.182823	-0.531241	-0.222913	-0.182436	-0.136919	-0.305797	-0.711591	0.181648	-0.152487
AATGTGG	-0.723791	-0.817927	-0.720103	-0.262834	-0.258407	-0.398627	-0.104053	-1.2976	-0.355235	-0.0997005	-0.2766	-0.909426	-0.43842	-0.593425	-0.342921	-0.549892	0.0321031	-0.600193	-0.135266	-0.768413	-0.282297	-0.838569	-0.936727	0.00684423	-1.36768	-1.17346	0.207413	0.0281956	-1.08162	-0.604298	-0.090033	-0.478737	-0.387191	-0.486377	-0.281891	-0.409729	-0.531169	-0.23336	-0.356476	-0.552391	-0.678986	-0.37011	-0.792082	-0.594265	-0.639267	-0.118201	-0.249989	-1.11597	-0.793982
AATGTGT	-0.626752	-0.695706	0.0659784	0.0249541	-0.472614	0.0430971	-0.315339	-0.542413	-0.448118	-0.469465	-0.292073	0.0333622	-0.412308	-0.421134	-0.351751	-0.518854	-0.957114	0.0531853	-0.134421	0.0878703	0.299908	0.433466	-0.499414	-0.404475	-1.12309	-0.380268	-0.288223	-0.916755	-0.511893	-0.252681	-0.0316197	-0.409251	-0.163171	-0.585147	-0.359918	-0.993024	-0.317899	-0.474964	-0.0822896	-0.418538	-0.04477	-0.426962	0.0649423	0.34079	-0.329689	-0.197954	-0.419391	-0.941549	-0.79648
AATGTTA	-0.433745	0.161256	0.179052	-0.502622	-0.00830225	0.206917	0.415149	-0.396407	-0.816301	-0.383578	-0.156149	-0.77376	-0.913967	0.125597	-0.125187	0.128361	0.174858	0.198106	0.0190389	-0.0680356	-0.0239973	-0.273788	0.100184	-0.123662	-0.505671	-0.476228	-0.0238028	-0.599515	0.618563	-0.1745	-0.233612	0.223363	-0.063638	-0.471562	-0.120522	0.525709	-0.0876237	-0.128678	0.0954182	-0.163014	-0.139529	0.357724	0.529872	0.0744474	0.0352793	-0.345362	0.432227	-0.870336	-0.496668
AATGTTC	0.0439296	0.543905	0.452192	-0.0926718	1.19182	0.0475364	0.104625	-0.0648875	0.36824	-0.825719	0.14991	0.331219	0.197789	-0.170572	-0.0900462	0.395016	-0.286965	-0.209232	-0.100349	0.266195	-0.214671	-0.171868	0.291349	0.177875	0.612856	0.294091	0.0138384	0.290406	0.94639	0.14285	-0.107092	-0.12724	0.201236	0.334466	0.00315024	0.51662	0.180971	0.463635	0.343997	0.516052	-0.188881	0.648532	0.504088	-0.0447417	0.142438	-0.086475	0.9227	1.62182	2.47345
AATGTTG	-0.652334	-0.930404	-0.335818	-0.558508	-0.935643	-0.576434	-0.66227	-0.307706	-1.3069	-1.17007	-0.230396	-1.09928	-0.850538	-0.590473	-0.0779707	-0.53668	-0.822896	-1.46567	-0.244333	-0.304016	-0.367014	-0.820254	-0.939192	-0.824592	-0.369221	-0.667775	-0.127212	-0.400857	-0.960849	-0.370073	-0.850845	-1.22147	-0.573247	-1.0891	-1.10719	-0.347848	-0.287944	-1.33413	-0.0313996	-0.542297	-0.955616	-1.30744	-0.987029	-0.0117549	-0.566498	-0.416544	-1.38495	-1.18055	-0.842027
AATTAAC	0.126734	0.206228	0.365783	-0.0521466	0.646022	-0.133832	0.336349	-0.471174	0.48696	-0.0977364	0.130041	0.454152	-0.00500855	-0.0451473	-0.025461	0.20272	0.413026	0.675326	0.216854	0.375709	0.322028	-0.0440296	0.675014	0.188288	-0.268625	0.218267	-0.16722	0.130948	-0.363147	-0.198108	0.289392	0.0184716	0.0605776	0.0551255	0.269343	0.537572	0.207714	0.100314	-0.00297296	-0.0564543	-0.257648	-0.402237	-0.0701995	0.428378	0.314954	0.0220746	0.264232	-0.215326	-0.167788
AATTAAG	0.425322	0.14185	0.711124	0.389185	0.286154	0.110835	0.191035	0.0650302	0.572515	0.422512	-0.00360865	0.583999	0.0713195	0.560633	-0.142202	-0.0804207	0.763935	1.2664	-0.0641756	-0.076254	-0.0358996	0.126956	1.07999	0.118956	0.121905	-0.376946	0.262919	-0.10345	0.839836	0.724225	0.288594	0.184215	-0.301572	0.441593	0.291014	1.36969	0.382028	-0.0469983	0.335693	0.361281	-0.18286	-0.248306	0.0966684	0.0165755	0.717962	0.123533	0.870742	0.863349	0.552555
AATTACA	-0.55943	-0.254852	-0.392183	-0.966248	-0.396537	-0.383082	0.157715	-0.297398	-0.527706	-0.878314	-0.0321687	-0.186183	-0.302036	-0.147233	-0.162066	-0.296718	0.124935	-0.0650922	-0.179429	-0.121731	-0.136509	-0.280659	-0.192467	-0.373766	-1.72372	-0.872009	-0.149413	-1.00993	-0.264537	-0.426732	-0.7228	-0.46965	0.220396	-0.421585	-0.230542	0.235075	-0.507354	-0.665076	0.0470051	-0.100905	-0.203963	-0.53145	-0.413047	-0.341401	-0.00522379	-0.366747	-0.358553	-0.413599	-0.978014
AATTACC	0.253317	1.13714	0.370912	-0.190997	-0.163968	0.407743	0.259355	-0.113659	0.147347	-0.508719	-0.0295754	-0.092043	0.218076	0.0732062	-0.0541205	-0.115913	0.379646	-0.320067	-0.122445	0.189304	-0.0724216	-0.4341	0.406357	0.176286	0.283291	-0.143187	-0.19512	-0.658778	-0.666435	0.361728	0.0900747	-0.311781	-0.264825	-0.233127	0.199875	0.39605	0.126326	0.516755	0.132485	-0.518639	0.385249	0.529083	0.326218	0.188144	-0.188934	-0.125341	0.39345	-0.395796	0.122724
AATTACG	0.198542	0.840703	0.0340978	0.248027	0.479232	0.186368	0.264058	0.599542	0.469204	0.551244	0.144063	0.660312	0.679948	0.226429	0.280023	0.0160147	0.569531	0.529233	0.0083719	0.4709	0.38172	0.130375	0.169676	0.250907	0.396584	-0.0230439	0.201806	-0.489178	0.127954	0.276256	0.283579	0.70013	0.225075	0.491336	0.403962	-0.131095	0.0573407	0.335469	0.285892	0.477392	-0.0849394	0.152876	0.471717	0.315001	-0.176016	0.173819	-0.341435	0.421773	-0.139717
AATTACT	0.860364	0.832088	0.0704829	0.480251	-0.223775	0.157433	0.761362	0.256745	-0.0624649	0.211829	0.197936	-0.015473	-0.104466	0.0430387	-0.127223	0.0868257	0.326459	-0.0628592	0.101534	0.168058	0.161977	0.0948638	0.957179	0.108671	-0.251459	0.570464	0.0574533	-0.100687	0.143882	0.366974	0.395152	0.51066	-0.0898846	0.367036	0.114523	0.729432	0.151688	0.447147	0.247638	0.382033	-0.0773733	0.00353063	-0.130022	0.317867	0.294099	0.27534	0.13261	-0.350295	0.63339
AATTAGA	-0.087106	0.537354	0.257642	0.0354021	0.0089255	-0.0740414	0.42375	-0.103631	0.200513	0.0873638	-0.215498	-0.159685	-0.177897	0.0948563	0.0595664	-0.169767	0.0846764	0.100119	-0.297703	0.0242274	-0.127911	-0.164368	0.0747759	-0.0287515	-0.00105212	0.102063	-0.141057	0.135317	-0.466192	-0.214929	0.298948	0.566926	0.331987	-0.20097	0.0172319	-0.235331	0.0852944	-0.326564	-0.110948	-0.329316	-0.0588048	0.0692155	-0.260201	-0.20698	0.193124	0.0489826	0.0577779	0.658787	3.05e-05
AATTAGC	0.751774	0.598512	0.826247	-0.0479708	0.661026	0.312446	-0.226625	0.392938	0.30855	-0.209295	0.476691	-0.192376	-0.0903989	0.122543	0.261145	-0.193674	0.610443	-0.196104	-0.0824285	0.190673	0.0118324	-0.0113085	0.188822	0.259472	-0.110758	-0.475486	0.242013	0.107071	0.404147	0.0848918	0.518389	0.0851314	0.53329	1.09466	0.32825	1.09978	0.0933118	0.803534	0.0954459	0.231719	0.776403	0.62373	0.8197	0.26341	0.862357	-0.0517737	0.39714	0.045968	-0.00341077
AATTAGG	-0.585053	-1.49507	-1.28696	-0.833797	-0.557619	-0.632794	-0.970046	-1.69134	-0.984673	-0.983224	-0.654196	-0.970967	-0.662715	-0.743156	-0.549908	-0.485398	-1.31248	-0.661989	-0.461663	-0.633199	-0.636383	-0.697988	-1.51164	-1.02707	-1.40371	-1.23118	-0.292982	-1.80088	-1.57819	-0.506998	-0.74128	-0.446128	-1.15942	-1.21777	-1.92585	-0.955256	-0.410216	-1.14155	-0.749479	-0.984573	-1.08907	-1.08965	-1.03085	-0.0960432	-0.659186	-0.438288	-1.10184	-1.4711	-1.50481
AATTAGT	1.28976	0.804948	1.03585	0.349539	0.601912	0.539008	0.652885	1.12007	0.569327	0.88344	0.0591017	0.249604	1.02509	0.093476	0.378238	0.145822	1.38103	0.865888	-0.106795	0.0970311	0.28744	0.407846	1.20636	0.341461	1.30382	0.506674	0.452915	0.890008	0.688285	0.0597363	0.401159	0.584132	0.0638451	1.32582	0.955262	0.707043	0.195814	0.338529	0.940235	0.714605	0.173896	1.01079	0.325292	0.267031	-0.0416022	0.190605	1.67016	1.00236	1.84506
AATTATC	0.699795	0.129541	0.587389	0.193724	0.0447016	-0.148011	0.3265	0.209813	-0.146875	0.305951	0.139793	0.48816	-0.21597	-0.0879167	0.181738	-0.165129	0.579741	0.552302	-0.0800787	0.209241	0.0685802	0.340042	1.08533	0.18633	-0.875287	-0.787592	-0.3339	-1.09347	-0.325983	-0.21931	-0.00193969	-0.277095	-0.0447616	-0.105838	0.175803	0.53679	-0.157204	0.580722	0.367948	0.584106	-0.280402	-0.145032	0.0141044	0.509364	-0.0191558	-0.236193	-0.284357	-0.277	-0.145918
AATTATG	0.0135294	0.19027	0.151804	-0.0308341	0.167006	-0.0498295	-0.237805	-0.245896	-0.509937	-0.236857	-0.0433017	-0.227522	0.00798194	-0.199083	-0.234135	-0.33258	-0.179595	0.141048	-0.19972	-0.0347655	0.284682	0.252448	0.541225	-0.0910031	-0.829638	-0.617195	-0.180061	-0.840498	0.145856	-0.0139427	-0.149624	-0.382392	0.131814	-0.791179	0.301846	-0.371085	-0.320677	-0.607372	0.126964	-0.192841	-0.031012	-0.208437	-0.330114	-0.277999	-0.273287	-0.0855302	-0.184724	0.326733	-0.0830565
AATTCAA	-0.123005	0.141123	0.217426	-0.399618	-0.00959854	0.0939685	0.178542	-0.546886	-0.482464	0.186145	0.0801769	0.119707	0.268858	-0.175277	0.296302	0.244829	0.0675776	0.257128	-0.00185617	0.293184	0.0941271	0.260903	-0.0447118	0.630411	-0.394753	-0.295563	0.104838	0.0401838	-0.0295246	0.175743	0.257488	0.137386	-0.250641	-0.127017	0.6798	-0.310987	-0.0180076	-0.0890521	0.852765	0.22543	0.202437	0.0282881	0.620967	0.242468	0.135013	0.169877	-0.447372	0.0401766	-0.0170872
AATTCAC	-0.248103	-0.263612	0.0771107	-0.737144	-0.0776845	0.0632278	-0.768105	0.0152467	-0.673214	-0.513464	-0.290537	-0.145354	-0.753979	-0.291735	-0.313252	-0.510736	-0.385726	-0.419297	-0.20565	-0.289203	-0.278306	-0.750222	-0.858064	-0.0990025	-0.900991	-0.520337	-0.32952	-0.333152	-0.673395	-0.150261	-0.324725	-0.209552	-0.501803	-0.553907	-0.174169	-0.516232	-0.248841	-0.889463	-0.386459	-0.929788	-0.463175	-0.942268	-1.08753	-0.540501	-0.359725	-0.195343	-0.267823	-1.20207	0.193579
AATTCAG	0.463074	0.747944	0.0615281	0.370151	0.393041	-0.0621911	0.380719	0.173254	0.302325	0.26159	0.166922	-0.0876007	0.391978	-0.289218	0.494586	0.672442	0.301128	0.161478	0.284963	0.629319	0.419463	0.266186	0.421651	0.0659872	-0.0569478	-0.411043	-0.177483	-0.0482632	0.292494	-0.241535	0.33153	0.311007	0.477206	0.630983	-0.381089	0.256093	0.265159	0.719644	0.256372	0.32653	0.0427734	-0.0582858	-0.0882663	0.0625598	0.623254	0.226715	0.0570323	0.236701	-0.29606
AATTCAT	-0.506858	-0.494737	-0.409392	-0.30688	-0.466164	-0.330611	0.31279	0.090299	0.446163	0.516155	0.0624278	-0.489018	-0.476211	-0.0236371	0.0276447	-0.123384	-0.526822	-0.365404	-0.203763	-0.233844	-0.23152	-0.0739918	-0.713348	-0.191982	-1.01988	-0.880237	-0.298156	-1.0697	-1.07143	-0.197459	-0.29706	-0.379179	-0.0168411	-0.652156	0.387392	-0.265374	0.191871	-0.276086	0.0500403	-0.176742	-0.0116952	-0.41992	-0.537489	0.0551202	-0.900495	-0.101698	-0.192399	-0.96536	-0.94552
AATTCCA	1.29965	1.17082	0.624465	0.803088	0.755692	0.709681	0.727331	0.596255	1.03262	0.935894	0.446548	0.646588	0.605229	1.09927	0.349918	0.571813	1.15363	1.47522	0.292293	0.549499	0.67429	0.89551	0.60807	0.639843	-0.289245	-0.88655	-0.0780251	-0.129922	1.05802	-0.285189	1.00797	0.127758	0.53092	1.1459	0.786783	0.311385	0.605671	1.30957	0.821991	0.263949	0.875467	0.294335	1.3072	0.920829	0.394197	-0.0148749	1.30551	0.555614	0.950478
AATTCCC	-0.0687949	0.175151	-0.863832	-0.655373	-0.389325	-0.251705	-0.516284	-0.174824	0.121496	-0.0630247	-0.0682906	-0.72974	-0.666934	-0.0767403	-0.480071	0.0605788	-0.250981	0.0692825	-0.22282	-0.430521	0.022204	-0.25326	-0.550213	-0.0921301	-0.409885	-0.222419	0.02606	-1.02162	-1.00338	-0.0835955	-0.197012	-0.4286	-0.484054	-0.644333	0.0780526	-0.19442	-0.0424949	-0.00987169	-1.09821	0.0502525	-0.843335	-0.46805	-0.480111	-0.316007	0.0164697	-0.128667	0.506987	0.160204	0.668541
AATTCCG	0.80777	0.756947	0.326855	0.311325	0.121891	0.47204	-0.294532	0.190881	-0.113973	0.991071	0.236186	0.171582	0.441725	0.393984	0.253425	-0.0507925	0.129989	-0.249441	0.114313	-0.147094	0.028537	-0.132811	0.727053	0.133531	0.13888	0.603871	0.166625	-0.403546	-0.31859	0.421606	0.452686	0.246038	0.792886	-0.259628	0.79172	0.262491	0.513618	0.347689	0.216836	-0.147661	-0.724556	-0.107549	-0.0963983	-0.0306713	0.0123814	0.124683	-0.411285	-0.0870544	0.666914
AATTCCT	0.108901	0.0638021	0.507152	-0.403977	0.401903	-0.527753	-0.0103472	-0.124918	-0.25813	-0.392957	-0.178491	-0.00326812	-0.249027	0.217811	0.437838	0.238253	-0.184918	0.323118	0.0878356	0.509101	0.424962	0.0944041	0.0842542	0.00857717	-0.0774622	0.885755	-0.122578	0.575296	-0.208903	0.297326	-0.34944	-0.222878	-0.200714	0.295572	-0.632812	-0.674242	0.823993	0.138404	0.212629	-0.387393	0.327065	0.2242	0.211332	0.0937856	0.101552	0.182813	0.333085	1.2933	0.693464
AATTCGA	0.392507	1.13388	0.436653	0.768044	0.342561	0.166822	0.811339	-0.672827	0.086244	-0.805347	0.0204182	0.043965	0.616691	0.168505	0.115727	0.150154	-0.100403	0.0768189	-0.135237	0.315202	0.0651054	0.657486	0.40837	0.456227	0.0847625	-0.49297	0.109582	-0.367435	0.0685855	0.0914419	0.00272515	0.982119	0.699327	0.959801	0.798664	0.323107	0.425186	1.39273	0.248796	0.551451	1.15347	0.442524	1.28189	0.242605	0.165892	-0.103564	0.195551	0.233456	0.289684
AATTCGC	0.685692	0.26124	0.211612	0.027427	-0.241445	0.104512	0.0309944	-0.166397	-0.190446	-0.101841	0.15014	-0.24851	0.13147	-0.196321	0.0113223	-0.00458384	-0.330973	0.00498868	0.129465	0.287779	0.011474	-0.00860734	0.083022	0.459315	-0.242641	0.0500644	0.0119481	-0.238757	-0.581137	0.465122	-0.263524	-0.299606	0.383303	-0.1779	0.227051	0.0470912	-0.214352	0.250893	0.33128	-0.253944	-1.16803	-0.614577	-0.257834	0.345162	0.225459	-0.0888643	0.932618	-0.147791	0.156181
AATTCGG	0.765595	1.33464	-0.21087	0.185699	-0.131924	0.153772	0.405314	0.757891	0.291613	0.422878	0.10591	0.193843	0.953234	-0.0349855	0.10559	0.325015	-0.17016	0.0298364	-0.0583853	0.39475	0.365644	0.302232	0.556567	0.169704	-0.521705	-0.223274	0.211895	-0.644186	-0.374755	0.0956047	0.928396	-0.0257363	-0.133808	1.20354	0.28511	0.719588	-0.0189909	0.40288	0.222532	0.384764	0.133644	1.0062	0.629969	0.421173	0.287071	-0.0588118	0.0304187	0.265955	0.14655
AATTCGT	0.792706	0.248796	0.311138	0.862999	0.794744	0.662843	0.3957	0.70745	0.494759	0.550138	0.207774	0.904528	1.00939	0.130568	0.167374	-0.316969	0.938792	0.510522	0.220549	0.0166885	0.377502	0.617396	0.532788	0.0234098	0.287609	0.728299	0.350195	0.0216845	-0.0173981	0.409534	0.769778	0.23572	0.581888	0.66535	-0.339964	0.429657	0.231344	-0.162838	0.443429	-0.0381236	-0.148265	0.750379	0.695118	0.237806	0.607106	0.111595	0.586671	0.52203	0.815968
AATTCTA	-0.226119	-0.795321	0.00118278	-0.0965974	0.113943	-0.035924	-0.160381	-0.419838	-0.576144	-0.659047	0.0586643	-0.439234	-0.248903	0.0988587	-0.165641	-0.0255737	-0.218459	-0.309996	0.107978	-0.0633811	-0.142292	-0.117258	-0.222508	-0.582433	0.166207	-0.906152	-0.472062	-0.681596	0.27162	0.663625	-0.093453	0.132017	-0.051879	-0.412742	-0.125693	-0.336549	-0.181774	-0.157093	-0.246216	-0.135631	-0.164793	0.308047	-0.404664	0.0895127	0.378741	-0.100097	0.113347	-0.155645	0.019022
AATTCTC	-0.0861657	0.200088	-0.605336	0.0203634	0.0967338	-0.144043	-0.245207	-0.608166	-1.09399	-0.115824	0.027994	0.0474605	0.112234	0.146265	0.03637	0.125358	-0.29685	-0.393094	-0.265537	0.440144	0.277048	0.0430383	-0.182265	-0.0488855	-0.637171	0.0714511	-0.1189	-0.773949	-0.517985	0.372972	0.253496	0.249257	0.145439	-0.160043	-0.109487	0.191793	-0.103458	-0.100458	0.0100374	-0.242095	-0.0249378	-0.696067	-0.0619594	0.0380885	-0.347713	-0.204962	-0.406042	0.389245	0.0359279
AATTCTG	0.623695	0.48749	0.0410307	0.428001	-0.205808	0.159896	0.394919	0.329439	0.645152	0.194739	0.372826	0.542087	0.132779	0.13724	0.360584	-0.107198	0.833898	-0.0309855	0.0541943	0.215052	-0.291627	0.764468	0.758044	0.622077	-1.21448	-0.705116	0.148368	-0.543577	0.0338388	-0.103909	0.197547	0.126936	-0.0485486	0.484562	0.582063	0.522821	0.553053	0.38348	0.304208	0.948015	-0.375779	0.335455	0.842319	0.270335	0.69367	-0.170943	0.301992	-0.251583	0.293809
AATTGAA	0.094826	-0.524329	-0.179171	-0.400378	-0.296865	-0.117889	0.181856	-0.156472	0.070162	-0.57517	-0.354074	0.751012	0.311429	0.0297985	0.275436	0.104591	-0.52985	-0.243961	0.0291761	0.245738	0.0633521	-0.23608	-0.189379	0.146423	-0.523153	-0.551203	-0.324818	-0.133004	-0.450418	0.211924	0.182975	-0.135373	0.324425	0.0190766	0.245475	-0.149255	0.0730931	0.00958851	0.00530258	-0.338102	-0.474664	-0.265979	0.123119	0.14374	-0.295277	-0.110132	-0.292049	0.307251	-0.546642
AATTGAC	0.385919	0.267478	0.186802	0.62058	0.631863	0.363511	0.341958	0.293641	0.403389	0.552079	0.227023	0.44618	0.658559	0.447832	0.572465	0.0647493	0.780292	0.629241	0.202584	0.360128	0.20294	0.38275	0.369298	0.364665	0.470425	-0.41465	0.229008	0.0823745	-0.442573	0.214435	0.0174086	0.384299	0.772329	0.475575	0.594442	0.333011	0.439353	0.354448	0.640312	1.00208	-0.1026	0.476566	0.175991	0.234909	1.20045	0.0322094	0.487949	-0.255379	0.558529
AATTGAG	-0.593073	0.181704	-0.529164	-0.0538797	-0.213401	-0.492521	-0.309386	-0.184533	-0.397087	-0.454445	0.104099	-0.686265	-0.587356	-0.436664	-0.398727	-0.494673	-0.545692	-0.730909	-0.17851	-0.144152	-0.0671108	-0.370609	-0.582661	-0.0228539	-0.892307	-1.22882	-0.321289	-1.13265	-0.64817	-0.413028	-0.561092	-0.287108	-1.08047	-0.21947	-1.32517	-1.08222	-0.24202	-0.248073	-0.126331	-0.206159	-0.33498	-0.698472	-0.692843	-0.0822437	-0.390133	-0.260324	-0.280759	-0.853005	-1.06622
AATTGAT	0.00804878	0.0594236	0.228788	-0.000526125	-0.380307	0.0110452	-0.0463407	0.289157	-0.205329	-0.351287	0.0970939	0.073578	-0.186353	0.117155	0.0541478	-0.0558586	0.290182	0.214946	-0.200408	0.552679	0.048789	0.0459831	-0.643869	-0.131386	-0.440269	-0.641524	0.209661	-0.678104	0.221741	-0.0353826	-0.33237	-0.0576624	-0.0451469	0.0173623	0.448616	0.438201	-0.258917	-0.0338523	-0.00583903	-0.344421	0.118159	-0.218114	0.556557	-0.4263	0.0650962	0.0484918	-0.112566	-0.256019	0.155678
AATTGCA	0.586025	-0.319094	1.06237	0.143845	0.320913	0.243019	0.440722	0.690249	0.67225	1.05247	0.124557	0.40372	0.487848	0.550501	0.0804631	0.212812	0.914058	0.717286	-0.0223117	0.573941	0.605879	0.527485	0.804544	0.311573	0.832378	0.47982	-0.100131	0.171174	-0.14089	0.265346	0.38286	0.766003	0.510165	0.222605	0.443841	0.301707	0.226633	0.804181	0.162507	0.968124	0.0213339	-0.236764	1.04636	0.241014	0.857201	0.0233656	0.346545	0.145622	0.799952
AATTGCC	-0.67073	0.703622	-0.241243	-0.382284	-0.539481	-0.21238	-0.0895194	-0.0213511	0.360298	-0.279633	-0.056807	0.260395	0.479507	0.219857	0.149832	0.577591	-0.0945146	0.253806	-0.0179643	-0.373739	-0.0752566	0.166355	-0.168052	0.404503	-0.281195	-0.482377	-0.044897	-0.356896	0.102956	-0.0173481	0.613181	-0.0166721	-0.0216958	0.437895	0.648138	-0.157086	-0.24098	0.121774	0.477791	-0.583161	0.0172936	-0.503882	0.728662	-0.14677	-0.386452	-0.250861	0.0967479	-0.270542	0.121575
AATTGCG	0.498433	0.327979	0.302414	0.454027	0.565652	0.177286	0.00967437	0.375482	0.40751	0.25671	0.128167	-0.159096	0.254635	0.0293287	0.0859416	0.301745	-0.105471	-0.192925	0.131915	-0.0754783	0.209611	0.231862	0.652228	0.136482	-0.121674	0.182699	0.0637024	0.181339	-0.0837428	0.134691	-0.182517	0.660982	0.222234	0.884726	-0.33544	0.274933	0.130689	0.555407	-0.0699463	0.129314	0.0938764	0.673682	0.30388	0.329348	-0.0675166	0.0390762	0.0851811	0.511752	0.14957
AATTGCT	0.372424	0.414448	-0.460145	-0.442382	-0.57913	-0.39618	-0.0658379	-0.204614	-0.390033	0.121294	-0.511523	0.525032	-0.200956	-0.175624	-0.0445252	-0.0613033	0.117963	0.107594	-0.208418	0.145507	-0.0518881	-0.538207	0.0588749	-0.307853	0.182084	-0.545574	0.0563683	-0.57569	-0.682066	-0.0854465	-0.351738	-0.311701	-0.105557	-0.309598	0.00648432	-0.00309775	0.442629	-0.017488	-0.371091	0.0269202	-0.0768362	0.242093	-0.51735	-0.249855	-0.15157	-0.00394582	0.480149	-0.437062	0.0986181
AATTGGA	0.200715	0.114694	0.0899533	-0.00317728	0.0799941	-0.0409689	0.242944	-0.0617833	-0.443829	-0.560168	0.197966	-0.0146892	0.213903	-0.074977	0.313738	0.116196	0.543678	0.366536	0.0474408	0.0678631	0.673738	0.364279	-0.00609701	0.0368676	-0.407753	-0.945175	-0.118526	0.208981	-0.756697	0.0363295	0.520284	0.207689	0.132206	-0.600777	-0.0299312	-0.767003	0.0868877	0.0532113	-0.0672287	0.466869	0.0454743	0.967942	-0.311245	-0.0158739	0.0355474	0.214039	0.47355	0.00636385	0.338923
AATTGGC	0.140344	0.236372	0.401623	0.233244	0.78944	0.82736	0.553923	0.403412	0.264529	0.560531	0.0693105	0.139005	-0.522003	-0.0284481	0.421583	0.198225	-0.103834	-0.162591	-0.0102837	0.38749	0.133206	-0.148617	0.550432	0.433931	0.843887	0.688602	0.149417	0.78293	0.761006	0.266655	0.227094	-0.286367	0.0659005	0.905013	0.340027	0.963686	-0.0234587	0.651375	0.0884297	0.299734	-0.410421	0.356346	-0.219853	0.144176	0.159574	0.221047	0.560143	0.32701	0.561348
AATTGGG	0.386354	1.02347	-0.350571	0.215085	-0.075949	-0.0979348	0.112451	-0.0869356	-0.238879	0.615438	-0.211109	-0.213918	0.667886	-0.211254	-0.171539	-0.195082	0.18576	-0.103724	-0.113245	0.0797426	0.288435	0.00848608	-0.213174	-0.304331	-0.202986	0.264211	0.140043	-0.441404	0.220273	0.195644	-0.15424	0.0978967	0.508899	0.959597	0.0362651	0.257454	0.421252	0.422036	0.32201	0.0734494	-0.254023	0.0311206	-0.320132	0.0559669	0.733895	0.0145331	-0.301489	0.331621	0.477791
AATTGGT	-0.457726	-0.284554	-0.666481	-0.48881	-0.494359	-0.0787803	-0.234859	-0.775038	-0.60099	-0.707096	-0.317157	-0.638168	-0.116711	-0.130913	-0.0432094	-0.158384	-0.215588	-0.403532	-0.137049	-0.0651108	-0.21278	-0.0882944	-0.250445	0.531586	-1.29996	-1.44467	-0.375509	-1.20737	-1.29871	-0.425066	-0.539454	-0.183545	0.17397	-0.968964	-0.431518	-0.380938	-0.38888	-0.761111	-0.749328	-1.02785	-0.638257	-1.04707	-0.530252	-0.000152328	-0.358531	-0.0846402	-0.664693	-0.306043	-0.502946
AATTGTA	0.273751	-0.26494	0.120637	1.00899	0.390483	-0.135928	0.173978	-0.248462	0.448576	0.512998	-0.227335	0.49852	0.0771673	0.145008	0.323859	0.294972	0.211045	0.0622111	0.0139381	-0.292225	-0.0748903	0.278293	0.58673	0.342436	0.00449458	-0.409043	-0.0404014	-0.439025	0.491976	-0.125683	-0.487735	-0.325343	-0.0354514	-0.148572	-0.089916	0.150963	-0.162676	-0.295452	-0.181493	0.294384	0.239266	0.0896877	0.343039	-0.0669227	0.034025	0.0977027	0.145793	-0.012974	-0.161688
AATTGTC	0.363064	-0.540975	-0.501333	-0.15219	-0.144861	-0.17358	-0.383175	-0.672417	-0.30607	-0.273965	-0.0343871	-0.567206	0.0637573	-0.116398	0.0866735	-0.241544	0.00482209	-0.461674	0.127057	-0.56512	-0.403372	-0.0845798	-0.217386	-0.119472	-0.519807	-0.229622	0.0310346	-0.174359	0.0161867	0.0181529	-0.0124634	-0.488247	-0.0844581	-0.996793	-0.372195	-0.232422	-0.256779	-0.191216	-0.0720611	-0.369809	-0.51834	-0.617316	-0.292308	-0.266438	-0.158622	-0.0367496	-0.719159	0.427506	0.34161
AATTGTG	-0.45105	0.309213	0.298035	-0.128463	0.37608	-0.164908	0.135095	0.0705067	-0.0649753	-0.102981	0.0786652	0.213663	0.0982014	-0.100612	0.214004	-0.0170226	0.172803	-0.0668098	0.00381488	0.280249	0.069666	-0.0126038	0.771988	0.0718293	-0.264745	-0.0269194	-0.0177434	-0.347722	0.0366054	0.258062	0.197081	0.302561	-0.270491	0.94617	0.586761	1.04884	0.0523856	0.247363	0.315429	0.637457	0.0304996	0.455506	0.463014	-0.471308	0.406545	0.230861	0.462897	-0.726496	0.197058
AATTTAC	-0.386664	0.338809	-0.0116478	-0.342188	0.326247	-0.537479	-0.437316	-0.139476	-0.0459011	0.341615	0.134662	0.00510553	-0.00553533	0.0121058	-0.0280388	-0.149845	0.0380894	0.399561	-0.143742	0.0468491	-0.112204	-0.288425	0.683095	0.169912	0.437427	0.791398	-0.132089	0.407157	-0.749925	-0.136616	0.127946	-0.024888	0.0644507	0.580196	0.271477	0.00279494	-0.117064	0.451832	-0.253339	-0.698798	0.00429825	-0.718992	-0.238768	-0.0610159	0.160628	0.0101911	0.183918	-0.301106	0.147582
AATTTAG	0.847938	0.199009	1.63842	0.692215	0.856501	0.153089	1.11389	0.789584	0.581747	0.287048	0.596243	0.410209	0.729928	-0.114471	0.0827969	0.169165	-0.147833	0.231903	-0.16558	0.184402	-0.358362	0.117941	0.580366	-0.268415	0.630289	0.175412	0.00127177	0.464256	0.402094	0.215442	0.192725	-0.126842	0.173613	0.914525	0.693399	0.247439	0.587873	0.583049	0.362046	-0.0624044	-0.303633	-0.215177	0.555643	0.00714543	0.375083	0.020835	0.229799	0.274247	0.114996
AATTTCA	-0.878244	-0.378406	-0.0105088	0.459612	0.0727582	-0.045307	0.20611	-0.153688	-0.454817	-0.635279	-0.161578	0.0475929	0.280834	-0.0696138	-0.0814552	0.231854	-0.615231	-0.666343	0.116282	0.0773297	0.0696497	0.168653	-1.23163	-0.408125	-0.307507	-0.530437	-0.125537	-0.962426	-1.10437	-0.207173	-0.160194	-0.279372	0.451664	-0.374214	-0.591805	-1.11945	0.345481	-0.203232	-0.11524	-0.333292	-0.185275	-0.250509	-0.154695	-0.0790846	-0.491846	-0.136124	-0.198992	-0.511339	-0.0842801
[truncated: 6,727 more rows]
[truncated: 55 more columns]
