# Supplementary material for: Reconstructing the maize leaf regulatory network using ChIP-seq data of 104 transcription factors
Source: Nat Commun. 2020 Oct 9;11:5089. doi: 10.1038/s41467-020-18832-8 (PMC7547689; doi:10.1038/s41467-020-18832-8)
Supplement: Supplementary file 5 — Supplementary Dataset 1–14 [file 41467_2020_18832_MOESM5_ESM.zip › Supplementary_Data_14.xlsx]

## Sheet: Supplementary_Table_14
#Supplementary_Data_14. Performance of co-localization models
#tfid	randomization 1	randomization 2	randomization 3	randomization 4	randomization 5	randomization 6	randomization 7	randomization 8	randomization 9	randomization 10
TF100	0.9983	0.9984	0.9981	0.9982	0.9984	0.9984	0.9985	0.9984	0.9981	0.9984
TF103	0.9987	0.9985	0.9984	0.9985	0.9986	0.9985	0.9986	0.9986	0.9985	0.9984
TF104	0.999	0.999	0.9989	0.9989	0.9991	0.999	0.9989	0.999	0.999	0.999
TF106	0.998	0.998	0.9978	0.9979	0.9981	0.9979	0.998	0.9979	0.9978	0.998
TF109	0.9984	0.9984	0.9986	0.9985	0.9984	0.9985	0.9984	0.9984	0.9985	0.9985
TF111	0.9976	0.9977	0.9977	0.9976	0.9974	0.9976	0.9976	0.9976	0.9976	0.9976
TF113	0.9988	0.9986	0.9986	0.9987	0.9987	0.9987	0.9987	0.9988	0.9988	0.9986
TF115	0.9986	0.9986	0.9987	0.9987	0.9986	0.9986	0.9987	0.9987	0.9986	0.9986
TF117	0.9964	0.9964	0.9964	0.9964	0.9966	0.9961	0.9963	0.9963	0.9963	0.9965
TF119	0.9974	0.9973	0.9973	0.9972	0.9972	0.9973	0.9974	0.9973	0.9975	0.9973
TF123	0.9987	0.9987	0.9985	0.9986	0.9986	0.9987	0.9986	0.9987	0.9986	0.9986
TF124	0.9988	0.9987	0.9989	0.9989	0.9987	0.9988	0.9988	0.9988	0.9988	0.9988
TF125	0.9987	0.9987	0.9987	0.9988	0.9986	0.9986	0.9987	0.9988	0.9987	0.9988
TF127	0.999	0.9991	0.999	0.9989	0.9991	0.999	0.9988	0.9992	0.9989	0.999
TF128	0.998	0.998	0.9979	0.9978	0.998	0.9979	0.998	0.998	0.9978	0.998
TF13	0.9979	0.9981	0.9981	0.9982	0.9981	0.9981	0.9983	0.9983	0.9982	0.998
TF135	0.9988	0.9989	0.9989	0.999	0.999	0.999	0.9989	0.999	0.9988	0.9989
TF136	0.9991	0.9991	0.999	0.999	0.999	0.999	0.9991	0.9991	0.999	0.9991
TF139	0.9982	0.9981	0.9981	0.9983	0.9981	0.998	0.9981	0.998	0.998	0.9982
TF14	0.9979	0.9979	0.9981	0.9981	0.9979	0.9979	0.998	0.9979	0.9979	0.9979
TF140	0.9982	0.9983	0.9983	0.9981	0.9981	0.9984	0.9983	0.9982	0.9982	0.9985
TF142	0.9975	0.9978	0.9975	0.9976	0.9975	0.9975	0.9976	0.9977	0.9977	0.9977
TF148	0.9992	0.9992	0.9992	0.9992	0.9992	0.9992	0.9991	0.9992	0.9992	0.9993
TF149	0.9995	0.9995	0.9995	0.9995	0.9994	0.9995	0.9995	0.9995	0.9994	0.9994
TF15	0.9985	0.9986	0.9983	0.9985	0.9986	0.9985	0.9986	0.9983	0.9985	0.9982
TF152	0.9987	0.9986	0.9986	0.9985	0.9986	0.9985	0.9985	0.9986	0.9986	0.9986
TF153	0.9981	0.9985	0.9985	0.9984	0.9985	0.9984	0.9987	0.9986	0.9987	0.9985
TF157	0.9979	0.998	0.9979	0.9978	0.9979	0.9974	0.9976	0.9972	0.9971	0.9972
TF158	0.9977	0.9974	0.9977	0.9974	0.9974	0.9971	0.9972	0.9942	0.997	0.9976
TF159	0.997	0.9958	0.9962	0.996	0.9964	0.9963	0.9968	0.9965	0.9965	0.9953
TF16	0.9981	0.9978	0.9974	0.998	0.9978	0.9982	0.9983	0.9979	0.9978	0.9983
TF161	0.9974	0.9974	0.9976	0.9973	0.9975	0.9975	0.9974	0.9975	0.9976	0.9976
TF162	0.9967	0.9968	0.9969	0.9968	0.9969	0.9967	0.9968	0.9966	0.9968	0.9967
TF163	0.9932	0.9933	0.9916	0.9946	0.993	0.9923	0.9921	0.9936	0.9937	0.9935
TF164	0.996	0.9977	0.9964	0.9963	0.9961	0.9959	0.9968	0.9951	0.9944	0.9961
TF17	0.9984	0.9984	0.9985	0.9985	0.9984	0.9983	0.9984	0.9983	0.9985	0.9983
TF170	0.9991	0.9989	0.999	0.999	0.999	0.9989	0.9991	0.9991	0.999	0.9989
TF171	0.9987	0.9988	0.9988	0.9987	0.9988	0.9987	0.9988	0.9988	0.9986	0.9987
TF172	0.9981	0.998	0.9978	0.998	0.9976	0.9982	0.998	0.9979	0.998	0.9976
TF173	0.9963	0.9961	0.9962	0.9963	0.9963	0.9962	0.9964	0.9964	0.9964	0.9963
TF174	0.9965	0.9965	0.9965	0.9966	0.9968	0.9968	0.9965	0.9967	0.9968	0.9965
TF177	0.9985	0.9985	0.9986	0.9985	0.9984	0.9985	0.9984	0.9986	0.9984	0.9984
TF178	0.9962	0.9963	0.9962	0.9963	0.9962	0.9963	0.995	0.9964	0.9963	0.9959
TF179	0.9944	0.9947	0.9951	0.9946	0.995	0.9953	0.995	0.9948	0.9946	0.9949
TF180	0.9985	0.9984	0.9986	0.9986	0.9986	0.9985	0.9985	0.9985	0.9984	0.9986
TF181	0.9988	0.9988	0.9989	0.9987	0.9986	0.9987	0.9987	0.9986	0.9988	0.9989
TF183	0.9991	0.9991	0.9991	0.9992	0.9991	0.9991	0.9992	0.9991	0.9992	0.9991
TF184	0.9992	0.9992	0.9992	0.9992	0.9991	0.9992	0.9992	0.9991	0.9992	0.999
TF185	0.9983	0.9984	0.9985	0.9982	0.9984	0.9985	0.9985	0.9984	0.9984	0.9983
TF186	0.9969	0.9969	0.9972	0.9968	0.9967	0.9968	0.9971	0.9967	0.9968	0.9971
TF189	0.9987	0.9987	0.9987	0.9985	0.9986	0.9986	0.9986	0.9987	0.9986	0.9987
TF190	0.9957	0.9958	0.9957	0.9957	0.9958	0.9958	0.9958	0.9958	0.9959	0.9958
TF191	0.9978	0.9974	0.9976	0.9979	0.9978	0.9976	0.9976	0.9977	0.9977	0.9978
TF193	0.9952	0.9955	0.9957	0.9963	0.9959	0.9951	0.9961	0.9959	0.9957	0.9944
TF195	0.9989	0.9986	0.9988	0.9986	0.9987	0.9989	0.9988	0.9988	0.9987	0.9989
TF196	0.9979	0.9979	0.998	0.9979	0.9979	0.9978	0.998	0.9981	0.9979	0.9979
TF198	0.9986	0.9978	0.9982	0.9982	0.9984	0.998	0.9981	0.9983	0.998	0.9984
TF199	0.9987	0.9986	0.9987	0.9985	0.9988	0.9987	0.9989	0.9988	0.9987	0.9987
TF2	0.9973	0.9969	0.9972	0.997	0.997	0.997	0.997	0.9973	0.9971	0.9974
TF202	0.999	0.9989	0.9989	0.9991	0.9989	0.9989	0.9989	0.9989	0.9989	0.999
TF21	0.9972	0.9973	0.9972	0.9972	0.9973	0.9972	0.9971	0.9972	0.9972	0.9973
TF219	0.9987	0.9987	0.9988	0.9987	0.9988	0.9988	0.9987	0.9986	0.9986	0.9987
TF221	0.9972	0.9972	0.9973	0.997	0.9971	0.9973	0.9975	0.9972	0.9974	0.9972
TF224	0.9987	0.9987	0.9987	0.9988	0.9987	0.9988	0.9986	0.9988	0.9987	0.9986
TF226	0.9979	0.9977	0.9979	0.9977	0.9978	0.9978	0.998	0.9979	0.9975	0.9979
TF235	0.996	0.9964	0.9964	0.9961	0.9964	0.9964	0.9958	0.9963	0.9965	0.9964
TF237	0.9982	0.9981	0.9982	0.998	0.9982	0.9982	0.9979	0.9981	0.9981	0.9983
TF24	0.9978	0.9978	0.9978	0.9979	0.9978	0.9979	0.9977	0.9975	0.9979	0.9979
TF25	0.9929	0.9934	0.9935	0.9935	0.9933	0.9933	0.9937	0.9935	0.9945	0.9936
TF26	0.9974	0.9973	0.9973	0.9973	0.9972	0.9973	0.9972	0.9973	0.9972	0.9972
TF29	0.9979	0.998	0.9981	0.9982	0.998	0.9978	0.9982	0.998	0.9979	0.998
TF3	0.9978	0.998	0.9979	0.9979	0.9978	0.9979	0.9977	0.9978	0.9977	0.9979
TF30	0.999	0.999	0.999	0.999	0.999	0.999	0.9992	0.9991	0.999	0.9991
TF32	0.9987	0.9987	0.9988	0.9986	0.9987	0.9988	0.9986	0.9986	0.9987	0.9987
TF34	0.9953	0.9951	0.9947	0.9947	0.9956	0.995	0.9946	0.9951	0.9948	0.9949
TF38	0.9974	0.9976	0.9974	0.9975	0.9975	0.9976	0.9972	0.9977	0.9977	0.9977
TF4	0.9983	0.9984	0.9983	0.9982	0.9981	0.9982	0.9983	0.9982	0.9983	0.9983
TF40	0.9952	0.9952	0.996	0.9953	0.995	0.9953	0.9966	0.9952	0.9959	0.9953
TF41	0.9966	0.9967	0.9966	0.9966	0.9968	0.9968	0.9968	0.9967	0.9967	0.9969
TF5	0.994	0.9941	0.9943	0.994	0.995	0.9947	0.9934	0.9951	0.9944	0.9946
TF54	0.9897	0.989	0.9891	0.9902	0.9895	0.99	0.9896	0.9908	0.9903	0.9902
TF55	0.999	0.999	0.999	0.9991	0.999	0.999	0.999	0.999	0.9991	0.999
TF56	0.99	0.9894	0.9914	0.9904	0.9911	0.99	0.9905	0.9904	0.9907	0.988
TF58	0.9893	0.988	0.9876	0.9887	0.9887	0.9888	0.9892	0.9881	0.9888	0.9889
TF59	0.9977	0.9978	0.998	0.9981	0.998	0.9979	0.9979	0.9979	0.9978	0.9979
TF6	0.9975	0.9976	0.9975	0.9976	0.9974	0.9977	0.9975	0.9975	0.9975	0.9974
TF61	0.9982	0.9983	0.9981	0.9979	0.9982	0.9982	0.9981	0.998	0.9982	0.998
TF64	0.9978	0.9976	0.9978	0.998	0.9979	0.998	0.9979	0.9978	0.9979	0.9978
TF66	0.9981	0.9981	0.9981	0.9982	0.9982	0.9983	0.9981	0.9981	0.9981	0.9979
TF69	0.9989	0.9989	0.999	0.999	0.999	0.9989	0.999	0.9992	0.999	0.999
TF70	0.9933	0.9932	0.9931	0.9944	0.9929	0.9936	0.9934	0.9932	0.9935	0.9931
TF72	0.9942	0.9947	0.9939	0.9943	0.9945	0.9943	0.9948	0.9942	0.9947	0.9947
TF79	0.9959	0.9945	0.9955	0.9948	0.9938	0.995	0.9952	0.9939	0.9943	0.9943
TF80	0.9978	0.9978	0.9977	0.9977	0.9976	0.9979	0.9977	0.9978	0.9976	0.9979
TF84	0.9978	0.9978	0.9978	0.9978	0.9981	0.9979	0.998	0.998	0.9979	0.9981
TF85	0.999	0.9989	0.999	0.999	0.999	0.999	0.999	0.999	0.999	0.9991
TF87	0.9989	0.9989	0.9989	0.999	0.9989	0.999	0.9989	0.999	0.9989	0.999
TF89	0.9988	0.9989	0.9989	0.9988	0.9989	0.9989	0.9989	0.9988	0.9988	0.9989
TF9	0.9982	0.9979	0.9981	0.9983	0.998	0.9978	0.9981	0.9981	0.9979	0.9982
TF90	0.9973	0.998	0.9973	0.9976	0.9977	0.9977	0.9976	0.9975	0.9976	0.9974
TF91	0.9981	0.9981	0.9983	0.9982	0.998	0.9982	0.9982	0.9983	0.9981	0.9981
TF97	0.9986	0.9986	0.9983	0.9985	0.9985	0.9986	0.9984	0.9984	0.9984	0.9985
TF98	0.9985	0.9985	0.9985	0.9984	0.9985	0.9986	0.9985	0.9986	0.9985	0.9985
TFLG2	0.9945	0.9956	0.9944	0.9947	0.9936	0.9947	0.994	0.9957	0.9951	0.9944
