# Supplementary material for: Reconstructing the maize leaf regulatory network using ChIP-seq data of 104 transcription factors
Source: Nat Commun. 2020 Oct 9;11:5089. doi: 10.1038/s41467-020-18832-8 (PMC7547689; doi:10.1038/s41467-020-18832-8)
Supplement: Supplementary file 6 — Source Data [file 41467_2020_18832_MOESM6_ESM.xlsx]

## Sheet: Figure 3c
Category	Trait	y_start	y_end	Population_hits	Population_size	Sample_hits	Sample_size	p-value
Leaf traits	Leaf angle	1.84666	2.18736	7463	11795576	4677	4692779	2.2e-16
Leaf traits	Leaf width	0.303548	0.743843	99	11795576	53	4692779	0.00386
Photoperiod	Days after silking	0.7778	0.941668	4518	11795576	1802	4692779	0.4506
Photoperiod	Days after anthesis	1.09315	1.29617	6372	11795576	2959	4692779	2.2e-16
Metabolites	Fructose	0.198791	0.52332	65	11795576	36	4692779	0.007835
Metabolites	Malate	1.06506	2.46506	221	11795576	156	4692779	2.2e-16
Metabolites	Nitrate	0.569121	2.78333	491	11795576	33	3055108	1

## Sheet: Figure 4e
#Table S6. Functional enrichment analysis of the coding gene targets of the TFs in each module
Module Name	MapMan			REVIGO
	MapMan Category	P-value		Gene Ontology ID	Gene Ontology Name	P-value
M1	protein.degradation	6.57613e-05		GO:0007568	aging	4.77e-08
M1	signalling	6.76243e-09		GO:0090693	plant organ senescence	8.7e-08
M1	signalling.receptor kinases	1.41565e-14		GO:0010200	response to chitin	8.7e-08
M1	stress	1.17216e-05		GO:0010150	leaf senescence	8.7e-08
M1	stress.biotic	7.211e-05		GO:0034050	host programmed cell death induced by symbiont	7.77e-05
M1	transport	5.33052e-07		GO:0008037	cell recognition	8.8e-05
M2	amino acid metabolism	0.00602152		GO:0048511	rhythmic process	8.67e-06
M2	amino acid metabolism.synthesis	0.00291473		GO:0007623	circadian rhythm	8.67e-06
M2	cell	0.00337155		GO:0009652	thigmotropism	0.000154
M2	cell wall.pectin synthesis	0.00441453		GO:0048573	photoperiodism, flowering	0.000166
M2	cell.organisation	0.00302347		GO:0010026	trichome differentiation	0.000585
M2	not assigned.no ontology	0.00213555		GO:0048481	plant ovule development	0.000716
M2	nucleotide metabolism	0.00731596		GO:0019674	NAD metabolic process	0.000876
M2	protein	0.00182568
M2	RNA	0.000384175
M2	RNA.regulation of transcription	0.000124557
M2	signalling	0.00910572
M2	signalling.calcium	0.00339128
M3	cell wall	8.263e-36		GO:0071554	cell wall organization or biogenesis	3.25e-26
M3	cell wall.cell wall proteins	3.63081e-06		GO:0071669	plant-type cell wall organization or biogenesis	9.68e-18
M3	cell wall.degradation	4.4507e-10		GO:0044036	cell wall macromolecule metabolic process	5.38e-16
M3	cell wall.hemicellulose synthesis	2.14923e-12		GO:0010410	hemicellulose metabolic process	6.2e-16
M3	cell wall.modification	7.0247e-09		GO:0080167	response to karrikin	3.51e-15
M3	cell wall.pectin*esterases	8.40369e-05		GO:0042546	cell wall biogenesis	3.48e-14
M3	hormone metabolism	6.25131e-26		GO:0009741	response to brassinosteroid	5.55e-14
M3	hormone metabolism.auxin	1.29931e-07		GO:0010214	seed coat development	1.9e-12
M3	hormone metabolism.brassinosteroid	2.53327e-06		GO:0009739	response to gibberellin	1.77e-11
M3	hormone metabolism.ethylene	7.54378e-06		GO:0010411	xyloglucan metabolic process	2.91e-11
M3	hormone metabolism.gibberelin	2.53664e-05		GO:0009664	plant-type cell wall organization	1.62e-10
M3	misc	2.39184e-12		GO:0010192	mucilage biosynthetic process	1.87e-10
M3	misc.beta 1,3 glucan hydrolases	2.58141e-07		GO:0048638	regulation of developmental growth	2.62e-10
M3	misc.GDSL-motif lipase	1.06011e-06
M3	misc.peroxidases	1.26656e-07
M3	misc.plastocyanin-like	7.68543e-05
M3	RNA	4.29496e-06
M3	RNA.regulation of transcription	3.47646e-17
M3	secondary metabolism	1.70632e-10
M3	secondary metabolism.flavonoids	2.96188e-05
M3	secondary metabolism.wax	2.16056e-05
M3	signalling	1.15436e-05
M3	signalling.receptor kinases	2.17055e-10
M3	transport	9.04696e-08
M3	transport.amino acids	3.54521e-05
M3	transport.peptides and oligopeptides	2.42753e-05
M4	PS.lightreaction	7.39468e-05		GO:0009768	photosynthesis, light harvesting in photosystem I	7.03e-07
M4	PS	0.000131923		GO:0009644	response to high light intensity	0.000121
M4	cell wall.degradation	0.00143399		GO:0009639	response to red or far red light	0.000133
M4	tetrapyrrole synthesis.chlorophyll b synthase	0.00179732		GO:0009645	response to low light intensity stimulus	0.000342
				GO:0009769	photosynthesis, light harvesting in photosystem II	0.000539
M5	PS	2.8842e-35		GO:0015979	photosynthesis	3.94e-31
M5	PS.lightreaction	6.69695e-28		GO:0019684	photosynthesis, light reaction	8.05e-22
M5	PS.calvin cycle	2.58005e-08		GO:0009767	photosynthetic electron transport chain	1.76e-14
M5	major CHO metabolism	2.11641e-05		GO:0009642	response to light intensity	3.08e-10
M5	secondary metabolism.isoprenoids	7.12733e-05		GO:0009773	photosynthetic electron transport in photosystem I	9.79e-09
M5	secondary metabolism.flavonoids	0.000227029		GO:0009657	plastid organization	1.25e-07
M5	secondary metabolism	0.000502694		GO:0009658	chloroplast organization	5.2e-07
M5	redox	0.0008137		GO:0071482	cellular response to light stimulus	2.37e-06
				GO:0009765	photosynthesis, light harvesting	2.42e-06
				GO:0016108	tetraterpenoid metabolic process	6.56e-06
				GO:0016116	carotenoid metabolic process	6.56e-06
				GO:1902882	regulation of response to oxidative stress	6.59e-06
				GO:0009643	photosynthetic acclimation	9.78e-06
M6	protein	5.12144e-06		GO:0044106	cellular amine metabolic process	7.38e-05
M6	protein.synthesis	6.74722e-06		GO:0010452	histone H3-K36 methylation	0.000586
M6	development	0.0021159		GO:0071588	hydrogen peroxide mediated signaling pathway	0.000779
M6	development.unspecified	0.000824382
M6	fermentation	0.00489823
M6	N-metabolism	0.00155227
M6	not assigned.no ontology	0.000194449
M6	OPP.oxidative PP	0.00884291
M6	redox	0.00462327
M6	redox.thioredoxin	0.00675821
M6	RNA	0.0010021
M6	RNA.regulation of transcription	0.000913136
M6	transport.sugars	0.00132062
M7	misc.glutathione S transferases	7.00313e-11		GO:0009404	toxin metabolic process	2.68e-07
M7	misc	1.70614e-06		GO:0009407	toxin catabolic process	2.14e-06
M7	secondary metabolism	7.79456e-06		GO:0090487	secondary metabolite catabolic process	2.14e-06
M7	gluconeogenesis / glyoxylate cycle	0.000344668		GO:1901136	carbohydrate derivative catabolic process	4.64e-05
M7	lipid metabolism.FA synthesis and FA elongation	0.00670018		GO:0009814	defense response, incompatible interaction	5e-05
M7	metal handling	0.00333191		GO:0016145	S-glycoside catabolic process	0.000442
M7	misc.cytochrome P450	0.000429965		GO:0019759	glycosinolate catabolic process	0.000442
M7	misc.misc2	0.00793939		GO:0019762	glucosinolate catabolic process	0.000442
M7	secondary metabolism.flavonoids	0.00424091		GO:0046165	alcohol biosynthetic process	0.000638
M7	secondary metabolism.phenylpropanoids	0.00128567
M7	secondary metabolism.sulfur-containing	0.00104452
M7	tetrapyrrole synthesis.ferrochelatase	0.00226406
M7	transport.metabolite transporters at the mitochondrial membrane	0.00333191

## Sheet: Figure 5c
symname	geneID	BS (FPKM)	MC (FPKM)	leaf base (FPKM)	leaf minus1 (FPKM)	leaf plus4 (FPKM)	leaf tip (FPKM)
CA1	Zm00001d044099	2150.22	8786.43	2.5284	659.594	4537.85	2791.66
CA2	Zm00001d044096	0.789472	124.215	396.773	51.1771	263.894	155.5
PEPC	Zm00001d046170	2172.81	8602.03	21.1829	1516.14	10347.8	5512.69
PPDK	Zm00001d038163	4889.28	11218	11.7133	1181.99	5513.09	4626.21
NADP-MDH	Zm00001d031899	383.36	1400.25	42.8814	523.818	1613.66	990.056
NADP-ME	Zm00001d000316	13138.5	1179.83	3.89769	633.868	3707.98	3957.09
RbCS1	Zm00001d052595	54120.3	3360.6	210.05	3067.27	7430.86	4951.9
RbCS2	Zm00001d004894	36572.7	2703.77	96.4016	1820.06	6222.19	4968.16
col2	Zm00001d033719	32.7644	10.5822	0.625968	17.84	64.2963	72.3538
col3	Zm00001d017176	194.172	262.029	22.008	14.4625	40.7695	17.819
col7	Zm00001d025770	143.152	123.761	4.0643	14.1564	42.2217	37.5017
col8	Zm00001d013443	285.685	296.792	5.80457	29.7637	154.665	204.499
col13	Zm00001d046925	617.065	579.435	6.26036	17.1453	220.687	286.485
GLK1	Zm00001d044785	64.6528	209.511	9.05706	16.1451	83.0366	113.862
GLK2	Zm00001d039260	18.1261	5.21351	6.59692	5.41855	15.9404	22.9873

## Sheet: Figure 6c
	family	match.with.Arabidopsis	TF number	ratio (%)
1	bHLH	FALSE	5	45.4545
2	bHLH	TRUE	6	54.5455
3	bZIP	FALSE	2	33.3333
4	bZIP	TRUE	4	66.6667
5	C2C2-DOF	FALSE	1	25
6	C2C2-DOF	TRUE	3	75
7	C2H2	FALSE	1	100
8	C3H	FALSE	1	100
9	EREB	FALSE	5	35.7143
10	EREB	TRUE	9	64.2857
11	GATA	TRUE	1	100
12	GLK	FALSE	3	42.8571
13	GLK	TRUE	4	57.1429
14	HB	FALSE	6	85.7143
15	HB	TRUE	1	14.2857
16	MYB	FALSE	1	11.1111
17	MYB	TRUE	8	88.8889
18	MYBR	FALSE	5	50
19	MYBR	TRUE	5	50
20	NAC	TRUE	3	100
21	TCP	TRUE	2	100
22	WRKY	FALSE	1	20
23	WRKY	TRUE	4	80

## Sheet: Figure 6d
Results of co-localization models
#	Focus TF
#Partner TFs	alf2	alf7	bhlh108	bhlh118	bhlh129	bhlh136	bhlh145	bhlh162	bhlh163	bhlh172	bhlh43	bhlh47	bhlh91	bzip104	bzip113	bzip38	bzip40	bzip9	c3h40	cchh133	col13	col18	col2	col3	col7	col8	dof17	dof21	dof22	dof30	ereb102	ereb109	ereb147	ereb172	ereb17	ereb18	ereb198	ereb209	ereb211	ereb34	ereb54	ereb71	ereb97	ereb98	gata12	glk11	glk1	glk25	glk2
hagtf7	30.5761	33.0054	42.6458	34.2627	32.2338	21.1008	37.0527	33.7544	36.1132	40.9755	35.8497	31.2376	37.4671	15.6294	14.9895	27.6904	35.2976	35.5462	25.0563	23.5677	35.4449	34.0138	30.5425	35.7128	32.8067	30.6788	25.5679	23.0897	30.7593	26.7578	33.0876	38.6222	34.3868	37.3058	38.36	34.3207	38.4227	27.4283	36.262	33.6435	28.0043	32.4781	24.0345	40.2227	21.4862	29.5965	34.8692	30.6511	28.453
col3	43.8979	41.8898	57.9172	50.8448	48.0357	34.9284	51.4711	51.3534	57.2202	54.211	57.1889	57.8271	45.8467	6.66344	4.5659	40.909	58.259	43.6701	40.1675	39.7926	38.2264	36.6611	40.1514	NA	45.5224	37.04	23.2752	51.1376	21.8369	20.2347	53.1579	50.06	47.9478	52.2652	49.3028	48.7291	50.0007	41.9439	50.4809	55.0028	27.9993	48.8258	38.4249	54.0599	44.1475	31.5709	50.1817	42.4122	48.7198
glk9	8.26775	8.10365	14.7318	19.0553	17.7627	23.3522	12.8337	16.2	13.1837	13.7164	11.5941	15.3206	8.16595	22.6754	28.61	13.0327	18.6622	15.1128	12.4389	19.3606	16.4288	11.3644	21.6765	12.7014	11.2821	14.4418	17.0557	16.5413	20.6658	10.7482	10.7394	12.1301	10.7747	18.8232	18.3408	17.9445	11.5471	15.6765	12.048	13.2238	12.5806	16.9611	13.4388	15.0446	4.96083	4.14972	26.4471	10.7752	17.9239
ereb109	36.0019	35.6691	49.8406	56.6561	42.5527	24.5504	53.7182	50.1691	45.8532	46.2512	53.2095	49.9532	39.9673	6.93753	7.57325	51.8365	50.2473	57.3196	54.3143	48.1715	45.5287	48.5633	48.6059	56.5593	48.5092	54.099	39.126	63.5979	42.3253	34.4895	37.6754	NA	38.8625	39.6557	44.2984	39.6911	35.3737	44.4746	38.9866	46.9878	36.8649	44.5524	45.3421	40.7746	21.9027	41.691	47.6877	43.7372	38.469
bhlh129	29.9807	26.5188	53.4983	30.7286	NA	28.6192	37.2514	31.7593	7.65624	26.2219	20.7797	35.967	33.0863	34.5919	46.7887	44.8631	35.904	40.9782	39.5939	41.0454	41.0249	40.568	43.3692	36.4799	30.3234	38.5424	39.5933	57.4775	38.3298	31.0959	32.9456	36.6469	31.7369	24.5372	36.6794	42.7076	27.0469	31.4112	27.339	37.2077	20.166	38.8491	25.6514	20.3614	23.3444	35.6442	57.9215	35.941	46.9368
wrky82	15.4892	16.0046	20.5027	30.0975	41.5205	28.2161	9.44549	45.8997	26.6757	34.1166	13.8291	15.3638	28.6576	14.7905	12.0439	14.7195	18.9846	30.5805	6.75123	40.0373	17.988	21.7729	13.8615	12.2151	18.8983	18.7285	53.6093	8.17731	54.5252	44.8733	17.4134	36.4234	28.387	40.1863	41.0509	17.2098	19.4359	39.4035	23.2504	21.0999	32.114	13.1402	39.0227	31.8673	8.9443	39.3594	20.162	42.9991	19.0407
hmg1	5.78191	6.82224	11.7517	4.12176	10.1942	4.41975	12.0449	6.56937	5.50172	7.43447	4.6501	2.7059	2.28648	2.38699	2.93633	3.15301	4.27911	10.1715	8.80346	10.2472	2.53501	7.16032	7.65239	3.70787	5.99393	10.5106	13.7216	8.58991	9.29697	8.84241	3.33754	10.0681	6.57309	12.8456	20.5127	2.64509	5.66621	15.9546	4.48466	8.78469	7.42051	7.44491	17.5109	4.44364	6.12769	10.5857	9.46387	5.77344	9.53219
wrky94	31.1568	27.1776	28.4875	29.7699	47.4647	21.4103	35.4576	34.5043	24.4029	32.4635	21.3847	26.0672	42.1572	19.6656	15.5258	22.6133	33.6771	32.6743	17.6029	47.251	25.889	30.1978	26.6378	20.2208	26.7607	28.8242	43.8724	22.4427	46.6765	47.9224	24.648	29.4285	27.668	41.0347	33.464	27.0991	32.6365	39.8018	28.6005	31.4464	29.6859	32.8562	40.1119	26.1498	23.6777	52.5004	51.1943	41.9989	33.4634
ereb17	35.9412	41.5937	52.2282	57.8121	39.3951	17.4644	51.3555	47.7594	52.3429	55.0564	58.4264	54.3162	37.4122	6.31587	4.35347	55.7369	58.3858	45.3948	63.0776	33.0026	53.7522	59.3214	56.1707	61.8555	45.971	56.7307	14.7115	68.5608	24.4076	20.5509	47.4953	36.5717	38.9265	48.9162	NA	48.4849	44.7079	47.6209	50.2604	36.3416	30.0717	30.7671	53.6971	44.4626	24.6138	30.9348	49.0731	29.0782	53.91
bhlh162	49.2102	59.4064	71.5699	73.5297	80.6353	39.0201	67.6208	NA	46.2098	58.9619	56.4864	65.7574	65.3565	10.1302	8.95914	69.7141	61.638	69.6223	67.294	69.7651	68.0129	68.656	63.3447	64.2447	53.3286	71.439	71.9855	62.2943	62.3222	61.4841	55.9012	67.0353	56.1781	71.9644	63.6631	73.0194	55.1232	71.6618	54.4611	74.0949	47.5687	56.5146	73.1397	53.248	37.9343	63.967	56.5901	65.3106	66.7495
glk52	37.1965	38.7008	41.4705	44.1255	38.961	35.4568	39.8087	34.7068	40.8028	38.2695	40.8132	45.1835	38.6853	34.4067	36.2538	48.957	44.8684	44.1431	48.5052	38.3861	41.2612	40.513	44.7003	36.9119	25.0717	43.4574	39.0585	45.4136	42.2524	39.8543	36.6736	34.6479	29.6136	32.074	38.6532	46.6546	35.7208	33.0279	33.2722	39.6694	25.2562	35.8825	25.6575	36.9925	17.9193	29.9179	48.3662	44.3623	44.3223
ereb211	28.923	33.8518	41.8905	46.4646	48.3403	46.8704	48.7088	45.9868	38.5554	51.3772	37.5006	29.0076	50.5577	34.8885	48.1177	39.4372	49.3316	58.6232	46.813	64.5347	38.7072	44.0916	44.6133	51.7862	39.819	43.9342	78.6184	58.8097	78.5995	69.8683	25.6543	39.8244	25.0761	43.2725	45.5887	28.1932	19.9529	43.0612	NA	29.8295	34.2572	25.8657	54.8013	29.5156	34.7422	71.1387	43.2001	73.9301	38.4714
ereb98	15.1374	27.0707	42.9279	28.5449	29.2016	25.5688	52.0651	23.5928	30.5254	27.8121	29.3452	27.9249	44.2641	16.6322	22.1434	28.1238	32.4653	35.5086	40.2843	32.0785	26.7586	32.0121	31.8676	25.348	29.536	19.3017	38.4104	53.6744	38.389	36.8666	12.7592	13.9529	19.2681	17.2565	20.7421	20.0633	13.2703	26.7127	20.5887	24.3582	24.8502	14.5275	24.9945	NA	18.2743	38.8024	31.5911	31.0123	41.9045
zim27	80.9762	80.1772	81.7893	72.3522	80.7224	50.6609	61.3216	76.074	77.1314	78.2336	74.6415	72.0673	72.3793	37.7414	22.3065	66.1615	80.9614	79.0528	67.7866	69.9081	63.2125	70.638	63.4383	63.8767	68.3427	60.4401	72.9231	61.9167	78.8531	71.4531	74.5028	80.0275	72.1055	74.8279	71.8325	71.0524	76.04	69.9514	79.205	57.3654	61.4641	66.2451	53.476	85.706	59.0509	74.8087	74.5303	67.9062	70.4516
wrky25	20.5302	29.063	25.8054	38.9101	43.8863	31.7093	29.2773	44.7339	25.6394	36.8694	25.0829	18.8766	39.4769	12.9989	12.5366	12.6121	28.0212	42.3003	19.1755	56.1741	23.2533	34.1416	25.5003	20.7532	28.4534	36.2705	63.7093	32.9639	63.7407	52.6954	26.5974	39.3187	28.8514	43.9255	44.0474	15.4962	26.7775	51.4221	34.0663	21.4578	35.5995	17.779	45.9593	27.0688	20.3472	60.6055	49.0143	59.3368	31.8866
zim28	62.2739	43.1138	75.6083	42.3958	28.3894	24.7486	75.5994	43.4301	54.1869	66.1623	55.9669	83.5375	59.4325	25.374	25.0921	73.9539	64.7967	30.2494	63.5153	12.8531	71.7478	72.5753	75.2455	81.5718	49.4932	82.9828	14.7566	71.5997	16.5316	14.6397	62.7467	52.0551	30.0129	29.787	49.3174	87.3989	63.0417	20.5131	40.1529	82.088	15.3682	80.3547	18.0177	56.3562	85.7592	20.0717	70.5997	15.98	67.6704
myb4	21.9869	16.7957	18.707	24.3537	23.7458	9.30991	30.536	16.9145	35.358	21.5022	28.0864	31.4071	21.786	7.48612	4.04801	25.5952	19.4674	27.0663	27.8904	21.4539	27.1127	22.6035	22.8891	31.8527	20.8071	28.0641	20.8057	36.9716	17.8085	17.4957	24.7337	28.3158	18.2487	25.1746	27.2463	27.483	23.9978	21.5505	20.6118	34.1625	15.8608	23.7069	20.7011	23.3904	13.2093	19.2799	27.0379	18.7506	34.4479
ereb54	48.5383	60.9762	54.4782	45.9006	57.262	71.6778	58.4149	44.1612	49.0478	43.3704	47.0853	52.9518	46.9136	95.1267	94.1729	56.7727	49.7146	51.9219	47.9363	43.3671	53.497	44.6534	54.7858	56.1369	46.6847	55.6604	49.3406	32.7151	51.2543	42.5927	52.4921	64.569	65.1855	69.1353	55.8846	55.136	48.646	83.9174	62.8758	61.8706	NA	58.3417	58.1726	54.7267	45.5758	51.8021	37.3438	49.6612	50.8632
bhlh91	17.2618	6.13398	12.9436	11.5188	7.47708	7.1554	5.80098	15.6214	9.51057	8.81788	11.7806	8.17544	NA	2.11462	4.29298	20.4678	12.5087	10.8013	12.0721	7.36449	10.8015	6.6466	13.9224	20.318	10.3983	16.3787	11.7257	13.93	5.69497	6.88399	8.93172	8.20743	8.16355	8.30534	4.5031	10.5746	7.48216	2.83077	11.1397	9.28201	2.03116	9.17705	3.54937	6.98243	16.4766	6.34875	12.0629	8.06132	9.38506
bhlh172	45.8861	46.151	75.8941	90.1146	79.3297	38.6561	70.8323	84.0125	54.8835	NA	74.7088	81.9137	73.7329	20.4802	11.4904	67.1832	61.4394	56.6279	73.7338	43.1279	83.0422	78.3133	88.0818	76.8917	44.8433	82.4781	35.5435	70.4719	24.7881	33.2334	67.2234	62.6581	50.4694	60.8974	58.7624	83.7593	56.3523	52.5452	54.0977	91.764	33.9347	74.5807	50.4706	52.5989	48.7206	38.0397	68.1888	40.9253	91.5469
ereb71	36.2854	35.2411	54.0729	43.6501	25.0949	16.3586	60.3961	33.6684	42.2266	50.4098	47.1215	54.3693	32.7792	2.88927	2.54248	60.4585	48.2751	36.1297	52.954	23.4325	51.0523	49.0514	48.394	56.0147	41.4624	48.8715	14.8821	55.3271	13.0937	11.3071	44.368	48.4302	39.7653	47.5373	40.2585	46.027	43.4407	38.6492	38.945	47.7584	22.1267	NA	48.6508	48.0158	26.1906	20.3031	27.6563	23.4884	47.0611
bhlh108	32.3809	34.1739	NA	37.0444	34.9314	21.4831	44.0385	39.7817	35.8223	40.8372	38.9101	40.0619	37.1571	3.97033	1.67612	48.5843	45.0913	41.9027	45.1293	25.3686	37.3691	32.0475	32.719	39.9696	37.9277	34.9626	36.3818	46.2195	34.4633	31.9423	37.7963	45.6181	32.5817	32.7442	31.4787	47.5854	39.471	27.9798	45.0927	47.5541	24.7255	36.1098	18.6888	42.0116	22.8162	20.3361	34.9753	38.4264	25.4096
bhlh43	69.2737	80.8736	77.0593	54.6347	65.4602	39.1189	56.7262	59.4962	35.8396	48.4059	NA	40.1251	55.7678	29.3236	30.5974	67.4646	65.4213	74.2105	77.7889	90.7906	63.0541	51.995	67.9726	56.0305	53.7987	71.2626	82.3915	79.5539	89.3052	75.6092	67.3271	84.2978	68.7068	90.732	90.3716	72.842	65.2296	85.2135	72.531	67.4727	64.0125	69.5338	81.2405	78.4053	39.1601	85.9171	79.1163	86.2175	54.9823
bhlh163	53.5009	61.2906	56.6522	52.285	34.8495	31.8588	60.2907	50.162	NA	42.8146	36.9795	44.2514	42.5746	53.3437	51.2229	43.3102	59.1531	49.7876	56.6898	53.1112	47.5076	49.6079	55.674	51.1078	47.8211	56.4057	47.5771	57.2303	49.1705	49.453	45.1162	54.1661	46.3577	49.9721	52.3082	50.1822	49.6698	50.0598	52.5329	46.187	43.1161	44.2466	50.8212	43.6883	28.2609	57.6417	47.5322	51.9077	46.2591
nactf109	41.3159	36.9015	29.1542	37.3114	30.7063	16.423	45.2407	35.2854	34.1529	33.9547	38.8537	43.3985	38.5861	1.4846	1.9051	53.6843	43.4383	43.9134	46.3278	29.3772	47.274	38.1396	46.082	45.5522	33.9764	33.2889	31.3147	34.1962	30.7266	25.549	38.8793	31.4083	26.519	22.3988	22.2111	46.9951	34.7729	18.8896	34.3136	44.4743	17.9277	38.4202	9.50991	37.3615	28.0012	16.2855	45.7919	22.9847	48.1464
ereb102	25.3741	37.6625	44.5794	41.0176	50.3469	31.0572	44.4092	43.8279	41.0398	41.4797	42.6572	27.1328	37.9254	16.2132	30.5006	25.7304	45.3537	46.2363	36.5272	46.642	34.4711	38.8107	41.8269	38.155	36.9084	34.0341	41.8138	56.4	37.1282	35.54	NA	42.539	30.7478	45.3153	29.7916	27.4928	19.6091	47.3702	30.6645	28.354	33.7351	15.6299	43.6504	32.7146	19.6071	44.322	47.8425	45.1941	34.8751
ereb18	18.0575	17.0989	24.634	27.468	10.0982	6.84076	38.9349	11.8594	22.9284	24.4029	27.9422	29.2602	12.7833	3.61225	2.68148	37.5949	22.1014	16.1516	22.2157	6.87939	30.2831	28.9902	29.1331	37.2209	22.7103	37.7831	4.52628	32.1247	6.87396	7.50279	16.4912	28.1975	12.7142	24.9967	31.3878	NA	27.8258	20.5853	21.1091	24.9058	11.1403	22.9688	30.3985	26.4104	23.8331	5.23607	33.2973	6.205	24.9111
bhlh136	29.8371	33.7183	41.4926	24.6274	22.4182	NA	14.9248	24.195	12.1425	10.0756	11.672	16.4379	21.6632	6.51193	6.4144	33.8726	32.2727	29.9305	36.0193	34.2977	25.4766	30.9532	29.2971	37.1769	24.7633	32.5116	45.6415	39.443	37.9993	37.0045	26.0149	38.1925	28.8995	37.5161	38.5267	32.388	29.245	39.0443	29.5687	25.3033	29.9446	33.2079	41.3066	30.2724	14.2208	38.3772	33.9647	42.9511	24.1712
bzip104	27.1472	16.1892	23.7989	34.0769	14.8558	3.61779	38.0902	17.1089	17.1436	30.0556	21.6955	24.819	24.472	NA	1.7724	43.9516	38.0645	22.711	49.9039	9.10173	25.6246	38.1274	44.7031	45.6184	24.9706	39.6434	3.85254	42.433	4.50267	4.48156	23.5083	14.6138	13.9058	6.46657	14.3718	48.4839	22.2255	6.71618	16.9594	35.9152	6.80324	34.5182	7.35923	22.8842	12.5781	5.95989	34.045	9.08315	46.3264
bzip113	6.81826	4.70703	19.9296	8.92076	4.00851	4.83712	27.1821	19.526	8.07193	21.8911	9.29037	8.421	16.8362	1.20155	NA	45.9306	14.59	6.53016	30.6353	0.560213	27.4954	23.8949	31.312	23.399	7.28474	21.5475	1.71464	33.5897	1.46529	1.88796	6.44734	10.8086	1.97002	1.81608	7.25246	25.2318	9.29988	0.594448	4.18636	24.8405	1.07771	24.7666	2.36694	8.73795	7.64729	0.87917	33.8228	2.10584	27.9532
bzip38	20.898	15.5657	28.9851	13.4906	8.92375	6.18644	20.753	15.7892	18.1484	25.1412	18.9841	25.6363	18.7727	4.46444	7.54704	NA	19.8454	11.0058	33.2623	6.4215	24.1321	21.7804	22.3874	30.0292	10.0686	25.4131	4.64215	33.1935	4.44467	3.68095	16.8212	15.6194	9.33643	6.70084	13.2044	42.156	21.317	5.30439	11.0931	27.8673	6.08037	22.5162	6.57484	12.8671	14.9589	8.98499	30.3049	6.49089	33.4325
dof30	40.0632	38.1168	48.0693	35.1987	42.3006	47.108	44.4219	39.5085	43.1573	37.6986	43.7106	46.2799	46.6793	83.1881	61.1413	64.6029	48.8865	48.5172	50.795	54.5985	38.1963	38.3312	46.4083	47.4366	36.1961	53.3694	61.6078	51.0381	71.5247	NA	36.8712	36.4698	27.4184	36.196	24.5128	47.5671	39.7584	33.8511	42.8091	45.599	31.5989	33.8985	10.5957	36.5115	28.2492	49.9979	46.8225	48.7313	46.5152
dof17	39.9216	39.4346	51.6763	49.4953	45.4553	45.4956	52.7538	50.619	46.4941	43.884	48.5413	50.5506	48.6803	51.865	47.1268	67.1242	47.8868	55.4672	54.0307	56.9775	44.4827	43.9382	53.9971	55.7065	40.0937	49.5705	NA	52.2477	67.2345	44.6495	49.0355	47.6143	32.8546	45.7696	34.6364	50.508	52.7745	37.2829	49.2597	53.2951	31.4255	47.1223	16.3592	43.3088	36.2661	47.3451	52.0482	56.9147	42.9294
dof21	2.17561	0	3.37557	0.0348205	0.16932	1.18675	4.14259	1.83597	0.919733	1.42822	4.39557	2.92533	0.655014	3.61005	8.02331	7.87847	1.86099	0	5.74168	2.70783	7.35554	6.31422	10.0152	6.25547	5.99059	2.2187	1.61627	NA	2.74777	0.288728	4.23223	1.60023	0.525926	0.541631	2.13527	2.5435	0.852438	1.38035	2.00491	7.06933	0.904543	2.23691	1.17665	1.12268	10.5396	1.54784	11.1115	0.521131	3.89365
gata12	0.0833699	0.0965113	0.277893	0.351823	0.735099	0.806705	1.80704	0	0.049594	0.804201	0.403508	0.0844079	0.726168	4.61438	2.50215	3.02454	1.67864	0.905011	0.775059	0	2.3176	0.0997085	0.166095	2.73792	0.461197	1.53518	0.386006	1.40678	0.185472	0.394626	0.261608	0.336006	0.672912	3.13679	0.152366	0.269188	2.07171	0.881366	0.697945	4.49146	0.447394	1.32168	1.33946	0.580215	NA	0.938377	5.24861	0.525225	0.978707
sig6	17.6686	21.9706	32.2242	30.0732	28.7085	18.5247	29.6867	27.2598	27.6415	35.0434	26.5431	25.7106	34.6577	13.504	11.0776	9.10374	24.9193	27.4064	13.4288	26.3706	29.6193	33.2838	16.9724	19.1005	23.3118	25.2678	28.7644	20.7359	35.9021	26.7194	25.5294	25.5699	25.464	25.5051	31.8176	20.1517	24.5767	21.2557	21.9416	26.4929	18.6077	26.954	15.2708	29.5839	34.0309	25.4036	28.2913	23.1002	22.4322
pco135758	69.4551	57.9297	44.6924	63.544	48.5732	32.9271	52.7521	51.6164	72.3453	53.9994	69.8602	67.5844	67.5128	22.3733	27.7195	42.1719	68.2076	45.5731	51.1218	36.583	45.5274	55.614	45.2655	52.5412	53.3845	47.7427	37.8576	47.0767	30.976	44.1409	65.8411	46.2403	48.2331	46.1834	33.8061	47.7096	64.3611	36.2991	57.5085	51.7295	37.6654	60.4078	25.4275	60.4456	70.0396	47.8199	48.8638	54.4966	36.7622
glk11	29.1694	33.5534	39.4413	41.3411	36.8042	44.2509	36.3879	34.3572	34.0163	32.8762	35.0413	40.5693	38.9854	61.4527	53.6523	42.7252	37.565	39.0924	46.7131	36.6011	37.9107	39.0339	42.461	38.1329	26.3724	33.5849	35.7495	38.8447	34.4193	29.9551	32.5203	34.2564	27.5212	34.6968	34.2087	38.8368	34.7846	33.0368	34.0438	38.4202	24.7941	35.5546	20.5122	33.6146	11.0432	NA	51.9067	37.939	38.6233
glk2	5.66533	6.45585	15.5279	9.32489	5.81002	8.15737	18.1443	3.49479	9.07663	9.0243	9.24691	9.41365	8.6534	1.72007	2.20147	27.7405	11.4497	4.28865	33.2845	2.30576	17.8497	18.4505	16.1356	17.5873	6.09958	16.0711	1.29531	28.3899	2.19674	2.46504	6.82683	6.34371	0.893858	4.26578	6.80157	26.3399	5.76431	2.40391	5.90141	15.266	0.764343	19.8459	5.60105	5.84984	7.87647	4.35083	24.3001	3.17944	NA
glk25	25.5223	28.4999	36.391	36.3847	34.9135	32.5937	29.4633	35.0879	29.8944	32.316	30.5656	30.0827	29.7074	25.5469	25.0388	37.5138	37.3797	37.9104	31.6379	42.3896	33.9651	30.4923	32.1069	33.5801	27.8194	33.8631	37.8128	29.1591	39.4579	38.2154	31.7786	34.2463	30.6006	40.9429	37.3572	28.5109	33.3197	33.2038	31.1529	29.2855	28.9186	29.8229	34.9892	34.5308	5.90795	23.7038	36.7557	NA	26.6273
hb34	3.86812	4.68228	7.72235	2.15999	3.87696	4.27886	15.4538	6.56805	5.42809	2.67894	5.99017	10.4189	9.37662	4.36213	10.4808	24.0895	11.6915	5.25975	17.6609	0.948325	14.4121	5.5913	12.029	8.4955	6.10418	11.8663	7.5288	18.3409	3.06009	3.75171	3.52656	6.88602	4.01095	1.0405	1.44845	11.7576	8.47508	1.84993	4.94607	16.7788	1.13435	5.81245	0.205576	2.52612	28.2113	3.01353	14.0605	5.25885	16.8534
hb66	3.9899	5.86621	8.70963	9.25931	11.0392	29.0829	16.2634	9.53432	13.0424	3.9685	10.1878	13.1401	10.0637	46.9865	53.0853	23.2877	12.5041	7.55679	19.8785	8.28843	14.7769	7.6422	12.9659	6.87843	9.6691	12.0109	8.48244	23.4029	12.4592	17.3452	6.18839	7.80755	5.02141	5.12981	5.53939	13.7875	8.77777	6.22537	8.76485	14.3819	7.68051	6.65046	2.56536	6.95533	13.6531	11.3112	18.7077	10.728	12.7205
hb33	20.7993	17.8157	39.8529	16.9766	7.45814	7.06995	69.5321	13.7267	14.891	34.1943	21.3694	31.5294	20.385	7.69438	8.14052	60.8246	27.4898	12.148	73.6904	3.65955	60.5765	36.7057	54.187	62.3953	15.8309	53.221	5.32742	60.7726	1.75378	4.29991	21.7647	15.504	7.34727	11.4761	24.7205	70.6384	26.6738	3.97703	13.5505	62.9533	5.28564	41.611	5.6853	18.3274	28.8778	5.85604	59.9991	1.94811	51.6878
hb38	4.16374	5.46241	14.703	5.17819	2.41076	0.906452	35.5289	3.84231	6.67459	9.95073	6.06806	13.237	8.022	3.4509	4.98115	47.3483	8.09162	3.11203	40.3658	0.409372	23.2707	18.397	31.6268	28.5918	4.36445	27.3969	0.936969	45.0576	1.37593	1.25118	8.61595	3.30091	2.14066	2.69093	7.76426	48.6985	8.70938	2.0874	7.20784	30.6662	2.14692	21.7388	1.71346	5.86986	26.6336	2.12427	41.0741	0.274233	30.5716
hb84	26.1389	23.9324	21.5236	20.6552	20.3497	11.4011	36.6813	23.2474	28.5946	32.0572	29.1007	37.9415	28.3194	3.41318	6.07365	41.982	32.679	24.6256	37.4798	14.3905	30.0541	29.6158	22.9321	31.1903	21.3622	23.8604	21.2138	44.9453	18.1238	19.3786	28.364	27.0225	22.0069	18.1851	18.5467	33.0338	26.7264	12.0778	28.8328	37.6496	12.444	41.7335	8.69429	20.23	17.8652	11.8147	37.3031	18.7043	26.7616
hb70	37.9539	44.8095	35.1127	49.5415	46.8255	29.2839	44.7559	47.2399	49.731	55.8058	56.3219	49.5073	45.3479	6.61722	6.51295	47.2448	54.3691	47.8857	46.3697	32.8648	49.3277	48.8332	47.0198	52.6827	40.1386	44.7418	30.1513	41.8173	28.8095	29.0951	48.3877	54.029	45.6959	44.3863	52.8403	54.3439	47.7434	35.3366	49.3994	46.354	31.0663	42.7377	31.6822	53.9893	23.3389	25.3977	40.5826	37.6325	45.0999
myb88	52.5216	62.9048	64.3408	66.6884	60.0905	42.6432	66.5688	46.8457	48.5618	58.2306	67.4017	71.4122	58.6219	64.8723	50.7398	57.2758	63.6652	60.3805	52.7143	41.5651	65.3551	64.2777	61.5868	69.1347	45.7195	62.1331	44.256	46.5304	51.3102	43.1889	62.4746	58.0736	46.443	53.0902	64.9901	72.549	62.1062	42.926	56.2278	73.1193	34.154	72.6661	37.2407	60.9595	39.1271	37.9058	62.0969	50.2385	59.5048
myb38	77.3102	77.348	55.2715	61.2965	76.7989	38.5595	50.3191	55.5858	66.7973	55.1071	61.2097	61.221	58.996	55.7316	43.3971	48.6838	69.7975	65.2282	50.0278	61.0409	54.1496	52.5333	64.4408	60.8618	69.8578	44.513	44.1792	44.2767	48.7504	46.909	71.9475	70.8042	73.6036	57.7491	49.0833	61.1275	65.103	69.9026	80.0427	54.0561	57.9795	52.7835	44.4838	71.4759	57.9151	62.1285	54.9328	55.3217	45.0511
myb56	49.5374	48.5651	30.5677	54.1719	61.9023	38.0287	41.4827	48.4121	57.4567	50.125	59.9623	56.3723	34.4304	12.0462	2.92945	33.1039	57.4727	58.1575	34.4027	39.3763	34.93	45.7546	41.3662	30.3584	50.3561	47.2222	38.5927	30.0504	42.7658	31.41	60.249	59.4351	44.9482	43.37	52.1856	30.0304	51.9899	39.0083	52.3979	42.5814	35.8965	39.131	29.3822	53.5471	23.1752	40.4051	35.4718	40.5825	29.895
myb37	30.4042	22.5069	19.8388	30.9572	24.7297	33.7005	18.116	35.0011	42.0939	39.871	33.1524	29.4736	32.7446	21.5465	10.1139	12.7693	28.5177	33.0004	8.16824	26.56	30.9068	23.0696	14.5902	31.169	27.2637	25.1824	30.8265	10.5884	30.8744	30.6494	35.5228	29.7909	20.348	21.9435	20.2649	19.2734	26.6785	25.4106	26.8211	26.5595	16.4643	33.6418	17.8372	30.7823	32.817	21.382	24.2948	30.7	11.3696
myb81	56.401	56.2504	40.8789	41.3156	60.4102	27.6083	35.8578	42.9222	50.6699	38.2327	47.4357	45.9459	34.56	26.7683	20.4743	35.5272	47.6403	45.3572	34.2302	52.919	35.0134	31.3049	35.1048	36.4176	39.1939	27.3535	49.2278	34.0673	65.1494	51.6042	44.4051	45.4923	45.7432	40.9052	44.2112	41.7944	41.6395	45.202	51.1013	43.5817	37.7992	41.5582	26.6391	49.3512	44.0672	67.2788	36.0723	53.3462	30.6831
mybr17	56.1855	61.9666	63.4557	64.3997	59.1652	40.5139	48.8239	74.1506	58.6662	60.1681	64.7183	65.9589	68.7491	11.591	7.53183	59.7969	65.5628	70.4077	57.1033	55.7737	61.9207	74.57	65.9194	72.8282	51.5783	66.168	55.4363	47.8627	63.3336	55.663	61.3342	62.7583	49.6679	47.5228	61.8616	64.8424	69.4394	46.2825	57.2688	68.0062	34.1808	58.4607	28.0761	64.0797	48.1708	53.3358	70.8816	60.7509	60.7132
mybr32	50.038	46.3688	52.3232	47.0639	37.9968	30.6963	62.5766	50.3183	50.5187	63.2845	54.7763	53.7258	58.1754	21.9259	12.263	42.3514	49.2051	52.485	53.0271	39.9637	48.8584	46.9407	43.4913	61.6406	46.178	54.9779	34.9756	33.5965	42.2936	40.1852	51.5352	48.7506	42.4604	35.0564	43.0514	60.6459	48.4459	33.8306	43.1143	61.2518	21.7439	41.4981	25.1504	52.6649	45.1206	37.4739	41.3793	40.1883	45.5498
mybr64	5.34206	3.83057	11.8393	2.19395	4.31736	1.3665	18.6235	3.63754	7.24164	6.10747	8.22259	6.87893	11.3511	6.04141	5.0372	27.7947	6.44174	3.236	15.3403	1.39182	20.908	12.0236	13.1776	14.0654	4.63685	21.8541	1.12736	25.9227	0.341239	1.47713	5.90398	3.58091	2.19139	2.3492	4.12762	19.8951	4.6514	2.08289	5.91191	27.3487	1.78965	14.3647	2.06316	5.19681	19.9621	0.66517	26.5835	1.44276	19.2069
mybr41	36.3802	40.7171	34.3189	43.2237	43.5568	24.8608	40.9436	48.3933	50.9445	47.8333	48.7377	46.5694	34.5963	2.10291	6.91028	45.0627	49.2714	44.3908	46.4707	23.8417	39.9221	44.613	38.2414	47.9898	36.312	40.1019	28.6883	56.7884	35.6151	26.3861	44.5578	47.278	37.6328	44.4714	50.5219	51.7428	45.6316	37.4563	42.792	46.0198	28.5364	41.3187	21.6426	47.1383	21.0615	23.5045	48.8876	36.741	44.2918
mybr87	8.39622	7.83537	6.31316	2.66694	4.94275	4.15663	22.7338	3.94836	12.1643	12.5442	6.29617	9.39407	12.7521	5.10069	3.2219	15.3583	4.74665	0.629796	9.55732	1.42893	18.4076	9.7124	15.8725	13.9537	5.00062	12.8691	6.22635	11.4617	7.39478	7.43406	7.84483	2.83963	2.20465	3.10091	4.87575	11.0153	4.75207	5.6273	7.62944	10.9139	1.94984	13.6098	1.23209	5.23108	13.0228	3.19893	12.3767	0.127709	10.0105
lhy1	30.0213	40.5668	48.4796	28.8765	30.8745	8.35482	55.5951	25.5491	40.981	34.9843	36.0023	46.5525	38.7911	17.3899	21.0188	59.8007	36.3462	16.4995	37.3287	10.2632	52.0367	54.9068	46.5008	61.7077	26.2937	47.0961	9.81766	39.6981	12.7221	9.18735	40.7091	19.7696	17.8373	17.018	30.3221	56.971	35.3251	11.9819	28.3281	49.2849	10.7066	48.027	8.00774	34.5659	47.5619	16.5645	52.6861	12.0518	41.0829
nactf23	78.1765	72.3965	61.3456	59.8982	54.8334	39.2489	57.1212	67.2209	67.1691	57.4979	68.1701	74.1029	63.0647	4.28829	6.87097	41.1957	78.159	73.69	52.2049	64.5631	55.8062	67.8421	59.6314	65.2663	64.1089	47.3822	68.5943	44.6835	66.9106	58.173	78.3303	55.3422	51.4638	44.8763	39.8157	66.2508	68.7894	48.2624	72.6049	59.7241	40.7312	60.4601	25.195	71.0733	75.5784	48.9292	59.7124	59.8587	56.7095
col8	11.1684	16.5279	37.3054	26.4478	21.1973	12.3664	30.5586	21.2912	23.311	28.5406	26.2291	26.1991	22.0691	1.20644	2.3251	43.9889	30.3776	22.398	48.8383	8.49574	47.6067	42.6748	41.7594	41.006	14.604	NA	5.04233	53.0239	9.68814	9.06441	20.0434	13.7835	12.1908	16.6265	30.7541	41.9328	28.05	10.8117	20.1612	38.3698	4.49998	31.5708	10.771	22.9842	17.4317	10.8564	61.7248	12.8449	48.0808
orphan180	53.7758	57.3864	57.7167	67.7202	80.7305	44.4533	61.8069	77.4985	67.7039	72.1677	64.3549	57.6934	49.7711	24.6374	23.9106	61.0478	53.3299	70.3736	39.8513	69.6267	43.1632	49.6165	47.1711	57.1372	57.8601	50.2421	70.582	53.6587	63.7094	64.4723	60.1354	71.2429	64.4465	80.4404	61.9809	55.4957	57.0001	68.6282	61.9879	54.0617	59.2181	52.6442	52.7157	72.1937	44.0325	65.3308	42.5456	63.5192	40.0418
mybst1	75.2361	76.8213	87.4052	80.7217	83.3369	49.1065	63.4431	73.1989	72.9191	72.1555	74.243	77.9773	73.7446	12.0675	14.4843	83.2236	81.8524	78.4983	79.4155	67.8289	74.4018	73.4286	75.0668	75.835	67.048	69.5504	72.6245	62.2143	81.6951	75.4037	70.4294	77.9974	66.059	72.8678	76.7989	68.4413	70.1492	61.1267	76.6367	74.7621	50.7803	71.3712	55.2964	80.217	67.2163	75.7427	88.2545	79.0218	69.0236
bzip40	44.8768	35.9251	44.4696	46.5907	57.6373	27.6655	35.505	48.8416	41.8059	42.8357	36.5242	25.4644	40.2823	17.6283	5.42061	42.3154	NA	43.8053	54.1751	51.7791	31.162	38.4902	46.1595	45.2503	40.7252	41.4103	50.6407	54.5788	48.3764	47.5979	39.1879	42.8513	42.9285	55.0602	47.3487	40.4507	34.9382	50.0526	44.0344	39.1372	42.5395	35.0199	47.2406	52.8084	14.9159	56.8512	40.5699	55.7387	42.8446
bzip9	41.0289	42.8317	42.4681	46.8928	51.9936	24.7418	41.3772	42.6836	33.3053	42.7969	32.8716	32.5869	38.1368	23.6287	19.015	49.172	57.5068	NA	48.6908	59.4042	35.3274	43.9782	44.6864	52.5793	40.8704	45.5416	64.1671	57.5879	67.3776	59.9532	42.0321	42.7936	35.986	42.7779	42.3955	47.4368	37.4155	51.8582	41.0286	47.0411	36.2502	41.2248	51.2592	45.6818	33.9944	60.474	55.158	54.8853	47.6944
myb31	70.5084	68.7401	75.7572	67.3146	75.9751	58.6015	67.7978	63.6886	61.8902	59.6392	66.0251	62.6673	69.9285	76.5644	79.4061	52.5458	73.8291	73.4157	53.0517	76.0656	54.4205	58.637	65.7612	68.1901	64.276	56.4944	73.9692	48.5065	70.4263	64.0955	56.5569	64.412	61.4581	72.1549	63.2816	50.504	68.5209	77.7184	67.7802	45.8482	60.0301	48.3128	65.6047	66.6713	67.1983	71.8228	65.9473	68.0599	54.2866
wrky95	24.7913	20.9448	22.4084	15.5357	20.2102	11.6918	19.4503	17.436	18.9223	15.4576	20.9062	22.7979	21.7039	3.95663	5.48237	14.4603	29.7396	23.8044	20.253	6.94946	17.7196	17.9882	20.9597	16.2483	14.4096	22.4333	17.2816	13.5751	16.263	20.7129	21.9226	15.203	18.1394	20.7304	23.0803	23.7166	21.9088	12.8942	25.6832	19.2352	11.0293	11.4071	9.24134	26.8357	18.4526	20.0064	24.7318	14.1158	18.5044
dof22	40.9355	37.4377	53.1451	48.8791	46.2099	50.8627	49.7721	45.8216	51.5545	49.7158	50.4539	52.6411	51.3962	53.9826	40.5531	65.4262	47.0921	59.7792	54.1502	58.257	40.9629	45.8772	45.1491	46.6421	41.1311	39.6031	53.2106	49.2933	NA	45.0987	45.1471	46.4164	35.0884	47.3259	39.5664	56.2578	54.7115	41.3336	54.9624	50.9662	31.5164	46.7025	13.7843	47.1888	39.2527	43.9928	42.9516	58.3376	47.9711
tcptf10	12.7214	13.3115	23.3152	16.966	19.7682	12.8843	18.2557	15.0163	9.17972	16.4714	11.614	9.5277	14.5083	3.85549	4.70721	22.0261	15.7406	16.7724	31.8089	19.5786	25.9786	19.1513	28.8517	26.7822	13.3838	29.7755	21.4146	27.707	14.8986	21.6259	16.4159	16.9515	12.3012	24.0527	26.9271	19.8752	14.2147	22.272	11.5089	22.1556	16.2852	18.1039	29.6527	15.0148	14.1866	25.3908	26.5529	25.0511	18.7242
c3h40	11.8555	12.5619	17.3539	13.4607	10.064	6.8672	31.3436	7.65398	16.5005	16.62	15.6796	21.8502	18.58	4.71365	7.26156	29.8046	12.2774	8.58292	NA	5.10616	26.7319	22.2319	21.1226	22.564	12.5263	20.6239	3.91007	25.2434	7.0408	6.65937	15.1343	7.25229	8.00865	7.24431	9.60389	18.0272	13.193	4.01255	7.91626	25.2006	3.48838	21.1473	4.55937	12.3613	25.8293	1.98576	27.2883	3.23554	21.3442
gras23	0.651235	1.62689	0.682623	0.697651	0.465968	0.131531	3.31558	1.37541	2.22955	5.06112	0.229899	1.7876	3.61668	1.23051	0.619917	13.4092	0.840951	2.03264	10.1802	0.18378	6.16911	4.52107	6.09468	2.7088	2.2621	3.63535	0.439106	8.82337	0.959007	0.0491065	1.26355	0.613063	0.498045	0.435188	1.07298	5.63453	1.40476	0.0100782	1.18207	5.51087	0	2.94896	0.00316413	0.0834119	2.18301	0.0851602	7.30926	0.695645	8.13671
knox6	29.4043	27.9563	31.0642	40.7318	67.7739	43.0057	23.079	60.8754	45.3103	46.2033	27.1689	15.5283	34.6014	13.0485	10.621	20.1786	22.2094	47.0291	17.228	75.05	14.5189	29.7297	13.9781	20.5747	27.99	26.2317	81.9323	24.4153	86.3697	79.5383	23.3234	50.6929	40.0289	63.4087	52.2533	21.3061	31.6709	73.9611	31.1841	20.3469	46.2805	18.2364	63.513	44.3074	24.4835	68.9928	38.0152	75.7215	25.8279
mab16	59.3505	59.0171	31.7393	50.9201	39.9475	24.3333	55.029	43.9314	59.9899	41.5738	60.61	71.5696	54.8156	19.09	11.5584	48.2217	64.4602	46.8837	49.3663	30.4974	40.9996	47.0942	53.5884	49.5986	47.2955	49.3209	28.4576	34.9733	24.2274	24.2835	60.0401	38.227	42.3348	31.3947	40.2211	61.2904	50.4923	28.2138	50.1649	40.2973	28.1085	50.3762	13.0205	45.2882	65.484	24.5192	57.0837	30.8702	53.8667
bhlh145	8.44696	3.64634	15.2216	9.85693	10.2494	7.44327	NA	17.9648	5.52461	11.4685	19.0402	16.4227	13.7778	4.02004	0.443498	48.4123	13.4593	8.91967	34.9769	3.35595	25.3294	16.2657	21.8086	24.4332	6.54766	23.3504	2.42441	23.5855	1.83518	4.11799	12.6587	5.51611	3.97716	6.40803	7.74206	27.6053	5.44639	3.46519	6.90944	29.4848	1.28323	21.5503	1.45969	9.52743	11.0839	5.82014	18.3737	6.37783	22.997
alf2	NA	31.2723	19.1729	16.3264	25.9222	26.4923	11.1924	15.4851	18.4577	14.5899	18.3834	14.8728	11.1402	52.4642	52.4832	10.9789	18.0298	20.2631	14.325	21.8729	11.5599	10.4033	14.6607	12.1242	17.0287	17.4821	23.5519	4.55301	16.4257	24.9111	18.9257	25.2211	19.7025	30.078	21.8764	18.5011	20.6375	25.0549	19.5198	20.3407	18.5019	19.5175	19.4911	20.0895	25.943	22.8188	12.1179	20.3218	12.332
alf7	6.65305	NA	17.0133	20.1244	24.9475	29.1776	6.42398	18.305	17.3825	14.1034	18.0108	14.4213	10.8923	46.5798	50.054	8.98833	18.0061	24.1293	11.1813	29.2977	11.3466	10.4379	15.8887	10.3173	18.6914	16.3098	31.465	10.1757	21.0801	28.1629	21.0974	25.8641	20.5063	32.5068	21.5395	17.2119	22.8217	28.1709	19.9702	22.5729	18.192	18.417	25.9566	21.6489	22.7535	25.9398	11.1628	26.3765	11.2288
mybr26	11.8439	3.43724	16.8903	11.3086	5.04192	2.06453	17.5656	8.1638	9.00219	10.0256	11.5088	20.658	17.4789	1.92286	3.4634	72.7257	13.1834	2.52076	42.5906	4.20544	37.7106	22.7095	39.7196	34.3797	5.93362	20.5899	1.76868	58.0004	2.39462	5.1491	8.46599	4.15401	2.34402	3.89681	8.35839	32.0016	9.66489	1.72073	6.46379	35.6633	3.30858	14.7321	3.02677	8.05573	31.4124	4.14098	55.3534	4.71076	46.2925
mybr43	48.4996	37.6206	59.246	49.3845	35.5101	25.633	64.0077	43.667	46.045	43.2633	52.8081	58.6426	70.6213	7.19233	9.747	68.3453	58.0648	39.6425	77.2585	24.2346	67.3551	56.1397	75.1804	75.7539	35.3851	58.6578	27.1584	72.4149	26.9969	31.6168	48.0808	40.2603	31.5287	22.7373	38.6016	67.5654	47.3184	19.4143	39.1822	66.9803	18.3181	59.1983	11.5206	45.868	70.7396	30.5287	69.3483	27.6787	89.1169
nactf49	28.942	24.1214	22.7561	23.7963	18.7647	10.7431	31.4515	24.2106	26.7942	24.975	28.004	31.0809	35.3731	0.780408	1.0969	33.4878	28.9999	29.0985	31.8881	20.5838	30.3071	32.3307	30.8227	33.914	21.5939	27.3281	28.1325	34.4917	21.4709	22.3952	27.154	19.6584	14.8673	14.9432	13.1171	32.8716	21.9082	11.3183	20.3224	27.0985	16.2751	28.865	4.16253	24.5449	14.3095	6.30227	47.6578	16.8782	37.3916
mybr96	0.51706	0.725638	0.563457	0	0	0.109494	5.42707	0.128563	0.637525	0.966063	2.58677	0.964239	0.845905	1.866	3.74968	7.05617	0.97897	0.654822	6.94215	0.553182	4.53069	1.84899	0.683779	3.40145	1.52181	1.0724	0.145665	10.7836	0	1.06106	1.58773	0.742279	0.248735	0.882774	0.292227	4.81069	1.62163	0.577248	1.68298	4.99462	0.977237	2.35266	0.0281367	0.216859	1.9968	0.248123	5.2633	0.164668	2.3316
cchh133	10.3981	12.808	9.41467	9.99773	9.87903	15.0745	12.2187	10.7056	5.89626	12.5377	5.8119	7.92608	10.796	14.6884	16.222	7.96309	10.3515	11.8266	10.27	NA	8.27891	9.25396	7.9565	8.62491	9.43142	4.93894	18.2745	7.7822	16.788	12.697	8.22635	7.55843	7.76099	17.2132	6.72491	5.0098	9.34256	9.75785	10.9768	11.3048	8.12465	9.59673	5.28176	7.25318	8.82409	11.7081	15.9229	14.5876	9.15306
glk1	5.87403	6.46183	16.049	9.7383	3.32563	7.51352	18.1695	2.85321	5.5955	6.43516	4.88514	8.45086	5.79903	3.58584	0.933072	25.6664	9.55591	4.87721	29.5255	2.52156	18.4265	18.9988	17.3749	17.7309	4.65235	17.1286	1.39263	24.8854	1.37828	1.58747	5.57464	8.40982	0.853862	1.80329	3.81138	23.9948	5.35762	2.32754	3.59806	16.554	0.977124	20.2851	0.75864	4.9888	4.77106	3.25183	NA	2.28448	27.6287
tcptf23	2.43852	1.28232	10.7478	6.38975	0.604805	3.19966	13.1482	3.61262	2.51125	11.0319	6.42007	5.28056	4.8362	0.755944	0.204891	18.8407	9.74704	4.60024	21.2747	0.877992	18.7728	10.5301	21.394	15.7758	2.25624	14.8118	0.307538	8.7774	1.0051	2.55042	5.47995	1.82115	0.962705	1.03697	10.9716	13.7816	7.03413	1.4603	1.71652	16.1037	2.48189	9.07903	5.3302	4.24445	7.7252	0.136305	9.907	1.24608	9.61234
myb6	67.972	70.9086	72.0195	73.3304	78.1934	57.9687	56.97	61.2131	64.4547	73.1895	80.1189	76.0524	73.862	69.7982	46.4283	65.9671	81.5857	76.2233	67.775	58.7552	78.6734	70.4129	76.0049	79.5934	62.2113	78.2603	57.5215	58.1018	67.3551	54.5129	77.4162	71.6	62.4269	59.3778	73.8331	82.8202	73.6432	54.4301	68.9991	79.5838	50.0091	84.6268	53.311	76.9046	49.2116	61.6648	66.1112	61.607	74.5003
myb62	1.78286	1.12918	1.76383	1.46257	0.456937	0.454259	1.29372	0	1.80381	0	0.528187	1.2825	2.12991	1.95572	0.234066	17.2792	3.43959	2.95516	8.94454	1.37109	1.14644	0.0160436	3.41276	3.7884	1.26923	6.53591	0.523018	17.509	0.984041	0.176283	1.23025	1.98834	0	0.802351	0.725969	5.63282	3.2516	0	0.474688	4.93821	0.972731	1.40848	0.778224	0.654588	1.30738	1.40641	10.0623	0.916834	3.54199
glk53	1.38239	0.119215	3.2036	3.04006	0.24029	0.933271	3.67072	2.39487	2.49481	3.20047	2.69793	1.09442	0.925556	1.53442	2.86171	3.0246	0.524291	0.690373	3.97254	1.71087	0.0740514	2.92767	0	1.88093	1.63115	0.225967	3.94508	2.88361	2.2805	0.887836	0	0.511833	0.372236	0	0.53717	5.73988	0.571096	3.23491	2.17765	1.42972	0.125083	2.39717	0	1.30139	2.54828	6.09555	4.55741	10.8092	5.08342
zim16	86.3902	80.057	88.6267	87.1114	65.4803	58.5941	73.7077	86.7377	75.2612	91.3547	72.1182	91.2164	92.3516	51.651	54.4657	44.873	94.2099	80.9959	95.5571	38.9252	89.3271	95.0788	90.4487	94.2539	77.6189	96.9015	48.0679	68.3841	45.8271	33.1832	89.4465	78.9904	63.9626	73.5911	96.9169	78.6129	86.4492	47.121	68.1327	81.3248	34.4844	93.8914	53.1988	88.8369	58.6745	45.0853	85.8924	58.9858	85.7307
bhlh118	66.5568	78.5118	84.9415	NA	71.8712	50.5951	52.3379	60.2965	44.9195	36.0521	35.138	40.5927	62.8744	25.3892	24.1899	55.5394	48.9701	67.4976	56.0698	97.8317	52.2844	58.0694	63.901	47.2256	61.7896	64.6842	98.4403	68.4858	91.1338	87.2737	61.808	79.2593	66.2332	92.3976	73.6071	52.1945	53.2569	89.9472	70.1126	67.9523	64.2792	58.6056	91.5544	64.5317	40.3015	97.2265	76.1962	97.6063	64.0601
col13	63.8928	54.9709	74.2328	77.3878	69.3252	42.3158	66.6415	65.3443	69.4038	65.7764	70.0431	72.8032	59.7943	4.59799	10.7695	50.7723	71.5602	68.9857	64.4456	43.5706	NA	40.1275	42.2252	37.3582	52.1809	39.403	40.5744	43.7725	37.3976	29.5837	62.918	57.7393	48.7219	57.6133	78.5851	64.5071	62.3885	43.645	63.028	61.1812	40.3142	66.6831	44.4446	60.8589	34.3115	39.4451	60.2833	47.7334	53.1627
ereb172	65.7447	70.5856	76.6239	65.5362	81.1008	63.3907	65.237	63.1108	73.002	70.1429	74.2113	81.2906	64.6483	68.0366	76.5231	73.2478	77.1615	72.2663	66.8384	65.5165	57.8547	57.7347	66.0404	62.3375	71.3884	60.5753	62.9121	82.9015	57.3196	53.0022	51.8367	67.0246	42.9681	NA	67.3114	61.517	68.7232	55.1912	54.2981	59.9954	53.1037	52.7831	40.497	54.5719	41.5623	69.5507	57.6769	64.0365	63.2414
wrky53	51.7333	43.2908	34.8332	37.4801	39.5887	18.8702	39.5383	27.7739	43.7156	35.143	35.5838	48.4529	35.0952	7.64782	9.1891	23.5123	50.2049	32.1058	31.9328	38.0619	28.751	31.9705	38.0628	32.9894	35.3516	26.812	29.2071	22.0156	36.3258	40.5304	36.3569	35.5391	30.435	29.3509	26.6988	41.2123	39.3752	26.3088	44.4606	34.0907	29.4964	39.2054	16.4848	35.2053	44.9259	49.2976	40.3805	26.542	27.5178
zim18	99.3529	99.0476	81.7236	78.0189	90.123	53.2029	65.5792	87.4591	98.6772	88.4489	94.1324	89.2516	79.0588	22.5112	34.7397	78.5588	96.2773	81.0561	73.0952	62.1024	67.4733	86.182	67.1192	70.46	77.5078	80.1766	84.3288	78.6625	76.3347	86.7262	98.2531	95.1942	83.891	87.9549	91.7806	76.6423	98.432	70.4262	96.6349	64.9463	59.8492	89.0751	61.3252	95.7807	94.2188	89.2088	73.6426	67.7178	74.1327
myb40	0.07192	0.309729	0.846968	1.06051	0.912448	0.425975	1.6477	1.4126	0.030585	1.678	1.02238	1.63471	1.46312	0.46293	1.93174	7.86611	0.0896983	2.27043	3.38678	0	1.27749	0.531719	1.46447	2.0142	0.0179951	6.11109	0.0431314	9.17818	0.204265	0	1.99814	0.684448	0.240125	0.474964	2.70592	1.80964	0.590883	0.00893934	0.261823	4.97172	0	2.04884	1.548	0.539664	6.21292	0.199329	4.56104	0.626132	7.99768
ereb97	32.5892	50.5482	26.4548	30.0088	43.9787	25.8977	26.5162	17.1521	53.3105	35.5458	35.7017	38.9516	13.3899	49.6748	43.5145	53.0809	27.274	14.7909	34.2154	13.7554	24.87	16.7584	27.4368	31.7089	31.0314	18.0372	8.4784	23.522	13.1002	10.3678	47.6049	55.6923	47.1682	45.325	53.5124	40.0728	54.1305	53.0077	56.7795	36.5077	36.9727	37.1255	NA	53.8758	10.9466	12.4244	11.1096	11.376	17.1262
zim1	6.72842	3.25924	13.8559	3.69843	1.38128	0.983318	19.0101	2.66715	4.72339	2.41022	3.99957	8.13034	12.3209	2.14936	8.31271	38.5384	4.6174	2.38191	23.2741	1.28074	21.1652	9.88859	21.6169	10.7423	2.04683	11.4041	2.02157	35.404	1.65249	0.751476	4.79979	2.37906	1.94432	1.00405	3.29916	20.4909	3.57916	0.504612	2.73593	24.9724	1.678	12.7274	0.40839	4.04118	29.5622	2.60942	21.6921	1.30446	15.2515
ereb209	42.8006	49.4658	57.5713	46.1023	55.5073	51.3341	48.5176	47.694	51.6565	47.9764	41.7681	50.2681	39.7175	56.7774	76.6441	48.5095	58.9	58.6464	48.656	48.1546	47.5902	39.8558	58.1606	50.6152	45.7866	39.1341	57.6613	57.106	50.5498	47.8811	49.2705	54.4089	42.9143	45.0768	61.2008	48.4048	57.6946	NA	52.8763	54.5116	44.8302	41.743	36.3033	54.9765	32.5727	52.2833	51.0687	48.9935	44.4055
zim3	82.3132	83.3251	66.645	90.6864	85.6223	74.2162	51.4809	97.0415	88.909	97.0045	79.0939	78.9834	91.5916	44.1961	51.7512	42.3209	86.1005	96.4312	76.6592	81.1657	65.5219	83.9022	66.6284	72.0414	72.3175	58.5505	78.2927	56.1171	70.8434	58.5862	79.889	93.4381	76.1499	84.6558	83.4351	62.8331	83.2165	70.2161	85.0532	53.8142	52.1211	68.8344	74.6371	89.9636	65.4265	65.1109	74.409	92.5089	77.9171
ereb147	56.0753	62.8277	81.0376	65.6564	65.2933	63.5732	95.2126	68.5831	57.146	68.1036	57.997	57.1947	68.3446	71.8268	71.7934	75.0467	67.058	81.0949	77.3872	73.4925	80.3597	73.5924	73.7128	68.1657	56.0051	75.297	74.7608	84.3545	75.6427	70.7776	65.2844	83.905	NA	78.2264	78.0623	64.9176	63.5354	75.8917	66.6148	67.3719	47.7158	62.7975	95.7886	51.3717	53.4487	82.5893	73.5234	79.9438	74.3905
bhlh47	56.7493	68.8069	59.323	50.1586	85.5637	33.3359	20.7491	61.8137	42.0062	34.8776	33.2246	NA	55.9795	22.5097	19.0157	39.299	50.2009	70.649	52.874	76.532	41.082	37.9267	36.807	43.0451	53.1735	48.0579	73.8255	59.6669	67.8672	65.6154	55.6231	69.8813	59.3503	81.8467	69.0837	41.4196	57.2761	74.0413	62.8034	41.7142	60.3188	38.7931	64.7669	69.315	31.4501	77.8432	49.3347	76.8992	43.9587
col7	64.8538	68.0453	79.624	68.4296	65.0672	55.8708	77.183	66.0454	72.0379	77.971	72.9148	77.8667	56.1179	18.2551	26.4151	74.4298	80.277	69.4468	70.3997	65.6214	76.7102	74.3972	81.1598	69.7448	NA	64.8336	71.6187	55.6365	78.0275	59.3996	68.5116	69.1236	61.2379	67.0271	58.5144	90.7318	71.8128	59.3089	71.7585	81.0989	54.6129	74.0391	57.8789	73.3108	49.1376	69.785	66.998	64.4139	67.5219
col2	31.2049	34.1713	50.2672	44.3642	36.1462	29.2752	37.1414	41.9449	43.9093	46.0041	43.6989	40.4508	44.0768	13.7626	4.85316	32.5624	43.301	46.0435	35.5879	28.0464	23.976	36.1315	NA	35.3463	32.7031	10.1599	25.3876	35.5209	25.8464	25.0178	37.5899	34.6897	31.7693	25.8299	43.5195	43.2099	42.0743	21.8332	28.6481	38.7779	17.3955	36.7113	23.0746	39.9689	24.9636	26.3643	43.8096	40.8559	44.6272
ereb34	12.8172	12.8817	28.4287	22.0656	3.78295	4.28397	29.6732	8.41568	16.6824	24.3793	10.5556	15.6063	5.95661	7.29026	2.81258	31.7375	17.2288	6.02282	23.0738	0.681833	32.9767	20.8654	24.8727	25.7057	12.8865	40.6196	1.13219	30.5278	2.64296	2.66512	15.4722	25.7228	9.09003	11.8686	27.9575	35.7128	14.4732	12.575	12.3009	NA	7.56825	26.2188	23.633	18.0588	17.4722	2.70062	23.0562	1.38895	29.1993
col18	74.3018	71.6166	79.8157	86.0893	74.1089	50.7021	75.8022	71.8544	75.6505	72.7939	78.9978	76.6626	61.0597	6.14031	9.83643	62.5933	88.0806	89.7982	73.073	62.3941	56.5332	NA	71.1693	51.3975	50.8568	57.5401	43.0177	73.6429	41.0165	37.7088	71.4622	74.6551	64.0004	65.7489	71.963	67.295	83.3639	59.0649	74.9922	73.5828	45.6824	71.4477	56.9288	77.4983	33.8351	50.782	76.8835	62.8031	62.3939
ereb198	31.421	39.3155	39.5496	40.0992	50.2562	29.0496	39.8733	47.488	40.0188	36.7833	41.4008	34.1469	38.5824	9.9697	5.66668	28.4832	40.8504	47.416	41.3597	40.6699	39.4249	41.768	42.318	30.0571	43.5994	35.0126	34.2983	35.7871	38.6358	32.1801	16.5021	27.2848	30.3367	38.328	25.3612	21.2178	NA	46.0184	36.6635	24.6762	32.8672	7.83206	40.9875	30.861	25.2272	45.8714	31.3892	45.4601	41.6667
gras49	44.6636	49.8413	47.0924	60.8018	56.6247	47.1663	59.2591	62.0947	60.3833	63.1122	56.5722	55.7753	51.87	16.1707	15.7009	25.1923	57.1213	57.0137	16.9791	42.5524	47.3851	58.0333	37.5638	51.9922	54.5406	54.7814	49.9999	19.5351	55.1697	46.6286	44.4837	50.2713	47.9289	53.5057	43.3842	37.8978	49.1155	49.7967	51.9446	36.235	39.8105	43.7421	34.9077	56.9155	24.4899	43.1867	49.5084	53.1779	41.5943
lg2	8.98189	4.98406	17.702	8.81135	4.1822	4.30793	23.8538	17.1867	6.99847	18.1243	8.78758	7.69827	15.3872	3.39309	2.43858	45.9763	10.8458	7.49389	17.9234	0.123752	23.5918	19.1696	23.8713	22.4512	5.43648	20.4791	1.61028	29.2242	1.0641	0	8.15344	10.4944	1.34438	2.10229	8.01073	30.9152	7.53965	0.631942	4.03986	22.3417	1.17494	27.8619	1.22681	10.3141	2.13735	0.989246	35.0278	0.919925	27.354
[truncated: 56 more columns]
